# Supplementary material for: The role of ATXR6 expression in modulating genome stability and transposable element repression in Arabidopsis
Source: Proc Natl Acad Sci U S A. 2022 Jan 13;119(3):e2115570119. doi: 10.1073/pnas.2115570119 (PMC8784105; doi:10.1073/pnas.2115570119)
Supplement: Supplementary File [file pnas.2115570119.sd01.xlsx]

## Sheet: smart-seq_counts
samples	col-2C-50_R1	col-2C-50_R2	col-2C-50_R3	col-2C-50_R4	col-4C-50_R1	col-4C-50_R2	col-4C-50_R3	col-8C-50_R1	col-8C-50_R2	col-8C-50_R3	col-8C-50_R4	col-16C-50_R1	col-16C-50_R2	col-16C-50_R3	atxr5-6-2C-50_R1	atxr5-6-2C-50_R2	atxr5-6-4C-50_R1	atxr5-6-4C-50_R2	atxr5-6-4C-50_R3	atxr5-6-4C-50_R4	atxr5-6-8C-50_R1	atxr5-6-8C-50_R2	atxr5-6-8C-50_R3	atxr5-6-8C-50_R4	atxr5-6-16C-50_R1	atxr5-6-16C-50_R2	atxr5-6-16C-50_R3	ddm1-2C-50_R1	ddm1-2C-50_R2	ddm1-2C-50_R3	ddm1-4C-50_R1	ddm1-4C-50_R2	ddm1-4C-50_R3	ddm1-8C-50_R1	ddm1-8C-50_R2	ddm1-8C-50_R3	ddm1-16C-50_R1	ddm1-16C-50_R2	empty_R1	empty_R2	empty_R3
AT1G01010	0	0	0	1	0	0	110	8	3	1	0	49	39	3	14	0	10	0	0	0	0	0	2	4	4	1	1	203	0	128	16	37	16	47	12	4	38	11	0	0	0
AT1G01020	432	2	131	719	34	381	134	97	465	181	174	166	75	372	5	0	279	82	245	23	112	117	46	265	171	129	60	114	7	36	287	36	147	54	45	81	62	35	0	1	0
AT1G01030	86	20	16	55	64	89	160	6	187	6	83	64	85	89	0	43	187	57	36	6	43	52	58	30	13	9	43	29	2	42	17	26	23	42	22	22	53	35	0	0	0
AT1G01040	377	280	275	26	125	409	571	355	1529	177	335	266	160	147	28	411	136	107	275	150	75	159	55	27	141	93	83	63	20	92	169	67	131	65	52	26	91	105	0	0	0
AT1G01050	113	303	0	28	59	23	211	265	581	29	17	92	78	110	31	26	1	89	103	1	32	39	19	81	344	123	146	4	45	81	99	63	145	57	81	112	81	98	0	26	0
AT1G01060	3264	2057	1458	1643	1714	1668	4905	3879	2577	2692	1606	2119	2337	2228	1152	1118	1624	783	1462	725	1396	1171	592	530	2091	1458	1591	1534	920	1312	1991	1098	1427	864	885	896	1514	1457	2	6	1
AT1G01070	358	493	8	1	92	0	99	0	1	0	0	2	0	1	0	0	1	0	0	0	0	0	0	0	0	0	1	0	0	0	7	0	0	0	0	17	0	0	0	0	0
AT1G01080	156	0	58	156	0	1	1	7	3	0	119	42	148	87	0	59	1	0	8	0	14	8	2	0	49	52	33	0	121	1	34	3	51	16	1	39	86	39	1	0	0
AT1G01090	242	61	1	693	110	48	41	70	87	80	3	31	17	141	22	6	157	279	31	29	60	58	41	6	22	34	54	24	36	158	64	28	23	30	30	49	27	35	0	1	0
AT1G01100	198	69	12	173	48	202	44	26	193	37	78	43	23	58	113	170	157	22	6	114	52	102	43	22	88	23	95	169	193	90	211	32	40	7	18	17	107	39	0	1	0
AT1G01110	0	0	0	0	1	18	0	0	0	0	0	4	0	0	0	0	0	3	0	0	0	0	0	0	0	0	0	0	0	0	0	0	1	0	0	0	0	0	0	0	0
AT1G01120	58	1	3	457	2	43	50	162	136	153	63	141	52	10	0	37	0	24	1	0	46	167	37	12	76	90	238	94	38	85	109	22	15	91	57	55	12	109	0	0	0
AT1G01130	0	0	0	0	0	0	0	0	1	0	0	0	4	0	0	0	0	0	0	0	0	0	1	0	8	0	0	14	0	0	23	0	14	0	0	3	0	7	0	0	0
AT1G01140	4	13	23	146	23	136	0	131	169	90	70	100	30	112	7	3	31	27	2	0	60	74	13	42	73	45	213	8	51	10	52	19	52	31	52	38	60	100	0	0	0
AT1G01150	0	0	0	0	0	0	0	0	0	0	0	0	0	0	0	0	0	0	0	0	0	0	0	1	0	0	0	0	0	0	0	0	0	0	0	0	0	0	0	0	0
AT1G01160	5	58	1	139	13	115	61	64	183	22	136	118	55	67	0	56	59	14	24	18	46	58	43	13	63	58	50	19	376	11	31	32	7	16	42	28	24	24	0	0	3
AT1G01170	9	0	1	98	18	18	2	25	8	3	1	9	10	6	3	3	17	0	21	6	0	7	1	0	6	2	15	0	0	3	33	12	11	7	6	5	8	2	1	0	0
AT1G01180	0	0	0	6	0	0	30	9	2	5	0	0	1	0	0	0	3	0	0	0	14	36	0	0	8	0	0	0	6	0	20	7	0	8	0	4	1	3	0	0	0
AT1G01190	0	0	0	0	0	0	0	0	0	0	0	0	0	0	0	0	102	0	0	0	0	0	0	0	0	0	0	0	0	0	0	0	0	0	0	0	0	0	0	0	0
AT1G01200	0	0	0	0	0	0	0	0	0	0	0	0	0	0	0	0	0	0	0	0	1	0	0	0	0	0	5	0	0	0	0	0	0	0	0	0	0	0	0	0	0
AT1G01210	114	17	31	94	160	91	29	98	11	36	24	27	89	9	0	0	0	11	4	5	51	18	0	3	78	10	56	4	9	24	24	47	10	15	10	38	26	6	0	0	0
AT1G01220	144	1	22	4	12	42	94	79	269	0	10	188	34	84	52	185	5	71	111	29	16	22	25	48	47	40	50	14	25	1	48	26	33	11	1	12	22	37	0	4	0
AT1G01225	0	0	0	0	0	0	0	0	0	0	0	0	0	0	0	0	0	0	91	0	0	0	0	0	0	0	0	0	0	0	0	1	1	0	0	2	0	0	0	0	0
AT1G01230	0	214	0	307	0	96	10	10	255	2	4	20	26	13	0	0	0	0	0	2	0	0	0	0	0	0	0	0	19	0	41	14	1	1	0	7	1	6	0	0	0
AT1G01240	61	0	2	1	21	13	0	7	0	2	32	19	46	14	214	0	61	21	124	55	20	0	87	20	38	8	30	0	193	0	2	77	18	15	16	10	10	14	0	0	0
AT1G01250	0	0	0	0	0	0	0	0	0	0	0	0	0	0	42	0	0	0	0	0	0	0	0	0	0	0	0	0	0	0	0	0	0	0	0	0	0	0	0	0	0
AT1G01260	1	0	0	0	20	1	3	0	4	6	1	3	88	45	0	0	16	0	0	50	54	0	8	0	16	7	2	1	0	0	1	0	72	0	2	0	1	2	0	0	0
AT1G01270	0	0	0	0	0	0	0	0	0	0	0	0	0	0	0	0	0	0	0	0	0	0	0	0	0	0	0	0	0	0	0	0	0	0	0	0	0	0	0	0	0
AT1G01280	0	0	0	0	0	0	0	0	0	0	0	0	0	0	0	0	0	0	0	0	0	0	0	0	0	0	0	0	0	0	0	0	0	0	0	0	0	0	0	0	0
AT1G01290	106	4	16	5	285	455	494	314	125	270	258	91	231	171	0	6	41	3	226	103	248	132	55	15	212	55	222	0	140	14	294	22	21	3	16	22	88	22	0	0	0
AT1G01300	0	0	0	51	0	5	2	16	0	0	0	0	2	0	0	0	0	0	0	0	1	0	1	0	0	0	0	0	0	28	17	22	1	1	12	5	5	7	0	0	0
AT1G01305	0	0	0	0	0	0	0	0	0	0	0	0	0	0	0	0	0	0	0	0	0	0	0	0	0	0	0	0	0	0	0	0	0	0	0	0	0	0	0	0	0
AT1G01310	0	0	0	0	0	1	0	0	0	0	23	15	26	9	0	2	1	0	2	1	2	2	0	1	3	6	10	6	25	1	3	18	4	0	0	13	16	8	0	0	0
AT1G01320	656	517	63	2151	973	552	951	3107	3829	3998	1775	1298	2026	1828	680	1302	668	220	378	517	1361	1348	365	216	2547	1240	1272	919	257	1157	1164	590	926	912	538	790	952	915	0	10	1
AT1G01335	0	0	0	0	0	0	0	0	0	0	0	0	0	0	0	0	0	0	0	0	0	0	0	0	0	0	0	0	0	0	0	0	0	0	0	0	0	0	0	0	0
AT1G01340	3	1	0	164	2	0	0	10	0	4	76	66	22	44	0	0	0	6	0	8	8	27	6	16	17	14	11	43	106	6	1	70	1	8	61	34	1	27	0	0	0
AT1G01350	0	11	6	70	0	68	74	51	1	8	46	7	1	32	13	0	10	7	12	0	0	103	1	9	71	16	24	0	0	4	45	0	0	5	4	12	27	8	0	0	0
AT1G01355	0	0	0	0	0	0	1	0	1	41	0	7	0	0	0	0	0	0	0	5	0	0	0	0	0	0	0	0	0	0	0	0	0	0	0	0	0	5	0	0	0
AT1G01360	0	1	0	0	44	0	2	0	28	1	3	30	8	10	0	38	0	0	0	38	59	24	0	4	6	3	7	0	64	48	36	1	0	0	8	28	58	12	0	0	0
AT1G01370	0	13	0	0	0	0	0	0	0	0	0	1	0	0	0	0	0	0	0	3	0	0	1	0	0	1	0	0	0	0	35	0	0	0	0	15	0	32	0	0	0
AT1G01380	0	0	42	0	0	0	0	0	0	0	0	0	0	0	0	0	0	0	0	0	0	0	0	0	0	0	0	38	0	0	0	0	1	0	0	0	0	0	0	0	0
AT1G01390	19	19	11	0	0	110	0	4	0	0	0	0	0	103	174	1	31	43	79	12	0	0	0	0	0	0	0	0	0	0	41	0	0	1	0	0	1	1	0	0	0
AT1G01400	0	0	0	0	0	0	0	0	0	0	0	0	0	0	0	0	0	0	0	0	0	0	0	0	0	0	0	0	0	0	0	0	0	0	0	0	0	0	0	0	0
AT1G01410	0	0	0	0	0	0	0	0	0	0	0	0	0	0	0	0	0	0	0	0	0	0	0	0	0	0	0	0	0	0	0	0	0	0	0	0	0	0	0	0	0
AT1G01420	41	56	9	1	26	75	82	745	442	247	122	291	229	166	1	53	16	20	12	8	75	86	45	34	211	41	201	1	30	86	108	14	43	155	85	39	43	32	0	0	0
AT1G01430	21	34	56	139	9	731	29	425	299	263	88	117	86	94	193	6	46	57	80	13	158	252	42	63	126	87	127	13	10	113	192	47	15	85	62	137	41	44	0	0	0
AT1G01440	55	0	0	237	0	123	198	38	229	48	319	143	65	116	0	1	183	0	10	17	69	3	1	113	213	28	171	141	120	44	1	205	82	33	52	29	32	21	0	0	0
AT1G01448	0	13	0	6	0	235	0	58	265	96	18	174	26	77	0	38	123	110	26	0	21	1	15	0	14	34	1	1	89	0	34	87	90	52	0	16	31	44	0	0	0
AT1G01450	0	2	0	0	0	83	0	0	0	0	1	0	4	0	1	0	10	11	9	0	0	2	0	0	0	0	0	0	0	0	5	0	0	0	0	0	1	0	0	0	0
AT1G01453	1	0	0	0	0	0	0	0	0	0	0	0	0	0	0	0	0	0	0	0	0	0	0	0	0	0	0	0	0	0	0	0	0	0	0	0	0	0	0	0	0
AT1G01460	0	0	0	0	0	0	0	0	0	0	0	0	0	0	0	0	0	0	0	0	0	0	0	0	0	0	0	0	0	0	0	0	0	0	0	0	0	0	0	0	0
AT1G01470	537	134	162	232	332	466	30	146	210	70	25	87	122	297	213	83	126	80	86	57	2	50	64	21	110	83	114	417	258	196	1	60	34	126	40	74	33	63	0	1	0
AT1G01480	0	0	1	0	0	0	0	0	0	0	0	0	0	0	5	0	0	0	0	0	0	0	0	0	0	0	0	0	0	0	0	0	0	0	1	0	0	0	0	0	0
AT1G01490	328	675	103	1028	677	957	1420	940	1034	1043	604	1020	617	701	329	478	959	561	941	629	384	434	324	158	575	367	653	506	184	464	565	452	281	291	242	426	303	381	0	0	0
AT1G01500	1	0	0	370	0	0	25	0	15	24	0	13	65	1	0	0	0	0	0	71	1	75	0	1	50	8	1	0	26	0	77	11	1	0	0	9	6	22	0	0	0
AT1G01510	0	40	56	16	14	17	1	3	40	11	16	58	11	31	10	0	13	5	0	2	1	18	0	18	10	16	12	0	14	6	5	37	2	3	1	4	40	30	0	0	0
AT1G01520	1084	166	128	990	1278	982	547	1375	970	1180	768	726	778	478	124	138	455	89	301	209	1098	611	486	451	879	422	723	147	342	286	1173	286	416	336	165	209	575	531	0	1	0
AT1G01530	0	0	0	0	0	0	0	6	0	0	0	0	0	0	0	0	25	0	0	0	0	0	0	0	0	0	0	0	6	0	48	0	19	0	0	0	6	0	0	0	0
AT1G01540	31	111	1	62	431	24	44	40	39	65	142	89	3	9	8	30	41	19	14	6	19	43	17	54	87	30	34	242	150	36	76	21	87	71	54	23	59	72	0	0	0
AT1G01550	266	182	252	478	110	82	321	122	639	213	370	243	323	142	235	1610	497	155	175	130	133	395	102	61	175	251	425	43	379	294	278	148	158	197	65	156	78	173	1	1	0
AT1G01560	0	0	0	0	0	0	0	0	0	0	0	0	0	0	0	0	0	0	0	0	0	0	1	34	10	0	0	0	0	0	0	0	0	0	0	0	0	0	0	0	0
AT1G01570	0	0	0	47	0	0	0	0	0	0	0	0	0	0	0	0	0	0	0	0	0	0	0	0	0	0	0	0	0	0	0	0	0	0	0	0	0	0	0	0	0
AT1G01580	26	0	1	0	42	0	0	0	4	0	0	0	0	0	1	0	0	0	0	0	0	0	0	0	0	0	0	0	0	0	0	0	0	0	0	0	0	0	0	0	0
AT1G01590	0	0	0	173	0	0	0	0	1	0	0	0	0	0	4	0	0	0	0	0	0	0	0	0	0	0	1	0	0	0	0	0	0	0	0	0	0	0	0	0	0
AT1G01600	0	0	0	0	0	0	0	0	0	0	0	1	0	0	0	0	0	0	0	0	0	0	0	0	0	0	0	0	18	0	0	0	0	0	0	0	0	0	0	0	0
AT1G01610	91	99	1	52	0	13	302	59	350	163	155	254	160	76	1	0	0	0	1	0	92	58	67	6	54	55	44	68	47	209	35	17	25	18	42	38	31	35	0	0	0
AT1G01620	603	234	128	2247	186	303	208	313	290	231	255	299	151	192	418	359	144	109	359	183	170	225	106	52	250	141	81	808	393	350	542	453	582	206	204	198	212	209	3	0	4
AT1G01630	7	0	103	4	0	1	0	0	0	1	1	15	15	0	0	0	70	0	0	3	3	0	1	4	43	4	5	8	0	1	0	0	6	0	13	7	1	4	0	0	0
AT1G01640	0	0	0	0	0	0	0	0	0	0	0	0	0	0	0	0	0	0	0	0	0	0	0	0	0	0	0	0	0	0	0	0	0	0	0	0	0	0	0	0	0
AT1G01650	124	526	56	81	26	106	135	34	182	312	6	323	116	126	301	27	8	6	402	6	325	48	26	105	50	16	169	160	33	238	312	259	228	110	31	66	71	152	0	1	0
AT1G01660	119	0	0	4	0	1	57	1	0	39	3	15	0	2	0	0	153	0	6	0	11	0	0	2	0	1	0	0	4	0	0	0	0	0	0	0	0	0	0	0	0
AT1G01670	0	0	0	108	0	0	0	0	0	20	3	7	0	12	0	0	0	0	0	0	7	0	0	0	3	1	0	0	0	0	0	0	0	0	0	0	0	0	0	0	0
AT1G01680	0	0	0	0	0	0	0	0	0	0	0	0	0	0	0	0	0	0	0	18	0	6	0	0	0	0	0	0	0	0	1	0	0	0	0	0	0	32	0	0	0
AT1G01690	1	0	0	0	0	12	1	0	0	0	0	0	0	0	225	0	0	0	45	0	0	0	0	28	1	1	0	0	0	1	0	0	1	0	0	0	0	0	0	0	0
AT1G01695	0	0	0	0	0	1	0	0	0	0	0	0	0	0	0	71	0	0	0	0	0	0	6	0	0	0	0	0	0	0	0	20	0	0	0	0	0	0	0	0	0
AT1G01700	0	0	120	24	23	0	1	1	27	0	0	24	21	1	0	0	0	0	59	0	0	29	0	0	11	0	0	0	0	0	0	0	0	0	0	8	1	1	0	0	0
AT1G01710	29	220	8	36	77	122	122	15	4	62	25	220	8	28	36	7	5	18	47	96	23	27	31	28	38	9	48	127	16	1	55	1	7	2	1	8	26	10	0	0	0
AT1G01715	159	1	0	0	0	11	379	8	5	4	174	35	4	5	107	270	0	27	32	32	14	15	127	119	97	0	35	0	0	1	83	2	20	15	6	12	7	15	0	0	0
AT1G01720	970	741	397	116	600	962	280	1053	1661	1204	1096	742	1045	878	815	146	561	131	126	203	781	603	355	168	976	571	503	652	380	329	1019	408	401	357	252	307	383	297	1	0	0
AT1G01725	163	2	0	0	0	229	0	107	138	16	1	38	1	46	22	4	82	1	32	15	8	8	7	7	29	20	15	0	1	3	99	0	6	4	2	7	23	29	0	0	0
AT1G01730	217	86	82	0	1	39	63	53	105	79	56	44	63	24	18	1	66	0	5	0	42	47	82	33	20	39	80	0	16	98	14	35	0	43	27	25	8	21	0	1	0
AT1G01740	159	0	1	1	22	0	0	35	53	193	54	19	26	35	0	0	6	5	0	0	3	10	14	0	1	27	43	0	11	0	5	1	1	17	9	0	13	2	0	0	0
AT1G01750	0	0	1	9	0	0	0	7	10	15	0	35	6	11	0	0	31	13	0	0	11	8	3	0	0	1	0	7	1	0	4	0	2	0	1	2	4	0	0	0	0
AT1G01760	0	0	6	21	0	3	1	15	13	35	296	29	34	32	0	3	0	72	3	0	35	25	5	1	87	5	3	4	0	1	11	22	13	0	0	0	5	0	0	0	0
AT1G01770	201	368	15	43	330	352	293	255	35	132	594	125	183	174	0	2	129	36	16	46	28	56	15	44	91	93	129	0	61	14	48	7	71	8	18	105	59	60	1	2	0
AT1G01780	84	2	1	10	3	128	5	5	80	26	24	39	16	10	19	0	0	2	0	26	23	9	12	0	11	9	20	4	34	0	3	0	0	1	0	4	16	4	0	0	0
AT1G01790	74	163	108	37	63	24	283	252	548	276	226	400	477	295	175	128	81	33	180	44	170	156	44	22	273	145	85	15	222	109	110	4	132	193	82	132	207	104	0	1	0
AT1G01800	59	0	25	0	242	25	33	203	17	22	0	18	0	1	1	9	3	1	0	0	22	18	4	0	4	10	17	4	12	5	27	41	0	4	4	34	5	6	0	0	0
AT1G01810	0	0	0	0	61	0	1	0	0	0	0	0	0	1	0	0	0	1	0	2	2	0	2	0	1	0	0	0	0	28	0	9	0	0	0	0	1	0	0	0	0
AT1G01820	127	12	1	17	8	82	7	6	113	98	3	24	24	51	129	101	0	80	25	0	53	1	35	24	102	28	6	15	1	13	1	108	48	23	35	27	29	19	0	1349	0
AT1G01830	0	0	25	0	141	176	22	25	14	43	60	24	102	27	0	0	19	4	40	84	15	60	3	0	37	8	31	0	10	15	1	9	12	39	31	9	6	15	0	0	0
AT1G01840	0	0	0	0	0	0	0	0	0	0	0	0	0	0	0	0	2	0	0	0	0	0	0	0	0	1	1	0	0	0	2	0	0	0	0	0	1	0	0	0	0
AT1G01860	0	0	0	0	109	0	138	0	0	15	8	3	0	10	0	8	1	12	6	0	0	0	0	11	0	19	5	0	8	11	166	0	0	1	1	1	0	1	0	0	0
AT1G01870	0	0	0	0	0	0	0	0	0	0	0	0	0	0	0	0	0	0	0	0	0	0	0	0	0	0	0	0	0	0	0	0	0	0	0	0	0	0	0	0	0
AT1G01880	0	0	0	0	0	0	0	1	183	0	0	0	0	18	0	0	27	0	1	0	0	0	14	0	0	0	1	0	60	0	0	0	0	0	0	0	0	0	0	0	0
AT1G01890	0	0	0	0	0	0	0	0	0	0	0	0	0	0	0	0	0	0	0	0	0	0	0	0	0	0	0	0	0	0	0	0	0	0	0	0	0	0	0	0	0
AT1G01900	0	0	0	0	0	0	0	0	0	0	0	0	0	0	0	0	0	0	0	0	0	0	0	0	0	0	1	0	0	0	0	0	0	0	0	0	0	0	0	0	0
AT1G01910	188	1	0	0	8	41	0	28	23	58	142	147	78	27	0	0	86	2	5	20	18	15	22	1	24	37	3	0	0	112	0	24	2	15	11	2	33	36	0	0	0
AT1G01920	51	94	35	40	200	0	22	23	65	2	13	46	1	2	46	156	250	1	3	71	37	1	13	1	3	12	16	0	76	33	28	0	1	65	0	15	5	18	0	0	0
AT1G01930	0	1	8	1	2	8	86	33	0	0	0	3	47	22	0	0	30	0	0	99	4	1	1	0	14	4	9	0	18	0	0	0	7	1	0	0	3	11	0	0	0
AT1G01940	88	0	0	0	0	0	0	0	3	0	0	12	43	3	0	0	15	0	0	0	0	0	0	0	5	0	10	34	0	1	0	0	8	0	0	1	0	0	0	0	0
AT1G01950	100	33	75	79	11	5	71	17	36	15	46	43	12	0	0	0	3	84	27	59	31	1	0	21	54	35	46	0	0	11	131	15	72	15	6	49	24	18	0	0	0
AT1G01960	98	161	0	255	54	50	116	215	92	180	23	147	54	12	96	10	102	18	28	25	22	64	14	1	57	28	86	20	437	25	10	16	46	11	26	20	24	12	0	0	0
AT1G01970	4	151	0	34	70	0	118	145	9	4	27	0	39	11	0	2	4	4	49	0	0	39	6	0	33	3	0	1	0	0	11	0	0	3	0	0	0	17	0	0	0
AT1G01980	0	0	0	0	0	0	0	0	0	0	0	0	0	0	0	0	0	0	7	0	0	0	0	0	0	0	0	0	0	0	0	0	0	0	0	0	4	1	0	117	0
AT1G01990	0	3	44	23	0	0	1	57	11	22	670	56	66	4	3	0	20	21	22	18	29	127	0	7	0	6	2	4	0	1	6	0	0	0	6	0	8	6	0	0	0
AT1G02000	1	7	20	0	118	224	1	153	23	0	35	25	15	1	103	0	0	1	1	0	1	3	15	6	12	10	9	0	0	43	1	8	0	28	59	5	46	68	0	0	0
AT1G02010	62	0	45	22	47	9	294	82	144	128	119	330	347	109	35	186	125	49	16	3	71	47	49	13	84	52	95	37	23	44	12	6	12	15	51	34	61	65	1	0	0
AT1G02020	76	46	13	49	2	28	33	53	40	97	50	90	32	27	1	1	23	9	21	1	7	52	1	2	5	10	7	31	25	0	11	32	11	12	7	8	14	14	0	1	0
AT1G02030	1	0	0	0	195	0	0	0	3	0	0	0	0	0	0	0	0	5	0	0	0	0	0	0	0	0	0	0	0	0	0	0	0	0	0	0	0	0	0	0	0
AT1G02040	0	0	0	0	0	0	0	0	0	0	0	0	0	0	0	0	0	0	0	0	0	0	0	0	0	0	0	0	1	0	0	0	0	0	0	0	0	0	0	0	0
AT1G02050	0	0	0	0	0	5	91	8	0	11	0	102	108	9	0	0	0	31	0	26	0	0	0	0	17	20	21	85	0	0	0	0	1	9	3	4	3	8	0	0	0
AT1G02060	4	21	0	0	0	1	130	30	14	58	0	1	2	5	1	1	0	1	0	0	1	0	0	0	78	17	0	0	0	0	0	0	0	0	4	4	0	29	0	0	0
AT1G02065	0	0	0	0	0	0	0	0	0	0	0	0	0	1	0	0	0	0	0	0	0	0	0	0	0	0	0	0	0	0	0	0	0	0	0	0	0	0	0	0	0
AT1G02067	0	0	0	0	0	0	0	0	0	0	0	0	0	0	0	0	0	0	0	0	0	0	0	0	0	0	0	0	0	0	0	0	0	0	0	0	0	0	0	0	0
AT1G02070	0	0	0	0	0	0	0	0	0	0	0	0	0	0	0	0	0	0	0	0	0	0	0	0	0	0	0	0	0	0	0	0	0	0	0	0	0	0	0	0	0
AT1G02080	236	162	220	1032	322	389	146	393	304	368	353	297	437	80	324	67	247	242	95	63	211	118	46	60	361	53	118	26	37	76	108	182	34	56	42	24	58	82	1	0	0
AT1G02090	1	10	73	21	53	7	2	68	61	165	79	28	35	151	3	47	339	0	15	0	29	4	8	12	24	78	27	12	1	17	74	12	86	14	0	15	36	8	0	0	0
AT1G02100	125	117	1	21	111	245	12	31	108	88	123	123	65	114	68	11	257	16	0	21	100	60	53	8	88	33	14	5	49	9	114	1	12	6	6	1	11	15	0	0	0
AT1G02110	6	0	3	157	2	8	7	47	136	32	13	9	58	15	56	4	132	5	15	52	26	53	13	9	23	21	5	28	7	3	61	20	23	13	3	24	38	32	0	0	0
AT1G02120	1119	272	73	588	953	509	727	1321	1332	707	1095	1080	715	433	207	779	468	151	473	267	361	191	401	111	417	354	730	1124	374	472	403	270	326	171	235	161	214	268	1	0	1
AT1G02130	0	0	7	17	52	16	28	99	6	1	20	94	67	72	5	0	2	73	0	14	36	0	13	8	45	0	0	0	239	9	0	3	179	9	0	0	1	26	0	0	0
AT1G02136	0	0	0	0	0	0	0	0	0	0	0	0	0	0	0	0	0	0	0	0	0	0	0	0	0	0	0	0	0	14	0	0	0	0	0	0	0	0	0	0	0
AT1G02140	204	64	45	181	20	57	266	194	105	109	90	75	31	112	13	129	99	6	26	7	124	35	7	29	39	38	92	35	1	84	62	14	86	8	9	0	8	26	0	0	0
AT1G02145	173	10	2	444	12	236	3	130	435	129	178	122	239	113	398	225	4	37	34	16	37	111	79	14	44	90	92	0	5	50	45	3	17	10	1	15	12	18	0	1	0
AT1G02150	46	5	86	675	1	108	270	302	58	121	2	100	63	4	35	161	0	3	1	1	79	63	32	0	150	49	36	18	404	88	109	11	1	20	52	13	5	39	0	0	0
AT1G02160	32	1	26	1	21	489	4	186	76	18	141	4	82	78	152	143	0	64	37	0	0	0	35	12	21	12	80	0	42	27	1	16	0	12	2	3	42	21	0	0	0
AT1G02170	66	6	15	72	31	48	21	9	2	5	147	13	0	13	52	0	37	40	41	31	10	1	60	9	11	0	3	23	121	25	26	0	10	4	11	2	1	3	0	0	0
AT1G02180	1	0	0	2	1	0	0	0	0	0	0	22	0	0	0	0	0	4	0	0	0	0	0	0	0	0	4	1	0	0	0	0	0	4	0	0	0	0	0	0	0
AT1G02190	0	0	0	0	0	0	0	0	0	0	0	0	0	0	0	0	0	0	0	0	0	0	0	0	0	0	0	0	0	0	0	0	0	0	0	0	0	0	0	0	0
AT1G02205	0	0	0	0	0	0	0	0	0	0	0	1	11	0	0	0	0	0	30	0	0	0	0	0	0	1	0	0	0	2	31	29	95	12	0	0	0	8	1	1	0
AT1G02210	0	0	0	0	0	0	0	0	0	0	0	0	0	0	0	0	0	0	0	0	0	0	0	0	0	0	0	0	0	0	0	0	0	0	0	0	0	0	0	0	0
AT1G02220	398	10	5	174	66	92	1319	75	372	201	157	179	95	116	79	1	39	99	62	24	338	192	112	210	155	105	406	22	0	4	623	87	41	10	257	87	129	145	0	0	0
AT1G02228	0	0	0	0	0	0	0	0	0	0	18	0	0	0	0	0	0	0	0	0	0	0	0	0	0	0	0	0	0	0	0	0	0	0	0	0	0	0	0	0	0
AT1G02230	0	0	0	0	0	0	0	0	0	0	0	1	0	0	0	0	0	39	0	0	0	0	0	0	0	0	0	0	0	0	0	0	0	0	0	0	0	0	0	0	0
AT1G02250	0	0	0	1	0	0	0	0	0	0	0	0	0	0	0	0	0	0	0	0	0	0	0	0	0	10	0	0	0	0	0	0	0	0	0	0	0	0	0	0	0
AT1G02260	39	1	0	0	0	118	0	208	9	116	0	15	3	19	10	0	17	12	0	0	14	68	3	73	39	43	76	0	6	20	1	0	1	0	6	8	43	51	0	0	0
AT1G02270	140	14	18	1	0	140	0	92	530	144	0	55	8	1	85	0	1	0	20	0	3	56	3	1	80	8	29	0	0	19	8	21	19	1	11	0	30	27	0	0	0
AT1G02280	11	1	0	0	2	2	0	187	0	28	20	9	3	0	1	128	48	0	34	0	39	25	0	0	72	5	47	0	4	3	23	0	4	7	1	18	5	3	0	0	0
AT1G02290	0	0	0	0	0	47	104	5	2	0	0	0	0	8	0	0	501	1	0	0	16	65	0	0	0	1	0	0	0	0	45	0	0	0	0	0	6	1	0	0	0
AT1G02300	163	0	0	1	1	29	19	0	3	58	2	21	228	4	0	0	66	84	0	1	27	35	12	4	6	131	78	36	3	28	0	0	0	0	0	6	19	41	0	0	0
AT1G02305	147	1	40	96	259	16	137	0	7	24	0	49	3	92	65	91	0	45	0	1	133	44	1	4	0	4	146	9	196	41	68	113	8	7	10	0	49	28	0	0	0
AT1G02310	0	0	0	0	93	18	0	0	0	0	0	0	1	0	0	0	0	0	0	0	0	0	0	0	0	0	4	0	0	0	9	0	0	0	0	0	0	0	0	0	0
AT1G02320	0	0	0	0	17	0	0	0	0	0	0	0	0	0	0	2	0	0	1	0	0	0	0	0	0	0	1	0	2	0	0	0	0	0	0	0	1	1	0	0	0
AT1G02330	301	0	27	1	544	73	4	27	2	8	0	38	34	0	0	7	29	1	2	58	30	42	0	0	14	22	152	0	27	139	12	0	7	0	12	0	24	6	0	0	2
AT1G02335	0	0	0	0	107	0	0	0	0	0	0	0	0	0	0	0	12	0	0	0	0	0	0	0	0	0	0	0	0	0	0	0	0	0	0	0	0	0	0	0	0
AT1G02340	339	0	4	0	0	52	198	143	0	34	30	47	22	9	1	0	3	0	155	4	0	0	2	6	8	8	12	228	0	3	0	13	2	13	2	2	24	24	0	0	0
AT1G02350	53	0	0	0	0	25	0	0	0	0	0	0	1	0	0	0	0	0	0	0	0	0	0	0	15	7	16	0	0	0	0	0	0	0	0	0	1	0	0	0	0
AT1G02360	0	0	0	0	28	0	0	11	8	0	0	0	0	0	0	0	51	0	0	0	0	0	0	0	0	7	4	0	0	0	1	0	46	0	0	0	3	1	0	0	0
AT1G02370	1	168	0	1	128	0	0	55	1	0	0	5	1	0	0	0	30	40	0	0	1	9	0	12	1	14	21	0	0	0	0	0	14	1	20	0	0	5	0	0	0
AT1G02380	0	0	0	0	0	0	0	4	1	10	0	6	0	0	0	7	0	0	0	0	0	5	30	0	1	1	0	0	4	1	0	0	6	1	11	3	14	0	0	0	0
AT1G02390	65	0	11	0	0	231	0	0	2	10	15	38	1	4	0	0	3	11	0	0	0	42	12	0	48	1	10	0	0	0	1	1	0	0	0	0	16	33	0	0	0
AT1G02400	0	0	0	0	26	0	0	29	50	24	14	24	116	2	0	0	0	0	14	1	8	0	15	1	0	0	47	0	3	0	0	1	1	0	33	12	1	4	0	0	0
AT1G02405	0	0	0	0	0	0	0	0	0	0	0	0	0	0	0	0	0	0	0	0	0	0	0	0	0	0	1	0	0	0	0	0	0	0	0	0	0	0	0	0	0
AT1G02410	0	1	1	0	21	0	332	24	1	74	51	81	2	176	0	0	0	1	34	52	14	3	0	23	30	38	139	37	0	54	1	23	12	18	4	22	19	22	0	0	0
AT1G02420	0	0	0	0	0	0	0	0	0	0	0	0	0	0	0	0	0	0	0	0	7	0	0	0	0	0	0	0	0	0	0	0	0	0	0	0	0	0	0	0	0
AT1G02430	0	0	0	0	24	0	0	0	1	12	0	2	16	1	0	0	31	5	0	2	7	0	0	0	0	8	0	0	0	0	0	0	0	0	0	0	1	0	0	0	0
AT1G02440	0	0	0	0	0	0	0	1	5	0	28	0	4	0	0	30	2	0	0	4	0	0	0	0	14	5	1	0	0	0	0	0	0	0	0	0	0	0	0	0	0
AT1G02450	0	0	0	0	0	0	0	0	0	0	0	0	0	0	0	0	0	0	0	0	0	0	0	0	0	0	0	0	0	0	0	6	0	0	0	0	0	1	0	0	0
AT1G02460	0	0	0	0	1	0	0	0	0	0	0	0	0	0	0	0	0	0	0	0	0	0	0	0	0	0	0	0	0	0	0	0	0	0	0	0	0	0	0	0	0
AT1G02470	9	0	0	5	2	2	79	4	0	16	3	18	7	3	5	0	10	0	13	57	5	6	0	12	70	0	21	17	4	0	0	1	2	0	1	9	3	1	0	0	0
AT1G02475	0	115	3	0	17	23	12	90	76	94	213	19	51	117	134	1	9	99	7	89	29	15	47	4	35	65	53	187	61	42	126	1	16	16	14	33	48	18	0	0	0
AT1G02480	0	0	0	0	0	0	0	0	0	0	0	0	0	0	0	0	0	0	0	0	0	0	0	0	0	0	0	0	0	0	0	0	0	0	0	0	0	0	0	0	0
AT1G02490	0	0	0	0	0	0	0	0	0	0	0	0	0	0	0	0	0	0	0	0	0	0	0	0	0	0	0	0	0	0	0	0	0	0	0	0	0	0	0	0	0
AT1G02500	376	428	101	328	612	223	136	102	246	82	204	212	82	102	158	327	42	25	16	110	76	35	9	5	116	47	158	277	162	386	195	65	68	20	32	35	68	77	0	1	0
AT1G02510	0	0	0	0	0	0	0	0	0	0	0	0	0	0	0	0	0	0	0	0	0	0	0	2	0	0	0	0	0	0	0	0	0	0	0	0	0	0	0	0	0
AT1G02520	0	0	0	0	0	0	0	0	0	0	0	0	0	0	0	1	0	0	0	1	0	0	0	1	0	0	0	0	0	37	0	0	0	0	0	0	0	0	0	0	0
AT1G02530	0	0	0	0	0	0	0	0	0	0	0	0	0	0	1	0	0	0	0	0	0	0	0	0	0	0	0	0	0	0	0	0	0	0	0	0	0	0	0	0	0
AT1G02540	0	0	0	0	0	0	366	0	0	0	0	0	0	0	0	0	0	0	0	0	0	0	0	0	0	0	0	0	0	0	0	0	0	0	0	0	0	15	0	0	0
AT1G02550	0	0	0	0	0	0	0	0	0	0	0	0	0	0	0	0	0	0	0	0	0	0	0	1	0	0	0	0	0	0	0	0	0	0	0	0	0	0	0	0	0
AT1G02560	55	952	112	727	141	36	148	54	188	235	45	110	327	85	132	116	392	39	63	69	67	94	27	18	135	103	88	88	5	30	84	98	1	7	31	53	27	10	0	1	0
AT1G02570	0	0	0	0	0	0	0	0	0	0	0	0	0	0	0	0	0	0	0	0	0	0	0	3	0	0	0	0	0	0	0	0	0	0	0	0	0	1	0	0	0
AT1G02575	0	0	0	0	0	0	0	0	1	0	0	1	0	0	0	0	0	0	0	0	0	0	0	0	0	0	0	0	0	0	0	0	0	0	0	0	0	0	0	0	0
AT1G02580	0	0	0	0	0	0	0	1	0	0	0	0	0	0	0	0	0	0	0	0	0	0	0	3	0	0	0	0	0	0	0	19	0	0	0	0	0	0	0	0	0
AT1G02590	0	0	0	0	0	0	0	0	0	0	0	0	0	0	0	0	0	0	0	0	0	0	0	0	0	0	0	0	0	0	0	0	0	0	0	0	0	0	0	0	0
AT1G02600	0	0	0	0	0	0	0	0	0	0	0	0	0	0	0	0	0	0	0	0	0	0	0	0	0	0	0	0	0	0	0	0	0	0	0	0	0	0	0	0	0
AT1G02610	62	13	16	4	28	0	16	24	0	0	0	0	6	3	114	96	12	14	19	34	4	19	37	0	3	11	21	1	32	24	15	33	1	0	3	1	0	23	0	0	0
AT1G02620	0	0	0	0	10	0	0	0	41	9	0	0	3	4	1	0	5	1	13	3	1	30	0	0	11	1	0	0	46	0	0	0	0	0	0	0	2	0	0	0	0
AT1G02630	0	0	0	0	0	0	0	0	0	0	0	0	0	0	0	0	0	0	0	0	0	1	0	0	0	0	0	0	0	0	0	0	0	0	0	0	0	0	0	0	0
AT1G02640	238	8	6	9	0	58	4	9	0	0	0	0	0	0	0	4	0	0	2	0	0	0	0	0	8	0	0	0	16	74	8	0	16	0	0	0	0	0	0	0	0
AT1G02650	34	0	0	0	0	2	0	0	0	3	0	0	0	0	0	0	14	0	8	0	0	0	0	0	0	0	0	0	0	0	0	0	0	0	0	0	0	5	0	0	0
AT1G02660	0	0	12	0	0	0	0	48	0	0	0	0	0	0	0	0	127	0	0	0	0	22	0	0	3	1	0	0	0	32	0	0	0	0	0	0	0	6	0	0	0
AT1G02670	12	0	0	0	0	9	0	7	0	0	0	0	0	0	0	12	0	0	0	0	26	0	0	0	1	20	0	0	0	0	0	0	4	1	1	10	0	0	0	0	0
AT1G02680	1	59	1	13	1	76	21	29	91	36	46	20	45	9	66	0	28	0	7	0	7	17	2	0	14	18	19	110	0	18	87	4	8	15	26	0	8	7	0	0	0
AT1G02681	0	0	0	0	0	0	0	0	0	0	0	0	0	0	0	0	0	0	0	0	0	0	0	0	0	0	0	0	0	0	0	0	0	0	0	0	0	0	0	0	0
AT1G02690	0	170	0	0	0	0	0	56	1	3	0	6	0	7	0	0	2	0	0	13	2	0	0	0	0	0	7	0	0	0	0	0	0	5	0	0	0	0	0	0	0
AT1G02700	46	0	0	92	0	8	0	0	0	0	0	0	0	3	2	0	10	0	0	0	0	0	8	0	0	0	0	0	0	0	0	0	0	0	0	0	0	0	0	0	0
AT1G02705	16	21	4	0	0	0	0	0	0	0	0	0	0	0	24	16	0	0	0	0	0	0	0	0	0	0	0	0	2	1	0	0	0	0	0	0	0	0	0	0	0
AT1G02710	0	0	0	0	0	0	0	0	0	0	0	0	0	0	0	0	0	0	0	0	0	0	0	0	0	0	0	0	0	0	0	0	0	0	0	0	0	0	0	0	0
AT1G02720	1	0	0	0	3	0	0	0	1	0	0	2	3	23	110	367	4	0	43	0	120	0	6	23	20	0	0	1	0	287	0	8	0	2	2	0	0	3	0	0	0
AT1G02730	0	0	0	0	0	0	0	229	0	0	0	0	0	0	0	0	2	1	0	0	0	0	0	4	0	0	0	0	0	0	0	0	3	0	0	0	0	0	0	0	0
AT1G02740	0	1	9	0	1	2	13	3	0	45	0	10	20	38	76	35	0	0	0	11	0	27	82	0	1	13	23	10	1	2	0	0	0	47	8	8	4	12	1	0	0
AT1G02750	208	0	5	89	0	85	33	74	0	74	94	10	20	74	0	0	0	0	0	34	17	57	19	16	38	24	134	0	11	41	66	109	106	1	13	15	34	16	0	0	0
AT1G02760	0	0	0	0	0	0	0	0	0	0	0	0	0	0	0	0	0	0	0	0	0	0	0	0	0	0	0	0	0	0	0	0	0	0	0	0	0	0	0	0	0
AT1G02770	0	0	0	0	0	0	0	0	11	0	0	0	0	0	185	0	0	37	0	0	0	0	0	13	0	0	0	0	0	0	0	0	1	0	0	0	0	0	0	0	0
AT1G02780	548	219	112	167	605	40	358	247	300	338	74	268	202	197	450	314	338	330	60	118	100	402	204	85	206	240	360	380	436	272	615	252	202	133	103	78	218	68	1	0	0
AT1G02790	0	0	0	0	0	24	0	0	0	0	0	0	0	0	0	6	0	0	0	0	0	0	0	0	0	0	0	0	14	0	0	6	1	0	0	0	26	1	1	468	0
AT1G02800	0	0	0	0	0	0	0	0	36	0	0	0	0	0	0	42	0	0	0	0	0	0	0	0	0	0	0	0	0	0	0	0	0	0	0	0	0	0	0	0	0
AT1G02810	0	0	0	0	1	0	0	0	0	0	0	0	0	0	0	0	0	0	0	0	0	0	0	0	0	0	0	0	0	0	0	0	0	0	0	0	0	0	0	0	0
AT1G02813	0	0	0	0	0	0	0	0	0	0	0	0	0	0	0	0	0	0	0	0	0	0	0	0	0	0	0	0	0	0	0	0	10	0	0	0	0	0	0	0	0
AT1G02816	525	24	2	1	19	10	9	7	20	38	0	71	86	10	98	50	0	1	20	0	46	4	23	49	50	9	56	0	15	1	16	1	10	1	24	19	17	22	0	0	0
AT1G02820	132	36	27	62	142	37	168	239	213	173	89	151	203	134	13	18	31	91	45	26	129	45	73	17	173	128	113	352	203	126	168	103	191	279	178	240	261	231	1	0	0
AT1G02830	0	0	0	0	0	0	0	0	0	0	5	0	0	0	0	0	0	0	0	0	0	0	0	0	0	0	0	0	0	0	0	0	0	0	0	0	0	0	0	0	0
AT1G02840	981	647	220	950	422	859	686	755	517	387	433	611	516	337	322	285	264	129	404	399	292	377	229	146	508	243	529	1093	778	777	587	146	376	109	42	164	271	268	0	0	0
AT1G02850	497	644	11	204	97	1221	755	1246	1759	1052	822	1634	2209	1303	324	3067	106	209	217	111	1421	363	77	111	1937	986	1711	174	539	212	484	85	191	326	137	256	740	553	1	0	2
AT1G02860	34	0	7	21	0	1	0	101	30	32	42	19	7	34	28	42	77	0	25	4	23	14	1	29	22	28	77	27	31	188	21	110	27	15	24	1	27	17	0	0	0
AT1G02870	1	0	103	93	1	14	84	6	18	0	18	4	4	3	0	0	7	0	4	0	4	6	28	3	19	12	3	0	144	0	29	0	0	1	14	4	6	25	0	0	0
AT1G02880	342	83	214	576	1	290	66	156	70	25	499	204	168	149	24	7	8	14	0	173	70	2	64	137	185	17	174	0	64	4	71	77	1	42	40	51	50	116	0	0	0
AT1G02890	132	293	113	2	16	138	113	187	38	151	94	64	139	33	382	4	69	47	118	17	21	29	14	3	35	5	12	44	9	34	90	14	51	5	13	60	11	18	0	0	0
AT1G02900	0	0	0	0	0	0	0	0	0	0	0	0	0	12	0	0	6	0	0	0	0	0	0	0	0	2	0	0	0	0	0	0	0	0	0	0	0	0	0	0	0
AT1G02910	10	43	1	40	110	19	138	34	124	6	144	62	24	79	40	128	0	12	93	0	23	11	27	5	68	17	25	72	34	15	31	103	27	17	7	24	20	39	0	0	0
AT1G02920	39	0	35	162	152	152	0	21	220	6	76	0	10	6	152	12	6	0	5	53	20	52	15	50	141	27	131	35	22	11	105	5	1	1	81	10	0	0	0	0	0
AT1G02930	9	204	0	121	1	32	28	54	4	11	142	18	28	32	62	88	63	12	56	113	14	89	58	58	148	54	260	80	23	58	79	15	19	46	104	0	1	11	0	0	0
AT1G02940	0	0	0	0	0	0	0	0	0	0	0	0	0	0	0	0	0	0	0	0	0	0	0	0	0	0	0	0	0	0	0	0	0	0	0	0	0	0	0	0	0
AT1G02950	0	0	0	0	0	0	0	0	0	0	0	0	0	0	0	0	0	0	0	188	0	0	0	0	0	0	1	0	0	0	0	0	0	0	0	0	0	0	0	0	0
AT1G02952	0	0	0	0	0	0	0	0	0	0	0	0	0	0	0	0	0	0	0	0	0	0	0	0	0	0	0	0	0	0	0	0	0	0	0	0	0	0	0	0	0
AT1G02960	21	5	0	10	63	10	77	74	46	4	9	77	4	5	41	92	35	23	0	57	58	126	23	0	44	0	47	0	76	7	79	52	9	6	0	6	13	44	0	0	0
AT1G02965	0	0	0	0	0	0	0	0	0	0	0	0	0	0	0	0	0	0	0	0	0	0	0	0	0	0	0	0	0	0	0	0	0	0	0	0	0	0	0	0	0
AT1G02970	0	0	0	0	0	0	0	0	0	0	0	0	0	0	0	0	0	0	0	0	0	0	0	0	0	0	0	0	0	0	0	0	0	0	0	0	0	0	0	0	0
AT1G02980	0	0	0	0	0	0	0	3	0	0	0	0	0	0	0	0	0	0	0	0	0	0	0	0	0	0	0	0	0	0	0	0	0	0	0	0	0	0	0	0	0
AT1G02990	138	90	1	53	393	42	301	66	3	198	13	28	148	7	9	151	1	1	1	20	64	50	3	0	29	29	40	0	0	11	58	64	2	9	7	5	16	40	0	0	0
AT1G03000	148	126	0	727	0	266	248	12	285	9	85	109	0	5	4	391	57	1	37	17	0	86	4	1	4	17	1	0	0	0	0	82	30	10	0	7	1	5	0	0	0
AT1G03010	67	0	3	0	3	1	140	0	0	0	0	1	0	0	946	0	0	0	0	0	0	0	0	0	0	0	0	0	0	0	0	0	0	0	0	0	0	0	0	0	0
AT1G03020	10	0	12	5	0	11	25	1	0	0	0	0	0	0	68	0	0	0	0	0	0	0	0	0	0	0	0	0	6	0	0	7	4	0	0	0	0	0	0	0	0
AT1G03030	21	116	0	12	77	51	0	33	0	7	28	115	11	108	0	215	32	12	15	0	0	12	21	3	122	25	18	0	6	0	13	1	0	62	2	0	20	28	0	0	0
AT1G03040	684	39	144	104	114	268	51	48	395	200	103	116	154	238	533	154	204	286	397	101	97	99	42	54	36	82	167	23	30	77	50	111	48	65	45	38	60	44	0	0	0
AT1G03050	0	0	0	0	0	196	0	1	0	0	0	0	0	4	0	0	0	0	0	0	0	0	0	1	0	1	0	0	0	1	2	0	0	0	0	3	7	1	0	305	0
AT1G03055	56	1	0	1	1	0	3	268	89	31	0	81	16	82	0	0	0	0	0	0	0	0	0	10	7	97	26	66	0	11	4	0	1	15	1	41	40	9	0	0	0
AT1G03060	84	333	39	57	978	427	50	505	196	295	542	78	343	293	83	1	202	10	121	25	132	86	3	1	134	76	45	143	4	51	32	96	25	44	38	88	26	24	0	0	0
AT1G03070	0	0	0	0	0	0	0	0	0	0	0	0	0	0	0	0	0	0	0	0	0	0	0	0	0	0	0	0	67	0	0	0	0	0	0	0	0	0	0	0	0
AT1G03080	1382	220	39	446	278	486	454	201	857	206	650	317	341	199	521	226	552	388	398	182	117	152	70	64	108	79	251	174	20	78	315	222	88	32	61	111	55	166	0	152	1
AT1G03090	420	202	6	0	9	74	1	8	99	0	0	13	1	0	0	101	71	0	3	50	0	0	0	2	25	0	40	220	1	0	163	7	14	6	46	10	14	1	0	0	0
AT1G03100	11	0	0	10	0	2	0	0	0	1	0	1	0	0	20	3	0	0	0	0	19	0	0	0	0	0	4	0	0	0	0	0	0	5	0	0	0	0	0	0	0
AT1G03103	0	0	0	0	0	8	0	0	0	0	0	0	0	0	0	0	0	0	0	0	0	0	0	0	0	0	0	0	0	0	0	0	0	0	0	0	0	0	0	0	0
AT1G03106	0	1	0	0	0	0	0	0	0	0	0	1	0	0	0	0	0	0	0	0	0	0	0	0	0	0	0	0	0	0	0	0	0	0	0	0	0	0	0	0	0
AT1G03110	26	0	3	0	1	0	14	7	7	10	6	97	73	133	230	0	101	0	14	0	11	40	10	1	15	45	4	0	1	1	0	13	1	9	42	29	14	33	0	0	0
AT1G03120	0	0	0	0	0	0	0	0	0	0	0	0	5	0	0	0	3	0	0	0	0	0	0	0	0	1	0	0	0	0	0	0	6	0	2	2	0	1	0	0	0
AT1G03130	53	0	28	38	114	84	55	148	24	71	24	22	64	48	73	16	70	111	3	4	11	120	22	6	143	96	44	117	10	121	118	37	116	88	16	37	28	42	0	0	0
AT1G03140	259	101	25	62	11	18	96	67	0	82	28	35	64	5	88	1	41	44	5	9	30	0	2	0	14	6	1	0	44	0	13	17	0	6	13	4	1	8	0	0	0
AT1G03150	260	876	233	532	40	211	2	4	10	1	1	14	32	119	597	109	48	39	102	116	53	3	0	16	21	7	8	0	51	37	0	0	0	4	28	0	10	4	0	0	0
AT1G03160	125	57	240	39	34	321	19	232	424	153	11	54	32	58	135	74	83	2	81	65	112	65	8	1	72	46	53	163	9	1	28	16	86	86	34	11	57	57	0	0	0
AT1G03165	0	0	0	1	0	0	0	0	0	0	5	0	0	0	0	0	0	0	0	0	4	1	10	0	7	12	1	28	0	0	0	1	0	9	0	0	1	0	0	0	0
AT1G03170	0	0	0	0	0	0	0	0	0	0	0	10	0	0	0	0	0	0	4	0	0	0	0	0	9	0	0	0	0	23	0	1	7	0	5	1	0	0	0	0	0
AT1G03180	0	0	0	0	0	7	0	46	0	1	0	0	0	0	0	0	0	0	0	0	0	0	0	0	0	0	4	0	0	3	0	0	0	0	0	0	0	0	0	0	0
AT1G03190	137	0	21	0	4	531	18	24	45	93	54	42	5	29	0	1	69	1	0	39	31	8	42	1	15	0	4	0	0	26	0	0	22	0	0	0	12	6	0	0	0
AT1G03200	0	0	0	0	1	0	0	0	0	0	0	0	3	0	0	6	0	0	0	0	0	5	0	0	0	0	0	0	0	0	0	0	0	0	0	1	0	0	0	0	0
AT1G03210	147	14	6	168	60	302	13	245	64	0	1	6	23	6	41	33	25	113	47	28	0	36	11	1	6	13	11	28	24	0	15	8	1	10	21	1	5	6	0	0	0
AT1G03220	5	12	0	34	10	34	0	3	13	0	1	10	0	14	19	41	0	1	15	29	6	8	0	0	9	2	47	0	0	0	1	56	0	2	13	8	14	19	0	0	0
AT1G03230	0	0	0	0	0	0	0	10	2	1	0	0	0	0	38	79	2	0	32	3	0	0	0	0	18	5	0	0	0	6	0	11	3	7	0	1	0	0	0	0	0
AT1G03240	0	0	0	0	0	0	0	0	0	0	1	0	0	0	0	0	0	0	0	0	0	0	0	0	0	0	0	0	0	24	0	0	0	0	0	0	0	0	0	0	0
AT1G03250	20	9	37	3	180	53	133	138	116	88	6	79	65	67	133	5	81	0	1	11	36	22	30	81	31	94	121	86	1	73	86	55	65	21	44	25	38	44	0	0	0
AT1G03260	2	0	0	0	0	0	0	0	14	2	51	0	1	51	0	0	125	0	1	0	64	2	0	1	0	0	0	0	0	7	0	0	0	9	0	0	0	0	0	0	0
AT1G03270	0	0	0	2	0	0	0	0	0	0	0	0	0	0	0	0	0	0	0	0	0	11	0	0	0	0	0	0	0	0	0	0	0	0	0	0	1	0	0	0	0
AT1G03280	98	4	0	0	43	47	153	226	123	9	108	11	54	64	9	148	157	89	131	36	52	90	55	47	148	9	33	55	0	17	192	46	54	104	69	53	61	58	0	0	0
AT1G03290	21	30	22	2	55	60	185	42	341	42	133	100	187	107	104	57	95	10	43	6	9	40	19	9	108	13	57	0	2	1	3	0	16	31	1	0	33	10	0	258	0
AT1G03300	0	0	0	0	0	0	0	0	0	0	0	0	0	0	0	0	0	0	0	0	0	0	0	0	0	0	0	0	0	0	0	0	0	0	0	0	0	0	0	0	0
AT1G03310	0	0	28	39	0	78	85	1	114	2	2	15	24	11	0	1	23	0	1	0	1	20	0	1	5	1	1	0	0	75	0	12	64	4	14	1	3	2	0	0	0
AT1G03320	0	0	0	0	0	0	0	0	0	0	0	0	0	1	0	0	0	5	0	4	0	0	0	0	0	0	0	0	0	0	0	0	0	0	1	0	0	0	0	0	0
AT1G03325	0	0	0	0	0	0	0	0	0	0	0	0	0	0	0	0	0	0	0	0	0	0	0	0	0	0	0	0	0	0	0	0	0	0	0	0	0	0	0	0	0
AT1G03330	0	36	26	121	0	6	0	0	20	1	54	0	0	37	103	156	0	10	0	0	0	0	15	0	1	7	10	12	21	0	44	0	38	7	0	0	1	11	0	0	0
AT1G03340	0	0	0	0	0	0	0	1	0	0	2	71	0	1	0	0	0	0	0	0	31	0	0	0	0	1	1	0	0	0	0	14	0	0	0	0	0	0	0	0	0
AT1G03350	0	0	6	1	1	54	0	0	3	41	21	68	2	48	10	0	0	46	5	42	10	14	0	0	15	4	7	0	68	1	0	1	0	0	4	2	6	8	0	0	0
AT1G03360	0	1	2	506	1	0	33	23	4	1	122	19	21	25	1	1	23	8	188	1	248	55	18	50	10	52	183	1	1	14	4	1	22	45	19	10	32	29	0	0	0
AT1G03365	28	453	2	59	39	112	120	133	38	146	58	69	65	126	1	22	1	36	23	82	5	32	21	11	70	22	7	14	0	50	208	8	8	17	31	9	14	37	0	0	0
AT1G03370	7	42	48	2	66	147	0	93	57	100	19	49	20	94	7	0	457	61	11	110	29	27	0	104	19	48	4	106	237	0	1	1	0	5	1	15	41	28	0	0	0
AT1G03380	689	19	35	21	702	684	591	179	478	433	623	280	240	254	201	221	103	107	67	25	81	236	55	12	226	147	167	206	161	18	342	97	107	66	18	28	68	57	0	0	0
AT1G03390	0	0	0	0	0	18	0	0	41	16	4	0	3	24	1	0	0	0	0	0	0	0	0	0	0	0	0	72	0	0	0	11	0	2	0	0	1	0	0	0	0
AT1G03395	0	0	0	0	0	0	0	0	0	0	0	0	0	0	0	0	0	0	0	0	0	0	0	0	0	0	0	0	0	0	0	0	0	0	0	0	0	0	0	0	0
AT1G03400	553	285	9	148	9	1	611	120	1934	387	128	284	227	14	32	1	6	13	143	16	134	120	51	16	130	83	83	62	24	1	146	78	75	16	22	124	35	29	0	0	0
AT1G03410	0	41	44	1	0	0	67	81	0	0	0	45	6	2	0	0	0	0	0	0	1	0	0	0	0	0	16	0	39	0	0	0	0	1	0	0	0	1	0	0	0
AT1G03420	0	0	0	0	0	0	0	0	0	0	0	0	0	0	0	0	0	0	0	0	0	0	0	0	0	0	0	4	0	0	0	0	0	0	0	0	1	0	0	0	0
AT1G03430	30	14	43	919	197	31	140	51	220	114	3	65	63	96	618	0	218	160	151	34	116	107	12	149	114	84	208	12	1	48	201	101	113	34	14	17	67	26	0	0	0
AT1G03440	41	125	69	484	72	1	47	103	22	7	47	36	26	26	49	0	17	33	79	0	22	16	2	0	6	5	9	53	148	12	46	81	68	6	65	17	16	17	0	0	0
AT1G03445	0	0	0	0	0	0	0	0	0	0	0	0	1	0	1	0	0	0	0	0	0	1	0	0	0	0	4	0	1	0	0	4	0	0	0	0	0	0	0	0	0
AT1G03457	0	0	0	1	0	0	0	0	0	0	0	0	0	0	0	51	1	0	0	0	0	0	0	0	0	0	0	1	0	0	0	8	0	7	0	0	0	0	0	0	0
AT1G03470	44	0	24	0	0	0	183	0	30	18	0	6	4	3	0	0	0	98	2	5	0	16	18	0	0	0	0	0	0	0	1	0	0	1	0	10	10	8	0	0	0
AT1G03475	159	196	30	6	2	82	9	59	192	40	1	13	55	43	201	2	54	26	134	0	41	34	13	0	123	58	60	53	0	5	22	118	33	7	0	10	15	1	7	0	0
AT1G03490	0	0	0	0	0	0	0	0	0	0	0	0	0	0	0	0	0	0	0	0	0	0	0	0	0	0	0	0	0	0	0	0	0	0	0	0	0	0	0	0	0
AT1G03495	1	0	0	37	0	8	3	30	4	93	15	37	1	50	0	0	68	0	35	0	17	43	16	12	8	11	34	0	15	60	58	6	97	18	5	20	3	4	0	0	0
AT1G03502	2	0	0	0	0	0	0	0	0	0	0	0	0	0	0	0	1	0	0	0	0	0	0	0	0	1	0	0	0	0	1	0	0	0	0	0	1	0	0	0	0
AT1G03506	0	0	0	0	0	0	0	0	0	0	0	0	0	0	0	0	0	0	0	0	4	0	0	0	0	0	0	0	5	0	3	0	0	0	0	0	1	0	0	0	0
AT1G03510	1	5	0	0	0	138	0	43	0	1	0	0	0	1	0	0	1	0	0	1	0	0	0	0	0	0	0	0	0	0	0	0	0	0	0	0	0	0	0	0	0
AT1G03515	0	0	0	0	0	0	0	0	0	0	0	0	0	0	0	0	0	0	0	0	0	0	0	0	0	0	0	0	0	0	0	0	0	0	0	0	0	0	0	0	0
AT1G03520	198	0	1	17	779	24	110	109	40	151	93	104	4	9	0	209	19	36	257	129	4	35	18	4	40	9	23	0	20	22	2	0	1	9	27	64	1	16	0	0	0
AT1G03530	102	316	8	129	104	70	260	334	812	453	144	462	193	135	119	168	48	12	51	11	98	66	41	13	90	126	237	131	29	48	106	141	309	87	31	18	141	68	0	0	0
AT1G03540	3	0	0	0	45	0	3	0	0	2	1	1	1	31	0	9	0	0	10	0	2	1	0	0	18	0	15	0	0	0	34	0	0	0	0	4	13	0	0	0	0
AT1G03545	52	17	2	1	2	5	8	4	122	2	15	11	11	17	1	79	12	62	6	2	12	26	2	0	13	1	15	3	0	1	0	0	0	1	3	20	1	0	0	0	0
AT1G03550	585	704	143	384	213	381	108	310	143	54	451	199	205	131	47	456	111	79	444	73	96	11	43	17	123	19	179	21	4	50	81	0	9	17	20	8	31	17	0	0	0
AT1G03560	0	0	3	1	1	66	1	174	10	2	43	14	374	36	8	0	1	0	8	0	146	12	0	0	18	1	4	0	1	0	0	0	0	1	1	0	14	32	0	0	0
AT1G03570	0	0	0	0	0	0	0	0	0	0	0	0	0	0	0	0	0	0	0	0	0	0	0	0	0	0	0	0	0	0	0	0	0	0	0	0	0	0	0	0	0
AT1G03580	142	5	0	0	0	144	0	1	8	1	2	45	0	0	0	0	10	22	59	21	0	5	11	0	6	0	9	0	0	6	0	4	1	0	0	14	0	0	0	0	0
AT1G03590	1	26	27	251	17	290	73	191	196	83	79	23	3	74	1	73	27	10	161	17	15	12	14	44	89	40	65	52	98	119	108	41	25	16	15	31	19	39	0	0	1
AT1G03600	11	2	1	233	0	19	34	24	36	15	19	1	42	24	9	19	6	0	1	0	11	15	22	1	34	13	36	30	0	24	182	10	54	19	7	29	36	6	0	0	0
AT1G03610	942	556	1142	846	10	515	468	218	396	245	258	107	116	207	153	24	279	189	132	196	167	184	17	0	63	20	35	278	185	549	118	196	267	55	8	26	78	108	0	0	0
AT1G03620	188	0	0	0	0	78	0	16	31	1	0	9	0	4	20	7	14	0	1	16	0	0	8	0	0	2	1	0	3	3	0	0	0	0	0	0	0	0	0	0	0
AT1G03630	14	6	0	0	0	22	104	179	22	1	34	10	33	29	35	5	12	0	0	4	103	0	0	0	46	6	20	7	10	8	117	29	2	25	12	0	16	10	0	0	0
AT1G03640	0	0	0	0	0	0	0	0	0	0	0	0	0	0	0	0	0	0	0	0	0	0	0	0	0	0	0	0	0	0	0	0	0	0	0	0	0	0	0	0	0
AT1G03650	0	0	0	0	0	0	0	20	0	4	0	4	0	0	0	0	0	0	0	0	1	1	0	0	21	5	5	0	0	0	13	0	1	16	0	0	0	0	0	0	0
AT1G03660	0	0	0	0	0	0	0	0	0	0	0	0	0	0	0	0	0	0	0	0	0	0	0	0	0	0	0	0	0	0	0	46	0	0	0	0	0	0	0	0	0
AT1G03670	0	0	0	0	0	0	0	0	0	0	0	2	0	0	0	0	0	0	0	0	0	0	0	0	0	0	0	0	0	0	0	0	0	0	0	0	0	0	0	0	0
AT1G03680	591	304	256	343	435	129	710	347	344	208	158	183	225	257	547	296	219	110	16	168	239	122	91	132	430	85	110	510	316	29	219	163	168	76	33	75	159	188	0	0	1
AT1G03687	0	0	0	125	0	0	0	0	2	1	0	8	0	14	0	0	3	0	0	0	0	6	1	0	0	13	0	0	0	84	0	28	0	0	1	0	8	4	0	0	0
AT1G03700	0	0	0	0	0	0	0	0	0	0	0	0	0	0	0	0	0	0	0	0	0	0	0	0	0	0	0	0	0	0	0	0	0	0	0	0	0	0	0	0	0
AT1G03710	0	0	0	0	0	0	0	0	0	0	0	0	0	0	0	0	0	0	0	0	0	0	0	0	0	0	0	0	0	0	0	1	0	0	0	0	0	0	0	0	0
AT1G03720	0	0	0	0	0	0	0	0	0	0	0	0	0	0	0	0	0	0	0	0	0	0	0	0	0	0	0	0	0	0	0	0	0	0	0	0	0	0	0	0	0
AT1G03730	18	0	0	0	0	0	35	17	1	9	0	0	1	17	33	0	31	0	0	0	1	0	0	0	0	0	1	0	0	0	21	0	0	4	0	0	1	9	0	0	0
AT1G03740	1	8	35	8	0	154	60	34	94	7	16	13	100	50	57	259	0	87	107	0	20	48	12	34	97	132	94	9	0	0	47	17	0	2	10	55	24	1	0	0	0
AT1G03743	0	0	2	1	1	0	0	0	1	0	0	0	0	2	0	0	1	0	0	0	0	0	0	0	0	0	0	4	0	0	1	1	0	0	0	0	0	0	0	0	0
AT1G03746	0	0	0	0	0	0	0	0	0	0	0	0	0	1	0	0	0	0	0	0	0	0	0	0	0	1	0	0	0	0	0	0	0	0	0	0	0	0	0	0	0
AT1G03750	14	0	0	0	0	18	8	1	14	5	1	57	1	5	0	539	8	11	31	332	29	0	20	19	34	62	1	0	0	5	0	0	5	8	4	0	0	11	0	0	0
AT1G03760	31	2	8	1	0	47	0	76	0	7	10	4	8	14	0	0	1	0	0	9	24	0	6	0	1	2	0	0	0	7	0	0	0	0	0	4	2	7	0	0	0
AT1G03770	0	0	116	198	0	8	303	9	2	0	31	43	0	29	0	0	0	0	0	0	0	1	1	0	0	2	0	0	34	0	1	1	1	16	0	1	1	11	0	0	0
AT1G03780	0	0	0	0	0	0	0	0	0	0	0	0	0	0	0	0	0	0	0	0	22	0	0	0	0	0	0	0	2	0	0	0	0	0	0	0	0	0	0	0	0
AT1G03790	4	0	0	0	0	0	4	0	0	0	11	0	0	0	1	0	0	0	0	0	0	0	0	0	0	0	0	0	0	0	0	0	1	0	0	0	0	0	0	0	0
AT1G03800	0	0	0	0	0	0	0	0	0	0	4	0	0	0	0	0	0	0	0	0	5	0	0	0	0	0	0	0	8	0	0	0	14	0	0	0	0	4	0	0	0
AT1G03810	0	0	0	0	0	0	0	0	0	0	0	0	0	0	0	0	0	0	0	0	0	0	0	0	0	0	0	0	0	0	0	0	2	0	0	0	0	0	0	0	0
AT1G03820	105	0	0	0	0	0	0	0	0	0	0	0	0	0	0	0	0	0	0	0	0	0	0	0	0	0	0	0	0	0	0	0	24	0	0	0	0	0	0	0	0
AT1G03830	239	0	0	0	0	0	0	16	0	1	5	0	6	0	0	0	10	0	0	0	0	1	7	49	0	1	1	0	0	0	0	0	3	0	0	0	4	4	0	0	0
AT1G03840	0	0	0	0	0	0	0	0	0	0	0	0	0	0	0	0	0	0	0	0	0	0	0	1	0	0	0	12	0	0	0	0	0	0	0	0	0	0	0	0	0
AT1G03850	73	2	0	0	0	0	0	9	0	0	5	0	12	0	0	0	0	26	36	6	11	4	20	21	5	1	12	1	0	0	1	0	0	0	0	3	0	9	0	0	0
AT1G03860	311	0	6	0	48	16	44	24	35	126	36	1	1	2	131	0	236	0	59	0	10	1	8	34	105	16	27	41	0	0	0	13	6	0	3	14	3	4	0	0	0
AT1G03870	1	21	0	0	0	69	0	22	13	20	11	47	3	5	0	4	14	5	1	0	5	6	0	0	22	1	0	0	64	57	58	60	24	68	43	53	26	21	0	0	0
AT1G03880	0	0	0	0	0	0	0	0	0	0	0	0	0	0	0	0	0	0	0	0	0	0	0	0	0	0	0	0	0	0	0	0	0	0	0	0	0	0	0	0	0
AT1G03890	0	0	0	0	0	0	0	0	0	0	0	0	0	0	0	0	0	0	0	0	0	0	0	0	0	0	0	0	0	0	0	0	0	0	0	0	0	0	0	0	0
AT1G03900	35	0	0	108	4	50	20	52	46	14	79	14	44	27	74	96	0	16	37	8	18	12	1	5	9	13	51	17	54	7	13	139	5	4	16	6	35	41	0	0	0
AT1G03905	0	0	7	0	0	10	0	76	1	53	0	36	9	31	1	1	4	94	0	44	0	0	29	5	0	0	75	0	1	4	0	0	0	12	30	0	11	5	0	0	0
AT1G03910	57	6	0	26	12	177	33	66	84	19	6	49	13	41	99	28	9	7	55	8	0	50	0	6	36	15	88	0	100	144	14	31	2	1	18	2	25	33	0	0	1
AT1G03920	0	0	0	0	5	0	0	0	0	0	0	0	0	0	0	0	0	0	0	0	0	0	0	0	0	0	0	0	0	0	0	0	0	0	0	0	0	0	0	0	0
AT1G03930	43	4	94	8	9	6	40	10	21	83	8	61	5	52	22	8	8	5	0	42	14	29	7	0	32	16	21	0	51	5	87	25	1	38	18	42	8	33	0	0	0
AT1G03935	37	0	0	0	1	0	0	15	10	0	0	0	0	0	0	0	11	0	0	0	2	10	0	0	2	1	0	0	0	0	1	0	0	0	0	0	0	0	0	0	0
AT1G03940	165	39	4	10	1	11	50	11	96	105	75	100	32	73	144	11	11	0	2	1	74	102	2	16	116	45	22	5	10	12	146	33	22	19	13	16	14	9	0	0	1
AT1G03950	0	0	9	0	0	2	0	1	3	6	0	0	13	3	150	0	63	0	0	0	0	0	0	0	1	0	11	0	19	0	0	3	1	1	0	0	4	0	0	0	0
AT1G03960	29	387	29	2	91	34	236	48	244	155	33	26	62	79	4	154	93	42	0	70	51	207	29	1	49	9	60	0	1	4	0	31	0	3	1	1	2	6	0	0	0
AT1G03970	7	6	0	0	28	0	0	58	28	104	7	26	3	27	95	1	43	0	0	5	0	0	5	3	10	0	6	59	6	1	0	21	18	18	4	0	21	3	0	0	0
AT1G03980	0	0	0	0	0	0	0	0	0	0	0	0	11	0	0	0	0	0	0	0	0	0	2	0	0	0	1	0	0	0	0	0	0	0	0	0	0	0	0	0	0
AT1G03982	4	0	0	0	0	0	0	0	0	0	0	0	0	0	0	0	0	0	0	0	0	0	0	0	0	0	0	0	0	0	0	0	0	0	0	0	0	0	0	0	0
AT1G03987	0	1	0	0	9	0	0	0	0	0	0	6	1	1	0	0	0	0	0	1	11	0	0	0	0	0	0	0	0	0	0	0	2	6	4	0	5	0	0	0	0
AT1G03990	13	18	58	0	142	115	75	146	146	119	306	348	197	90	126	179	0	45	285	60	0	20	1	20	52	63	109	0	610	37	157	1	45	8	0	2	38	30	1	0	0
AT1G03993	0	0	0	0	0	0	0	0	0	0	0	0	0	0	0	0	0	0	0	0	0	0	0	0	0	0	0	0	0	0	0	0	0	0	0	0	0	0	0	0	0
AT1G03997	0	3	0	0	0	0	0	0	0	0	0	0	0	0	0	0	0	25	0	0	0	0	0	0	0	0	0	0	0	0	0	0	0	0	0	0	0	0	0	0	0
AT1G04000	1	17	0	0	8	93	0	4	52	0	0	12	17	4	0	74	0	2	0	18	3	1	16	0	14	2	5	0	0	36	1	1	3	0	0	1	1	1	0	0	0
AT1G04003	0	0	0	0	0	0	0	0	0	0	0	0	0	0	0	0	0	0	0	0	0	0	0	0	0	0	0	0	0	0	0	0	0	0	0	0	0	0	0	0	0
AT1G04007	0	0	0	0	1	62	0	9	5	0	0	3	4	7	0	0	3	1	0	1	0	9	0	0	4	22	0	0	147	0	50	0	0	0	3	2	1	12	0	0	0
AT1G04010	0	0	0	0	0	0	0	0	12	0	0	19	0	1	0	0	0	0	0	29	0	1	4	0	0	4	0	0	0	1	0	0	0	0	0	1	0	1	0	0	0
AT1G04013	0	0	0	57	0	15	0	0	0	0	0	0	0	0	0	0	6	0	0	0	0	1	0	0	2	0	1	0	0	0	0	2	0	0	0	1	0	1	0	0	0
AT1G04017	0	0	0	0	0	0	0	0	0	0	0	0	0	0	0	0	0	0	0	0	0	0	0	0	0	0	0	0	0	0	0	0	0	0	0	0	0	0	0	0	0
AT1G04020	0	59	0	0	0	0	0	0	1	0	0	0	0	0	1	0	0	0	0	1	0	7	0	7	0	41	0	0	0	0	0	0	0	0	0	73	0	12	0	0	0
AT1G04023	0	0	0	0	0	0	0	0	0	0	0	0	0	0	0	0	0	0	0	0	0	0	0	0	0	0	0	0	0	0	0	0	0	0	0	0	0	0	0	0	0
AT1G04030	0	245	0	0	59	57	0	0	1	0	34	1	0	0	6	0	5	1	0	0	0	18	0	16	1	0	4	44	0	89	0	0	3	0	4	0	0	0	0	0	0
AT1G04033	0	0	0	0	11	0	0	0	0	0	0	0	0	0	0	0	0	0	0	0	0	0	0	0	0	0	0	0	0	0	0	0	6	0	0	0	0	0	0	0	0
AT1G04037	14	0	0	0	0	0	0	0	0	0	0	0	0	0	0	0	0	0	0	0	0	0	0	0	0	0	0	0	0	0	0	0	0	0	0	0	0	0	0	0	0
AT1G04040	0	27	0	0	0	91	0	12	0	0	19	19	2	1	0	0	3	0	0	0	0	7	0	12	4	0	1	13	9	91	24	0	5	13	0	0	5	2	0	0	0
AT1G04043	0	0	0	0	0	0	0	0	0	0	0	0	0	0	0	0	0	0	0	0	0	0	0	0	0	0	0	0	0	0	0	0	0	0	0	0	0	0	0	0	0
AT1G04047	0	0	0	0	0	71	0	73	125	2	0	37	10	3	1	5	3	0	10	30	1	2	0	25	17	27	1	0	0	0	93	0	0	0	5	0	0	9	0	0	0
AT1G04050	0	0	0	0	0	0	12	130	1	8	0	23	63	31	0	6	0	0	7	0	0	0	6	1	5	0	106	0	0	3	0	6	1	2	0	0	0	0	0	0	0
AT1G04053	0	0	0	1	0	0	0	3	13	2	0	1	0	1	0	9	4	1	0	0	12	0	0	1	1	0	1	2	0	0	0	0	1	0	0	0	1	0	0	0	0
AT1G04057	0	0	0	0	0	0	0	3	0	0	0	1	4	0	0	0	0	0	0	0	0	0	0	0	0	0	0	0	0	0	0	0	0	0	0	0	0	0	0	0	0
AT1G04063	0	0	0	0	0	0	0	0	0	0	0	0	0	0	1	0	2	0	0	0	0	0	0	0	0	0	0	0	0	0	0	0	0	0	0	0	0	0	0	0	0
AT1G04067	0	0	0	0	0	0	0	0	0	0	0	0	0	0	0	0	0	0	0	0	0	0	0	0	0	0	0	0	0	0	0	0	0	0	0	0	0	0	0	0	0
AT1G04070	9	0	0	0	0	12	0	0	13	32	2	1	0	0	32	0	0	0	0	0	1	0	0	0	1	0	0	16	0	0	0	0	0	4	0	0	0	2	0	0	0
AT1G04073	0	0	0	0	0	0	44	0	0	0	2	0	0	0	0	0	0	0	1	0	0	0	0	7	0	0	0	0	0	0	36	0	0	0	0	0	0	0	0	0	0
AT1G04077	0	0	0	0	0	0	0	0	0	0	0	0	0	0	0	0	0	0	0	0	0	0	0	0	0	0	0	0	0	0	0	0	0	0	0	0	0	0	0	0	0
AT1G04080	1299	78	73	1269	343	1377	316	1163	601	197	398	353	470	362	508	663	459	341	246	123	283	148	295	94	256	157	529	409	293	1238	516	172	491	222	178	216	351	172	2	0	0
AT1G04083	0	0	0	0	0	0	0	3	0	0	0	0	0	0	0	0	30	0	0	0	0	0	0	0	0	0	0	0	0	0	0	0	0	0	0	0	0	0	0	0	0
AT1G04087	0	0	0	0	0	0	0	0	0	0	0	0	0	0	0	0	0	0	0	0	0	0	0	0	0	0	0	0	0	19	0	0	0	0	0	0	0	0	0	0	0
AT1G04090	0	0	0	0	0	0	0	0	0	0	0	0	1	0	0	0	0	0	0	0	0	0	0	0	0	0	0	0	0	0	0	0	24	0	0	0	0	0	0	0	0
AT1G04093	0	0	0	0	0	0	0	0	0	0	0	0	0	0	0	0	0	0	0	0	0	0	0	0	0	0	0	0	0	0	0	0	0	0	0	0	0	0	0	0	0
AT1G04097	0	0	0	0	0	0	0	0	0	9	0	0	0	0	0	0	0	0	0	0	3	0	0	0	0	2	0	0	0	0	8	0	0	0	0	0	0	0	0	0	0
AT1G04100	0	0	0	75	69	44	3	0	19	0	0	8	1	79	30	0	172	0	0	11	0	70	0	0	0	9	12	43	0	3	191	3	65	3	12	0	25	24	0	0	0
AT1G04103	0	0	0	0	12	0	0	0	0	1	0	0	0	0	0	0	0	0	0	0	0	0	0	0	0	0	1	0	4	0	0	0	0	0	0	0	0	0	0	0	0
AT1G04105	0	0	0	0	0	0	0	0	0	0	0	0	0	0	0	0	0	0	0	0	0	0	0	0	0	0	0	0	0	0	0	0	0	0	0	0	0	1	0	0	0
AT1G04110	0	0	0	0	0	0	0	0	14	0	0	0	0	0	0	0	0	0	0	0	0	0	0	0	0	0	0	0	21	0	0	0	0	0	0	0	0	0	0	0	0
AT1G04117	0	0	1	0	42	0	16	18	3	65	18	3	42	0	0	0	149	12	2	3	41	0	0	0	0	27	4	0	0	0	0	0	0	4	0	0	8	0	0	0	0
AT1G04120	784	520	122	20	192	436	282	411	148	496	382	148	178	229	349	15	597	343	91	153	28	52	82	55	71	50	115	144	245	49	354	227	204	54	14	55	61	72	0	0	0
AT1G04123	0	0	0	0	0	0	0	0	0	0	0	0	0	0	0	0	0	0	0	0	0	0	0	0	0	0	0	0	0	0	0	0	0	0	0	0	0	0	0	0	0
AT1G04127	0	0	0	0	0	0	0	6	0	0	0	0	0	0	0	0	0	0	0	0	0	0	0	0	0	0	0	0	0	0	0	0	0	0	0	0	0	0	0	0	0
AT1G04130	9	0	4	0	1	0	151	11	1	124	5	35	5	23	139	0	0	0	2	0	0	2	0	0	3	2	17	0	0	1	1	1	54	1	9	1	2	0	0	0	0
AT1G04133	0	0	0	0	0	0	0	0	0	0	0	0	0	0	0	0	0	0	0	0	0	0	0	0	1	0	0	0	11	0	0	0	0	0	0	0	0	0	0	0	0
AT1G04137	0	0	0	0	0	0	0	0	0	0	0	0	0	0	0	0	0	0	0	0	0	0	0	0	0	0	0	0	0	0	0	0	0	0	0	0	0	0	0	0	0
AT1G04140	1379	362	135	452	1559	220	337	432	345	734	273	256	300	236	351	471	271	225	219	213	142	133	60	87	275	127	268	38	46	59	175	76	274	73	88	98	76	145	0	0	0
AT1G04143	0	0	0	0	0	0	0	0	0	0	0	0	0	0	0	0	0	0	0	0	0	0	0	0	0	0	0	0	0	0	0	0	0	0	0	0	0	0	0	0	0
AT1G04147	0	0	0	0	0	0	0	0	0	1	0	0	0	0	0	0	0	0	0	0	16	0	0	0	0	0	0	0	0	0	0	63	0	0	0	0	7	0	0	0	0
AT1G04150	0	0	0	0	0	0	0	0	0	0	0	0	0	0	0	0	40	0	0	0	0	0	0	0	0	0	0	0	0	0	0	124	0	0	0	0	0	0	0	0	0
AT1G04153	0	0	0	0	0	0	0	0	0	0	0	0	0	0	0	0	0	0	0	0	0	0	0	0	0	0	0	0	0	0	0	0	0	0	0	3	0	0	0	0	0
AT1G04157	0	0	0	0	0	0	0	0	0	0	0	0	0	0	0	0	0	0	0	0	0	0	0	0	0	0	0	0	0	0	0	0	0	0	0	0	0	0	0	0	0
AT1G04160	0	0	0	0	0	0	0	0	0	0	0	30	0	0	0	0	1	0	0	0	0	0	0	0	0	0	0	0	0	22	0	0	17	0	2	0	3	4	0	0	0
AT1G04163	0	0	0	0	0	0	0	0	0	0	0	0	0	0	0	0	0	0	0	0	0	0	0	0	0	0	0	0	0	0	0	0	0	0	0	0	0	0	0	0	0
AT1G04167	0	0	0	0	0	0	0	0	0	0	0	0	0	0	0	0	0	0	0	0	0	0	0	0	0	0	0	0	0	0	0	0	0	0	0	0	0	0	0	0	0
AT1G04170	6	28	10	9	58	114	0	21	132	14	63	25	1	44	1	0	6	25	47	6	17	20	1	3	30	36	94	6	32	7	64	11	21	6	1	9	16	6	0	0	0
AT1G04173	0	0	0	1	0	0	0	0	0	0	8	0	0	0	0	0	0	0	0	0	2	0	9	0	0	2	2	6	0	0	0	1	0	0	0	0	0	0	0	0	0
AT1G04177	0	0	0	0	0	0	0	0	0	0	0	0	0	0	0	0	0	0	0	0	0	0	0	0	0	0	0	0	0	0	0	0	0	0	0	0	0	0	0	0	0
AT1G04180	0	0	0	0	0	0	0	0	0	0	0	0	0	0	0	0	0	0	0	0	0	0	0	0	0	0	0	0	0	0	0	0	0	0	0	0	0	0	0	0	0
AT1G04183	0	0	0	0	0	0	0	0	10	0	4	0	0	0	0	0	0	0	0	0	0	0	0	0	0	2	1	0	9	0	0	2	2	0	0	0	3	0	0	0	0
AT1G04187	0	0	0	0	0	0	0	0	0	0	0	0	0	0	0	0	3	0	0	0	0	0	0	0	0	1	0	0	0	0	1	0	3	0	0	0	4	0	0	0	0
AT1G04190	118	235	140	1	108	1	0	12	27	42	117	7	0	25	0	0	19	0	38	0	58	0	33	2	0	4	39	27	0	0	18	0	6	8	1	0	2	7	0	1	0
AT1G04193	0	0	0	0	0	0	0	0	0	0	0	0	0	0	0	0	0	0	0	0	0	0	0	0	0	1	0	0	0	0	6	0	0	0	0	1	1	0	0	0	0
AT1G04197	0	0	0	0	0	0	0	0	0	0	0	0	0	0	0	0	0	0	0	0	5	0	0	0	0	0	0	0	7	0	0	0	0	0	0	0	0	0	0	0	0
AT1G04200	52	2	2	13	2	0	22	32	25	209	56	18	10	15	0	1	17	71	170	69	21	14	53	0	57	52	93	3	70	40	18	8	4	0	22	6	2	22	0	0	0
AT1G04203	0	0	0	0	0	0	0	0	0	0	0	0	0	0	0	0	0	0	0	0	0	0	0	0	0	0	0	0	0	0	0	0	0	0	0	0	0	0	0	0	0
AT1G04207	0	0	0	0	0	0	0	0	0	0	0	0	0	0	0	0	0	0	0	0	0	0	0	0	0	0	0	0	0	0	0	0	0	0	0	0	0	0	0	0	0
AT1G04210	393	780	6	60	12	162	221	311	84	141	170	42	102	62	0	1	69	94	23	129	18	42	67	0	73	116	33	13	45	5	35	25	26	4	7	15	15	39	0	0	0
AT1G04213	0	0	0	0	0	0	0	0	0	0	0	0	0	0	0	0	0	0	0	0	0	0	0	0	0	0	0	0	0	0	0	0	0	0	0	0	0	0	0	0	0
AT1G04217	14	0	1	0	0	1	1	20	9	0	0	0	0	0	1	0	9	0	0	0	0	3	0	0	1	0	0	0	0	0	0	0	0	0	0	0	0	0	0	0	0
AT1G04220	0	0	0	0	1	0	0	0	0	0	7	0	1	1	0	0	0	12	0	0	0	0	6	1	0	27	25	0	1	0	1	0	0	0	0	10	13	4	0	0	0
AT1G04223	25	3	0	0	0	0	0	14	14	0	0	3	0	0	0	1	8	0	0	0	2	7	0	0	5	1	0	1	0	1	8	0	0	1	0	0	0	0	0	0	0
AT1G04227	0	0	0	0	0	0	0	0	0	0	0	0	0	0	0	0	0	0	0	0	0	0	0	0	0	0	0	0	0	0	0	0	0	0	0	0	0	0	0	0	0
AT1G04230	41	6	0	0	51	50	35	5	0	29	76	8	11	4	13	0	1	1	1	2	29	7	13	8	37	11	17	0	33	1	8	12	0	0	21	5	11	6	0	0	0
AT1G04233	0	0	0	0	0	0	0	0	0	0	0	0	0	0	0	0	0	0	0	0	0	0	0	0	0	0	0	0	0	0	0	0	0	0	0	0	0	0	0	0	0
AT1G04237	0	0	0	0	0	0	0	0	0	0	0	0	0	0	0	0	0	0	0	0	0	0	0	0	0	0	0	0	0	0	0	0	0	0	0	0	0	0	0	0	0
AT1G04240	0	134	0	4	526	21	0	1	15	11	0	12	1	29	2	0	4	1	18	0	0	40	43	1	43	48	26	0	68	2	0	23	1	0	5	1	18	0	0	0	0
AT1G04243	0	0	0	0	0	0	0	0	0	0	0	0	0	0	0	0	0	0	0	0	0	0	0	0	0	0	0	0	0	0	0	0	0	0	0	0	0	0	0	0	0
AT1G04247	0	0	0	0	0	0	0	1	0	0	0	0	0	0	0	0	0	0	0	0	0	0	2	0	0	4	5	0	0	0	1	0	1	0	0	9	0	0	0	0	0
AT1G04250	36	1	0	0	0	120	1	67	70	58	60	39	2	8	0	37	0	24	0	0	13	6	38	14	13	5	115	0	0	100	144	17	56	42	54	38	42	21	0	0	0
AT1G04253	0	0	0	0	0	0	0	0	0	0	0	0	0	0	0	0	0	0	0	0	0	0	0	0	0	0	0	0	0	0	0	0	0	0	0	0	0	0	0	0	0
AT1G04257	0	0	0	0	0	0	0	0	0	0	0	0	0	0	0	0	0	0	0	0	0	0	0	0	0	0	0	0	0	0	0	0	0	0	0	0	0	0	0	0	0
AT1G04260	0	1	1	0	0	1	1	28	56	0	32	8	0	1	1	20	0	0	0	7	0	7	0	0	5	1	0	150	0	0	54	0	3	5	0	16	4	1	0	0	0
AT1G04263	1	0	0	1	0	0	0	1	0	0	0	0	0	0	0	0	0	0	0	0	0	0	0	0	0	0	0	1	0	0	0	0	0	0	0	0	0	0	0	0	0
AT1G04267	16	1	0	33	7	0	17	0	13	8	2	17	18	6	0	10	2	20	7	0	22	3	18	2	2	11	1	0	7	4	2	22	4	2	0	0	3	2	0	0	0
AT1G04270	963	233	25	426	77	114	104	239	469	180	132	323	112	222	162	137	56	58	125	24	55	111	51	64	256	142	133	237	116	158	49	94	57	165	67	52	88	49	0	0	0
AT1G04273	23	0	0	12	1	0	34	12	13	11	3	6	22	6	3	11	5	11	9	0	44	2	26	21	10	7	5	0	3	7	9	27	6	8	3	0	7	4	0	0	0
AT1G04277	37	0	1	0	0	24	0	31	15	0	0	0	12	2	0	0	17	3	0	12	26	0	21	16	9	15	24	0	0	19	0	0	3	8	2	0	0	0	0	0	0
AT1G04280	0	44	40	222	10	229	21	48	64	50	40	22	32	33	41	95	12	6	52	52	123	41	46	2	7	49	130	10	2	17	43	1	0	32	34	19	27	14	0	0	0
AT1G04283	0	0	0	0	0	0	0	0	0	0	0	0	0	0	0	0	0	0	0	0	0	0	0	0	0	0	0	0	0	0	0	0	0	0	0	0	0	0	0	0	0
AT1G04287	0	0	0	0	0	0	0	0	0	0	0	0	0	0	0	0	0	0	0	0	0	0	0	0	0	0	0	0	0	0	0	0	0	0	0	0	0	0	0	0	0
AT1G04290	0	1	3	0	57	19	0	4	10	9	12	5	29	23	1	0	2	0	11	5	8	3	0	0	2	2	5	11	28	4	4	1	12	23	3	5	8	4	0	0	0
AT1G04293	0	0	0	0	0	0	0	0	0	0	0	0	0	0	0	0	0	0	0	0	0	0	0	0	0	0	0	0	0	0	0	0	0	0	0	0	0	0	0	0	0
AT1G04295	0	0	0	0	2	0	0	0	0	0	0	1	0	0	0	0	0	0	0	0	2	0	0	0	0	0	0	0	0	0	0	0	1	3	0	0	1	0	0	0	0
AT1G04297	0	0	0	0	0	1	0	0	0	0	0	0	0	2	0	0	0	1	0	0	0	0	0	0	0	4	0	6	22	0	0	0	0	0	0	0	0	0	0	0	0
AT1G04300	1159	306	23	243	552	367	569	913	1529	263	322	694	465	185	222	383	122	182	266	176	251	351	39	25	404	130	236	579	115	95	117	173	83	162	80	118	131	110	0	2	0
AT1G04303	0	0	0	0	0	0	0	0	0	0	0	0	0	0	0	0	0	0	0	0	0	0	0	0	0	0	0	0	0	0	0	0	13	0	0	0	1	0	0	0	0
AT1G04307	0	0	0	0	0	0	0	0	0	0	0	0	0	0	0	0	0	0	0	0	0	0	0	0	2	0	0	0	0	0	0	0	0	0	0	0	0	0	0	0	0
AT1G04310	1028	21	3	0	0	0	1	0	0	0	0	1	1	0	0	0	17	21	0	8	0	0	0	0	0	0	0	4	0	0	1	1	11	0	0	0	0	0	0	0	0
AT1G04313	0	0	0	0	0	0	13	0	0	0	0	0	0	0	0	0	0	0	0	0	6	7	1	5	1	1	0	0	0	0	0	0	0	0	0	0	0	0	0	0	0
AT1G04320	0	0	0	0	0	0	0	0	0	0	0	0	0	0	0	0	0	0	0	0	0	0	0	0	0	0	0	0	0	0	0	0	0	0	0	0	0	0	0	0	0
AT1G04323	0	0	0	0	2	0	3	0	1	0	0	0	0	0	0	0	0	0	0	4	0	3	0	0	0	0	0	0	0	0	0	0	0	0	0	0	0	0	0	0	0
AT1G04327	0	0	0	0	0	0	0	0	0	0	0	0	0	0	0	0	0	0	0	0	0	0	0	0	0	0	0	0	0	0	0	0	0	0	0	0	0	0	0	0	0
AT1G04330	0	0	0	0	0	0	0	0	0	0	0	0	0	0	0	0	0	0	0	0	0	0	0	0	0	0	0	0	0	0	0	0	0	0	0	0	0	0	0	0	0
AT1G04333	0	0	0	0	0	0	0	0	0	0	0	0	0	0	0	0	0	0	0	0	0	0	0	0	0	0	0	0	0	0	0	0	0	0	0	0	0	0	0	0	0
AT1G04337	0	0	0	0	0	0	0	0	0	0	0	0	0	0	0	0	0	0	0	0	0	0	0	0	0	0	0	0	0	0	0	0	0	0	0	0	0	0	0	0	0
AT1G04340	0	0	5	0	20	1	17	0	0	0	7	10	84	4	0	31	1	0	3	0	16	20	0	0	45	0	6	155	8	0	1	1	10	0	7	4	3	1	0	0	0
AT1G04343	0	0	0	0	0	0	0	0	0	0	0	0	0	0	0	0	0	0	0	0	0	0	0	0	0	0	0	0	0	0	0	0	0	0	0	0	0	0	0	0	0
AT1G04347	0	0	0	0	0	0	0	0	0	4	0	0	0	0	0	0	0	0	0	0	0	0	0	0	0	0	0	0	0	0	0	0	0	0	0	0	6	0	0	0	0
AT1G04350	217	203	0	79	215	296	349	161	310	115	41	150	173	245	69	88	73	28	379	86	305	82	226	89	234	84	297	104	111	125	50	103	349	115	63	72	162	168	0	0	0
AT1G04353	0	0	0	0	0	12	2	0	1	0	0	0	0	0	0	0	0	0	0	0	0	0	3	0	1	16	2	0	0	0	0	0	0	0	25	0	1	0	0	0	0
AT1G04357	0	0	0	8	0	5	7	0	2	1	0	0	0	4	0	4	0	0	0	0	0	1	0	0	1	0	1	0	0	0	0	0	0	0	0	0	0	0	0	0	0
AT1G04360	0	0	0	18	0	0	0	0	0	0	0	0	0	0	0	0	0	0	0	0	0	0	0	0	0	0	0	0	0	0	0	0	0	0	0	0	0	7	0	0	0
AT1G04363	0	0	0	0	0	0	0	0	0	0	0	0	0	0	0	0	0	0	0	0	0	0	0	0	0	0	0	0	0	0	0	0	0	0	0	0	0	0	0	0	0
AT1G04367	0	0	0	0	0	16	0	0	17	0	8	14	0	0	0	0	0	0	0	0	0	1	0	5	6	0	0	0	0	1	0	48	0	0	0	0	5	2	0	0	0
AT1G04370	0	0	0	0	0	0	0	0	0	0	0	0	0	0	0	0	0	0	0	0	0	0	0	0	0	0	0	0	0	0	0	0	0	0	0	0	0	0	0	0	0
AT1G04373	0	0	0	0	0	0	0	0	0	0	0	0	0	0	0	0	0	0	0	0	0	0	0	0	0	0	0	0	0	0	0	0	0	0	0	0	0	0	0	0	0
AT1G04377	0	0	0	0	0	0	0	0	0	0	0	0	0	0	0	0	0	0	0	0	0	0	0	0	0	0	0	0	0	0	0	0	0	0	0	0	0	0	0	0	0
AT1G04380	0	0	0	0	0	0	0	0	0	0	0	0	0	0	0	0	0	0	0	0	0	0	0	0	0	0	34	0	0	0	0	0	0	0	1	0	0	0	0	0	0
AT1G04383	0	0	0	0	0	0	0	0	0	0	0	0	0	0	0	0	0	0	0	0	0	0	0	0	0	0	0	0	0	0	0	0	0	0	0	0	0	0	0	0	0
AT1G04387	0	0	0	0	0	0	0	0	0	0	0	0	0	0	0	0	0	0	0	0	0	0	0	0	0	0	0	0	0	0	0	0	0	0	0	0	0	0	0	0	0
AT1G04390	73	2	0	162	2	26	0	127	91	64	41	92	51	65	9	35	0	93	0	20	10	1	42	0	64	36	14	0	1	103	114	6	0	9	13	38	9	7	0	0	0
AT1G04397	0	0	0	0	0	0	0	0	0	0	0	0	0	0	0	0	0	0	0	0	0	0	0	0	0	0	0	0	0	0	0	0	0	0	0	0	0	0	0	0	0
AT1G04400	29	13	48	0	1	158	262	33	47	10	10	92	21	22	452	0	8	0	10	53	3	0	30	0	27	63	36	0	67	3	14	45	30	86	24	95	14	3	0	0	1
AT1G04403	0	0	0	0	0	0	0	0	0	0	0	0	0	0	0	0	0	0	0	0	0	0	0	0	0	0	0	0	0	0	0	0	0	0	0	0	0	0	0	0	0
AT1G04407	0	0	0	0	0	0	0	0	0	0	0	0	0	0	0	0	0	0	0	0	0	0	0	0	0	0	0	0	0	0	0	0	0	0	0	0	0	0	0	0	0
AT1G04410	1736	125	96	211	419	899	613	268	336	368	14	544	126	103	400	1323	287	357	184	236	240	190	84	82	569	189	257	233	451	273	463	182	127	101	105	130	102	67	1	0	2
AT1G04413	0	0	0	0	0	0	3	0	0	0	0	0	0	0	0	0	0	0	0	0	0	11	0	0	0	2	0	0	0	0	0	0	0	0	0	0	0	0	0	0	0
AT1G04417	0	0	0	0	0	0	0	0	0	0	0	0	0	0	0	0	0	0	0	0	0	0	0	0	0	0	0	0	0	0	0	0	0	0	0	0	0	0	0	0	0
AT1G04420	8	0	79	89	0	0	0	45	7	9	10	13	95	25	0	129	0	0	0	32	13	58	18	22	8	49	96	45	30	13	147	26	15	34	6	11	23	40	0	0	0
AT1G04425	0	0	0	0	0	0	0	0	0	0	0	0	0	0	0	0	0	0	0	0	0	0	0	0	0	0	0	0	0	0	0	0	0	0	0	0	0	0	0	0	0
AT1G04427	0	0	0	0	0	0	0	0	0	0	0	0	0	0	0	0	0	0	0	0	0	0	0	0	0	0	0	0	0	0	0	0	0	0	0	0	0	0	0	0	0
AT1G04430	6	0	0	185	8	4	0	0	0	26	0	0	0	1	58	0	0	0	0	5	18	6	0	0	7	0	16	0	41	1	59	3	5	5	16	45	2	24	0	0	0
AT1G04433	2	0	0	0	0	0	0	0	0	0	0	0	0	0	0	0	0	0	0	0	0	0	0	0	0	0	0	0	0	0	0	0	4	0	0	0	0	0	0	0	0
AT1G04437	0	0	0	0	0	0	0	0	0	0	0	0	0	0	0	0	2	0	0	0	1	0	0	0	0	0	0	0	0	0	0	0	0	0	0	0	0	0	0	0	0
AT1G04440	280	1383	0	39	57	134	199	145	725	122	27	47	90	64	432	315	43	44	42	0	41	184	29	16	147	58	106	19	230	132	49	57	29	25	94	10	52	86	0	0	0
AT1G04443	0	0	0	0	0	0	0	0	0	0	0	0	0	0	0	0	0	0	0	0	9	0	0	0	0	0	0	0	0	0	0	0	0	0	0	0	0	0	0	0	0
AT1G04445	0	0	0	0	0	0	0	0	0	0	0	0	0	0	0	0	0	0	0	0	0	0	0	0	0	0	0	0	0	0	0	0	0	0	0	0	0	0	0	0	0
AT1G04447	0	0	0	0	0	0	0	0	0	0	0	0	0	0	0	0	0	0	0	0	0	0	0	0	0	0	0	0	0	0	0	0	0	0	0	0	0	0	0	0	0
AT1G04450	0	0	0	0	1	0	0	0	0	0	0	0	0	0	0	0	0	0	0	0	0	0	0	0	0	0	0	0	0	0	0	0	0	0	0	0	0	0	0	0	0
AT1G04453	0	0	0	0	0	0	0	0	0	0	0	0	0	0	0	0	0	0	0	0	0	0	0	0	0	0	0	0	0	0	0	0	0	0	0	0	0	0	0	0	0
AT1G04455	0	0	0	0	0	0	0	0	0	0	0	0	0	0	0	0	0	0	0	0	0	0	0	0	0	0	0	0	0	0	0	0	0	0	0	0	0	0	0	0	0
AT1G04457	0	0	0	0	0	0	0	0	0	0	0	0	0	0	0	0	0	0	0	0	0	0	0	0	0	0	0	0	0	0	0	0	0	0	0	0	0	0	0	0	0
AT1G04463	0	0	0	0	0	0	0	0	0	0	0	0	0	0	0	0	0	0	0	0	0	0	0	0	0	0	0	0	0	0	0	0	0	0	0	0	0	0	0	0	0
AT1G04467	11	0	1	0	0	33	39	1	3	1	0	8	16	0	21	16	0	0	0	0	21	4	0	0	24	1	0	0	0	0	0	0	0	4	1	1	0	0	0	0	0
AT1G04470	0	0	0	0	5	0	0	0	0	0	0	0	0	0	0	0	0	0	0	0	0	0	0	0	0	0	0	0	0	0	0	0	0	0	0	0	0	0	0	0	0
AT1G04473	0	0	0	0	0	0	0	0	0	0	0	0	0	0	0	0	0	0	0	0	0	0	0	0	0	0	0	0	0	0	0	0	0	0	0	0	1	0	0	0	0
AT1G04477	0	0	0	1	0	0	28	0	0	29	0	0	0	0	1	0	0	0	0	0	0	0	1	25	9	0	0	0	0	0	0	0	0	0	0	0	0	0	0	0	0
AT1G04480	59	125	2	190	34	140	36	173	430	25	115	57	63	29	55	73	44	105	25	38	62	39	39	40	105	63	100	99	25	29	44	5	51	19	23	19	36	21	0	0	0
AT1G04483	0	0	0	0	0	0	0	0	0	7	0	0	0	11	0	0	29	0	19	0	9	6	0	4	2	4	15	0	0	0	0	0	0	2	0	0	3	7	0	0	0
AT1G04487	0	0	0	0	0	0	0	0	0	0	0	0	0	0	0	0	0	0	0	0	0	0	0	0	0	0	0	0	0	0	0	0	0	0	0	0	0	0	0	0	0
AT1G04490	0	0	0	0	0	0	0	0	0	0	0	0	0	0	0	0	0	0	1	0	0	0	0	0	0	0	0	0	0	0	0	0	0	0	0	0	0	0	0	0	0
AT1G04493	5	0	0	0	0	1	0	0	0	0	0	0	0	0	0	0	0	0	0	0	3	0	0	0	0	0	12	0	0	0	0	0	2	4	0	0	5	0	0	0	0
AT1G04497	0	0	0	0	0	0	0	0	0	0	0	0	0	0	0	0	0	0	0	0	0	0	0	0	0	0	0	0	0	0	0	0	0	0	0	0	0	0	0	0	0
AT1G04500	10	1	0	0	0	15	0	0	0	0	0	0	0	0	0	0	11	0	0	18	0	0	0	0	0	0	0	0	0	0	0	0	0	0	0	0	0	0	0	0	0
AT1G04503	0	0	0	0	0	0	0	0	0	0	0	0	0	0	0	0	0	0	0	0	0	0	0	0	0	0	0	0	0	0	0	0	0	0	0	0	0	0	0	0	0
AT1G04507	0	0	0	0	0	0	0	0	0	0	0	0	0	0	0	0	0	0	0	0	0	0	0	0	0	0	0	0	0	0	0	0	0	0	0	0	0	0	0	0	0
AT1G04510	9	7	9	26	505	176	12	66	94	196	2	187	52	35	152	188	161	51	165	59	19	19	23	8	70	74	39	49	8	6	5	34	76	26	41	4	13	40	0	0	0
AT1G04513	0	0	0	0	0	0	0	5	0	1	0	0	0	0	5	0	0	0	0	0	3	0	2	5	1	0	0	0	0	0	0	0	0	0	2	0	2	2	0	0	0
AT1G04517	0	0	0	0	0	0	0	0	0	0	0	0	0	0	0	0	0	0	0	0	0	0	1	0	0	0	0	0	0	0	0	0	0	0	0	0	0	0	0	0	0
AT1G04520	0	0	0	0	0	1	0	8	1	0	0	17	1	26	0	0	0	0	0	0	5	0	0	0	0	0	0	0	0	0	0	9	4	1	4	1	20	7	0	0	0
AT1G04523	0	0	0	0	0	0	0	0	0	0	0	0	0	0	0	0	0	0	0	0	0	0	0	0	0	0	0	0	0	0	0	0	0	0	0	0	0	0	0	0	0
AT1G04527	0	0	0	0	0	0	0	0	0	0	0	0	0	0	0	0	0	0	0	0	0	0	0	0	0	0	0	0	0	0	0	0	0	0	0	0	0	0	0	0	0
AT1G04530	1462	1	4	1040	361	0	245	132	123	83	29	106	90	122	3	129	3	0	15	0	43	108	1	34	54	18	59	1	48	6	119	28	43	12	31	67	80	110	0	0	0
AT1G04533	0	0	0	0	0	0	0	0	0	0	0	0	0	0	0	0	0	0	0	0	0	0	0	0	0	0	0	0	0	0	0	0	0	0	0	0	0	0	0	0	0
AT1G04537	0	0	0	0	0	0	0	0	0	0	0	0	0	0	0	0	0	0	0	0	0	0	0	0	0	0	0	0	0	0	0	0	0	0	0	0	0	0	0	0	0
AT1G04540	0	0	0	0	0	0	0	1	54	1	0	23	0	13	20	0	0	0	0	0	0	1	0	0	21	6	1	0	0	0	0	2	0	0	0	0	0	0	0	0	0
AT1G04547	0	0	0	0	0	0	0	0	0	0	0	0	0	0	0	0	0	0	0	0	0	0	0	0	0	0	0	0	0	0	0	0	0	0	0	0	0	0	0	0	0
AT1G04550	295	1	0	307	5	5	0	4	94	86	58	158	269	42	12	0	231	44	116	25	117	70	43	102	160	27	199	1	31	73	9	23	20	22	39	59	57	78	0	0	0
AT1G04555	40	0	0	0	5	0	18	4	14	2	0	0	0	0	91	0	1	0	12	10	0	0	0	0	1	0	9	0	0	10	0	0	7	0	1	2	5	1	0	0	0
AT1G04557	0	0	0	0	0	0	0	0	0	0	0	0	0	0	0	0	0	0	0	0	0	0	0	0	0	0	0	0	0	0	0	0	0	0	0	0	0	0	0	0	0
AT1G04560	0	0	0	0	0	0	0	0	0	0	0	0	0	0	0	0	0	0	0	0	0	0	0	0	0	0	0	0	0	0	0	0	1	0	0	0	0	5	0	0	0
AT1G04563	0	0	0	0	0	0	44	19	0	6	0	0	0	0	0	0	0	0	0	0	1	0	0	0	10	3	0	0	0	0	0	0	0	0	0	0	0	0	0	0	0
AT1G04567	8	0	0	0	0	101	1	0	0	3	0	0	0	0	0	0	7	0	9	0	0	0	0	0	1	0	0	0	0	0	0	0	1	0	0	0	0	0	0	0	0
AT1G04570	1	1	0	0	0	2	3	0	0	0	0	0	0	6	0	0	225	0	0	0	0	0	1	0	14	0	0	5	5	0	0	24	0	0	0	0	1	14	0	0	0
AT1G04573	0	0	0	0	0	0	0	0	0	0	0	0	0	0	0	0	0	0	0	0	0	0	0	0	0	0	0	0	0	0	0	0	0	0	0	0	0	0	0	0	0
AT1G04577	0	0	0	0	0	0	0	0	0	0	0	0	0	0	0	0	0	0	0	0	0	0	0	0	0	0	0	0	0	0	0	0	0	0	0	0	1	0	0	0	0
AT1G04580	0	0	0	0	0	0	0	0	0	0	0	1	0	0	0	1	390	0	0	0	0	0	0	0	0	1	0	0	0	0	0	0	0	0	0	0	0	0	0	0	0
AT1G04583	0	0	0	0	0	0	0	0	0	0	0	0	0	0	0	0	0	0	0	0	0	0	0	0	0	0	0	0	0	0	0	0	0	0	0	0	0	0	0	0	0
AT1G04587	59	25	0	0	11	7	23	10	25	17	35	13	20	26	0	0	19	11	36	61	13	43	18	0	16	7	25	8	25	0	4	0	12	5	6	4	7	10	0	0	0
AT1G04590	27	8	340	412	0	0	0	1	63	67	106	44	1	27	4	1	42	0	35	0	6	1	0	1	6	7	55	0	42	0	29	11	23	14	19	10	13	2	0	0	0
AT1G04593	0	0	0	0	0	0	0	0	0	0	0	0	0	0	0	0	0	0	0	0	0	0	0	0	0	0	0	0	0	0	0	0	0	0	0	0	0	0	0	0	0
AT1G04597	0	0	0	0	0	0	0	0	0	0	0	0	0	0	0	0	0	0	0	0	0	0	0	0	0	0	0	0	0	0	0	0	0	0	0	0	0	0	0	0	0
AT1G04600	143	0	1	0	0	0	0	0	29	0	117	88	0	1	0	0	15	0	18	25	0	0	0	0	0	1	0	0	0	0	0	0	0	0	0	0	0	0	0	0	0
AT1G04603	0	0	0	0	0	0	0	0	0	0	0	0	0	0	0	0	0	0	0	0	0	0	0	0	0	0	0	0	0	0	0	0	0	0	0	0	0	0	0	0	0
AT1G04607	0	0	0	0	0	0	0	0	0	0	0	0	0	0	0	0	0	0	0	0	0	0	0	0	0	0	0	0	0	0	0	0	0	0	0	0	0	0	0	0	0
AT1G04610	0	0	0	0	0	0	0	0	0	0	0	0	0	0	0	3	0	0	0	0	0	0	0	0	0	0	0	0	0	0	0	2	0	0	0	0	0	0	0	0	0
AT1G04620	0	0	10	33	0	1	0	48	0	0	0	0	1	0	83	0	0	48	11	0	0	0	0	1	0	1	0	17	0	1	289	0	1	0	0	5	0	3	0	0	0
AT1G04623	0	0	0	0	0	0	0	0	0	0	0	0	0	0	0	0	0	0	0	0	0	0	0	0	0	0	0	0	0	0	0	0	0	0	0	0	0	0	0	0	0
AT1G04625	0	0	0	7	0	0	2	0	0	1	0	0	0	0	0	0	0	0	0	0	0	0	0	0	0	0	0	0	0	0	0	0	0	0	0	0	0	0	0	0	0
AT1G04630	0	0	0	167	13	4	1	59	17	21	19	2	4	45	0	0	1	10	0	1	2	26	0	0	1	3	8	0	0	1	7	49	2	15	8	5	32	0	0	0	0
AT1G04635	0	0	0	0	0	0	0	0	0	0	0	0	0	0	0	0	0	0	0	0	0	0	0	0	0	0	0	0	0	0	0	0	0	0	0	0	0	0	0	0	0
AT1G04640	1	0	284	0	4	1	186	40	8	22	0	12	36	72	14	0	1	1	0	18	108	39	8	8	80	22	9	0	0	0	1	0	0	15	4	13	13	12	0	0	0
AT1G04643	0	0	0	0	0	0	0	0	0	0	0	0	0	0	0	0	0	0	0	0	0	0	0	0	0	0	0	0	0	0	0	0	0	0	0	0	0	0	0	0	0
AT1G04645	0	0	0	0	0	0	0	0	0	0	0	0	0	0	0	0	0	0	0	0	0	0	0	0	0	0	0	0	0	0	0	0	0	0	0	0	0	0	0	0	0
AT1G04647	0	0	0	0	0	0	0	0	0	0	0	0	0	0	0	0	0	0	0	0	0	0	0	0	0	0	0	0	0	0	0	0	0	0	0	0	0	0	0	0	0
AT1G04650	1	0	0	0	0	1	28	4	1	66	7	31	0	10	0	0	9	0	6	8	201	0	0	15	21	7	0	0	0	1	7	0	1	0	1	13	3	4	0	0	0
AT1G04653	0	0	0	0	0	0	0	0	0	0	0	0	0	0	0	0	0	0	0	0	0	0	0	0	0	0	0	0	0	0	0	0	0	0	0	0	0	0	0	0	0
AT1G04657	0	0	0	0	0	0	0	0	0	0	0	0	0	0	0	0	0	0	0	0	0	0	0	0	0	0	1	0	0	0	0	0	0	0	0	0	0	0	0	0	0
AT1G04660	0	0	0	0	0	0	0	0	0	0	0	0	0	0	0	0	0	0	0	0	0	0	0	0	0	0	0	0	0	0	0	0	0	0	0	0	0	0	0	0	0
AT1G04667	0	0	0	0	0	0	0	0	0	0	0	0	0	0	0	0	0	0	0	0	0	0	0	0	0	0	0	0	0	0	0	0	0	0	0	0	0	0	0	0	0
AT1G04670	0	0	0	0	0	0	0	0	0	0	0	0	0	0	0	0	0	0	0	0	0	0	0	0	0	0	0	0	0	0	0	0	0	0	0	0	0	0	0	0	0
AT1G04673	0	0	0	0	0	0	0	0	0	0	0	0	0	0	0	0	0	0	0	0	0	0	0	0	0	0	0	0	0	0	0	0	0	0	0	0	0	0	0	0	0
AT1G04677	0	0	0	0	0	4	0	0	5	0	3	0	0	0	0	0	16	0	0	0	0	0	0	0	0	0	0	0	0	0	0	0	0	0	0	0	0	0	0	0	0
AT1G04680	0	0	0	107	0	0	0	0	0	0	0	0	0	0	0	0	2	6	0	0	0	3	0	0	0	0	0	0	0	0	0	0	0	0	0	0	0	0	0	0	0
AT1G04683	0	0	0	0	0	19	0	0	0	0	0	0	0	0	0	0	6	0	0	0	0	0	0	0	0	0	0	0	0	0	0	0	0	0	0	0	0	0	0	0	0
AT1G04687	0	0	0	0	0	0	0	0	0	0	0	0	0	0	0	0	0	0	0	0	0	0	0	0	0	0	0	0	0	0	0	0	0	0	0	0	0	0	0	0	0
AT1G04690	292	7	22	0	0	3	44	5	1	77	61	30	25	185	36	0	219	0	187	17	6	14	0	3	25	25	81	0	0	1	28	84	29	2	64	40	6	10	0	0	0
AT1G04693	0	0	0	0	0	0	0	0	0	0	0	0	0	0	0	0	0	0	0	0	0	0	0	0	0	0	0	0	0	0	0	1	0	0	0	0	0	0	0	0	0
AT1G04697	0	0	0	0	0	0	9	2	0	0	0	0	0	0	0	0	8	0	0	0	0	4	0	0	0	0	0	0	0	0	0	0	1	0	0	0	0	0	0	0	0
AT1G04700	0	0	0	0	0	0	0	15	0	0	0	1	1	0	0	0	45	0	32	1	4	0	1	1	4	0	31	0	9	0	0	0	1	1	0	0	3	1	0	0	0
AT1G04703	0	0	0	0	0	0	0	0	0	0	0	0	0	0	0	0	0	0	0	0	0	0	0	0	0	0	0	0	0	0	0	0	0	0	0	0	0	0	0	0	0
AT1G04707	0	0	0	0	0	0	0	0	0	0	0	0	0	0	0	0	0	0	0	0	0	0	0	0	0	0	0	0	0	0	0	0	0	0	0	0	0	0	0	0	0
AT1G04710	17	0	9	29	3	0	0	16	155	33	0	1	29	54	0	1	35	56	69	0	14	10	5	0	1	6	1	0	50	1	6	1	34	51	10	1	47	3	0	0	574
AT1G04713	0	0	0	0	0	0	0	0	0	0	0	0	0	0	0	0	0	0	0	0	0	0	0	0	0	0	0	0	0	0	0	0	0	0	0	0	0	0	0	0	0
AT1G04717	0	0	0	0	0	0	6	0	0	0	0	0	0	0	0	0	0	0	0	0	0	0	0	0	0	0	0	0	0	0	0	0	0	0	0	0	0	0	0	0	0
AT1G04720	0	0	0	0	0	0	0	0	0	0	0	0	0	0	0	0	0	0	0	0	0	0	0	0	0	0	0	0	0	0	0	0	0	0	0	0	0	0	0	0	0
AT1G04723	0	0	0	0	5	0	0	0	0	0	0	3	0	0	0	0	0	0	0	0	0	0	0	0	0	0	0	0	0	0	0	0	7	0	0	0	0	0	0	0	0
AT1G04730	0	0	0	7	96	7	0	2	7	0	0	15	76	6	36	3	45	0	0	1	1	51	1	0	21	1	0	0	5	0	1	0	0	9	0	8	0	5	0	0	0
AT1G04733	0	0	0	0	0	0	0	0	0	0	0	0	0	0	0	0	0	0	0	0	0	0	0	0	0	0	0	0	0	0	0	0	0	0	0	0	0	0	0	0	0
AT1G04737	0	0	0	0	0	0	0	0	0	0	0	0	0	0	0	0	0	0	0	0	9	0	0	0	0	0	0	0	0	0	0	0	0	0	0	0	0	0	0	0	0
AT1G04743	0	0	0	0	0	0	0	0	0	0	0	0	0	0	0	0	0	0	0	0	0	0	0	0	0	0	0	0	0	0	0	0	0	0	0	0	0	0	0	0	0
AT1G04747	0	0	0	0	0	0	0	0	0	0	0	0	0	0	0	0	0	0	0	0	0	0	0	0	0	0	0	0	0	0	0	0	0	0	0	0	0	0	0	0	0
AT1G04750	7	0	0	1	311	303	151	7	102	57	4	17	8	9	102	0	156	0	0	36	0	124	36	0	2	6	47	0	26	19	4	0	1	19	24	6	6	13	0	0	0
AT1G04753	0	0	0	0	0	0	0	0	0	0	0	0	0	0	0	0	0	0	0	0	0	0	0	0	0	0	0	0	0	0	0	0	0	0	0	0	0	0	0	0	0
AT1G04760	0	0	0	0	0	0	0	0	0	0	0	0	0	0	0	2	0	0	0	0	1	0	3	0	0	0	0	0	0	0	0	0	29	0	0	0	0	0	0	0	0
AT1G04763	0	0	0	0	0	0	0	0	0	0	0	0	0	0	0	0	0	0	0	0	0	0	0	0	0	0	0	0	0	0	0	0	0	0	0	1	0	0	0	0	0
AT1G04767	0	0	0	0	0	0	0	0	0	0	0	0	0	0	0	0	0	0	0	0	0	0	0	0	0	0	0	0	0	0	0	0	0	0	0	0	0	0	0	0	0
AT1G04770	167	2	1	2	0	1	53	147	14	1	210	76	24	100	1	128	2	11	213	3	44	87	74	10	98	15	28	4	0	3	20	19	41	49	9	3	10	7	0	0	0
AT1G04773	0	0	0	0	0	0	0	0	0	0	0	0	0	0	0	0	0	0	0	0	0	0	0	0	0	0	0	0	0	0	0	0	0	0	0	0	0	0	0	0	0
AT1G04778	0	0	0	0	0	0	0	0	0	0	0	0	0	0	0	0	0	0	0	0	0	0	0	0	0	0	0	0	0	0	0	7	0	0	0	0	0	0	0	0	0
AT1G04780	28	5	1	17	114	41	140	211	110	82	184	130	100	124	97	22	112	20	84	37	74	28	29	42	15	11	54	110	63	76	87	35	22	15	30	30	21	47	0	0	0
AT1G04783	0	0	0	0	0	0	0	0	0	0	0	0	0	0	0	0	0	0	0	0	0	0	0	0	0	0	0	0	0	0	0	0	0	0	0	0	0	0	0	0	0
AT1G04787	0	0	0	0	0	0	0	0	0	0	0	0	0	0	0	0	0	0	0	0	0	0	0	0	0	0	0	0	0	0	0	0	0	0	0	0	0	0	0	0	0
AT1G04790	7	78	20	219	50	0	29	14	0	19	3	13	11	33	0	345	0	0	0	20	9	8	0	0	52	8	3	0	26	195	2	52	1	0	0	52	16	25	0	0	0
AT1G04793	0	0	0	0	0	0	0	0	0	0	0	0	0	0	0	0	0	0	0	0	0	0	0	0	0	0	0	0	0	0	0	0	0	0	0	0	0	0	0	0	0
AT1G04797	0	0	0	0	0	0	0	0	3	0	0	0	0	0	0	0	22	0	0	0	0	0	0	0	13	0	0	0	0	27	0	0	0	0	0	0	0	0	0	0	0
AT1G04800	0	0	0	4	0	0	0	0	0	0	0	0	0	0	0	0	0	0	0	0	0	1	0	0	2	0	0	0	0	0	0	0	0	0	1	0	0	0	0	0	0
AT1G04803	0	0	0	0	0	0	0	0	0	0	2	0	0	0	0	0	0	0	0	0	0	0	0	0	0	0	0	0	0	3	0	0	0	0	0	0	0	0	0	0	0
AT1G04807	0	0	0	0	0	0	0	0	0	0	0	0	0	0	0	0	0	0	0	0	0	0	0	0	0	0	0	0	0	0	0	0	0	0	0	0	0	0	0	0	0
AT1G04810	381	8	1	285	15	148	80	17	9	60	9	14	5	1	65	6	79	7	5	0	16	13	4	3	20	21	16	1	28	1	1	29	1	14	15	1	11	7	0	0	0
AT1G04813	0	0	0	0	0	0	0	0	0	0	0	0	0	0	0	0	0	0	0	0	0	0	0	0	0	0	0	0	0	0	0	0	0	0	0	0	0	0	0	0	0
AT1G04817	0	0	0	0	0	0	0	0	0	0	0	0	0	0	0	0	0	0	0	0	0	0	0	0	0	0	0	0	0	0	0	0	0	0	0	0	0	0	0	0	0
AT1G04820	18	4	0	1	2	1	2	0	0	5	31	330	7	26	91	18	0	0	62	83	14	0	0	21	18	0	13	16	44	15	22	12	102	17	47	30	1	6	1	0	0
AT1G04823	0	0	0	0	0	0	0	0	0	0	0	0	0	0	0	0	0	0	0	0	0	0	0	0	0	0	0	0	0	0	0	0	0	0	0	0	0	0	0	0	0
AT1G04827	1	1	1	2	0	0	251	188	3	4	72	0	11	0	0	417	0	1	1	0	0	0	14	6	25	0	1	1	0	0	0	22	0	1	0	0	0	0	0	0	0
AT1G04830	92	0	61	141	2	188	20	1	22	224	13	70	78	173	215	0	143	8	125	0	24	12	7	4	110	15	29	0	1	9	273	12	26	22	1	18	40	16	0	0	0
AT1G04833	0	1	0	13	0	0	0	0	0	0	0	0	1	0	0	0	0	0	0	0	0	0	0	0	0	0	1	0	0	0	0	0	0	0	0	0	0	0	0	0	0
AT1G04837	0	0	0	0	0	0	0	0	0	0	0	0	0	0	0	0	0	0	0	0	0	0	0	0	0	0	0	0	0	0	0	0	0	0	0	0	0	0	0	0	0
AT1G04840	0	0	0	0	0	0	0	0	0	25	0	0	0	0	0	0	0	0	0	0	18	0	0	0	0	4	0	14	0	0	0	0	0	0	0	6	0	0	0	0	0
AT1G04847	0	0	0	0	0	0	0	0	0	0	0	0	0	0	0	0	0	0	0	0	0	0	0	0	0	0	0	0	0	0	0	0	0	0	0	0	0	0	0	0	0
AT1G04850	345	44	2	28	351	27	29	47	75	20	13	75	51	73	0	14	44	66	0	1	25	6	32	0	57	26	138	57	19	107	10	16	14	9	0	2	58	36	0	0	0
AT1G04853	0	0	0	0	0	0	0	0	0	0	0	0	0	0	0	0	0	0	0	0	0	0	0	0	5	2	6	0	0	0	0	0	0	0	0	0	1	2	0	0	0
AT1G04857	0	0	0	0	0	0	0	0	0	0	0	0	0	0	0	0	0	0	0	26	0	0	0	0	0	0	0	0	0	0	0	0	0	1	0	0	0	0	0	0	0
AT1G04860	1	5	0	148	1	44	106	2	15	44	30	59	83	69	44	1	101	10	0	24	94	57	16	0	69	24	7	56	4	9	1	22	11	5	2	5	28	26	0	0	0
AT1G04863	0	0	0	0	0	0	0	0	0	0	0	0	0	0	0	0	0	0	0	0	0	0	0	0	0	0	0	0	0	0	0	0	0	0	0	0	0	0	0	0	0
AT1G04867	0	0	0	0	0	0	0	0	0	0	0	0	0	0	0	0	0	0	0	0	0	0	0	0	0	0	0	0	0	0	0	0	0	0	0	0	0	0	0	0	0
AT1G04870	70	140	0	3	0	0	17	1	1	0	0	34	2	0	0	16	16	0	0	0	5	125	0	0	37	4	47	0	0	0	0	0	9	0	1	0	6	0	0	0	0
AT1G04873	0	0	0	0	0	0	0	0	0	0	0	0	0	0	0	0	0	0	0	0	0	0	0	0	0	0	0	0	0	0	0	0	0	0	0	0	0	0	0	0	0
AT1G04877	0	0	0	0	0	0	0	0	0	0	0	0	0	0	0	0	0	0	0	0	0	0	0	0	0	0	0	0	0	0	0	0	0	0	0	0	0	0	0	0	0
AT1G04880	0	0	0	0	0	0	0	0	0	0	0	0	2	0	0	0	0	0	0	0	3	0	0	0	4	1	0	0	10	0	0	0	0	14	0	0	4	1	0	0	0
AT1G04883	0	0	0	0	0	0	0	2	0	0	0	0	0	0	0	0	0	0	0	0	0	0	0	0	0	0	0	0	0	0	0	0	0	0	0	0	0	0	0	0	0
AT1G04887	0	0	0	0	0	0	0	0	0	0	0	0	0	0	0	0	0	0	0	0	0	0	0	0	0	0	0	0	0	0	0	0	0	0	0	0	0	0	0	0	0
AT1G04890	0	0	0	0	0	0	0	0	0	0	0	0	0	0	0	0	0	0	0	0	0	0	0	0	0	0	0	0	0	0	0	0	0	0	0	0	0	0	0	0	0
AT1G04893	0	0	0	0	0	0	0	0	0	0	0	0	0	0	0	0	0	0	0	0	0	0	10	1	0	0	3	0	0	0	0	0	0	0	0	0	0	0	0	0	0
AT1G04895	0	0	0	0	0	0	0	0	0	0	0	0	0	0	0	0	0	0	0	0	0	0	0	0	0	0	0	0	0	0	0	0	0	0	0	0	0	0	0	0	0
AT1G04897	0	0	0	0	0	0	0	0	0	0	0	0	0	0	0	0	0	0	0	0	0	0	0	0	0	0	0	0	0	0	0	0	0	0	0	0	0	0	0	0	0
AT1G04900	9	9	0	75	0	46	7	0	0	0	0	0	0	5	9	0	93	0	8	0	0	0	37	0	0	1	0	0	39	0	63	5	44	0	0	0	0	0	0	0	0
AT1G04907	0	0	0	0	0	0	0	0	0	0	0	0	0	0	0	0	0	0	0	0	0	0	0	0	0	0	0	0	0	0	0	0	0	0	0	0	0	0	0	0	0
AT1G04910	10	320	10	0	120	6	107	32	51	192	112	7	19	82	287	2	34	66	1	41	4	12	53	6	23	13	87	0	15	94	0	119	49	54	0	1	50	20	0	0	0
AT1G04913	0	0	0	0	0	0	0	0	0	0	0	0	0	0	0	0	0	0	0	0	0	0	0	0	0	0	0	24	0	0	0	0	0	0	0	0	0	0	0	0	0
AT1G04917	0	0	0	0	0	0	0	0	0	0	0	0	0	0	0	0	0	0	0	0	0	0	0	0	0	0	0	0	0	0	0	0	0	0	0	0	0	0	0	0	0
AT1G04920	0	0	0	0	0	0	0	0	0	0	0	38	0	0	0	0	0	0	0	0	0	0	0	0	0	0	3	0	0	0	0	44	0	0	0	0	0	0	0	0	0
AT1G04923	0	0	0	0	0	0	0	0	0	0	0	0	0	0	0	0	0	0	0	0	0	0	0	0	0	0	0	0	0	0	0	0	0	0	0	0	0	0	0	0	0
AT1G04927	0	0	0	0	0	6	0	0	0	0	0	0	0	0	0	0	1	44	0	0	0	0	0	0	0	0	0	0	0	11	0	0	0	0	0	0	0	0	0	0	0
AT1G04930	0	1	0	2	1	45	0	6	0	2	8	35	2	1	0	1	3	0	0	1	1	0	0	0	14	2	0	0	14	1	0	1	13	1	1	11	4	0	0	0	0
AT1G04933	0	0	1	0	0	26	0	7	3	3	4	0	0	0	0	0	0	0	17	0	1	0	0	0	0	0	2	0	27	0	0	0	0	4	0	0	2	0	0	0	0
AT1G04937	0	0	6	0	0	0	0	0	0	0	0	0	0	0	0	0	0	0	0	0	0	0	0	0	0	0	0	0	0	0	0	0	0	0	0	0	0	0	0	0	0
AT1G04940	86	0	21	21	0	49	43	38	6	15	0	3	21	10	13	0	0	0	0	0	17	0	0	0	30	6	11	0	44	0	0	0	0	5	0	0	6	5	0	0	0
AT1G04943	0	0	0	0	0	0	0	0	0	0	0	0	0	0	0	0	0	0	0	0	0	0	0	0	0	0	0	0	0	0	0	0	0	0	0	0	0	0	0	0	0
AT1G04945	115	3	1	53	40	30	46	115	45	22	86	46	42	13	77	1	141	0	0	73	69	116	12	96	26	99	10	0	0	3	65	1	88	0	1	2	3	2	0	0	0
AT1G04947	0	0	0	0	0	0	0	0	0	0	0	0	0	0	0	0	0	0	0	0	0	0	0	0	0	0	0	0	0	0	0	0	0	0	0	0	0	0	0	0	0
AT1G04950	0	0	1	7	11	118	281	22	34	8	0	46	73	19	0	0	102	1	55	2	13	77	0	24	81	35	89	1	0	51	16	19	16	0	11	53	11	10	0	0	0
AT1G04953	0	0	0	0	0	0	0	0	0	0	0	0	0	0	0	0	0	0	0	0	0	0	0	0	0	0	0	0	0	0	0	0	0	0	0	0	0	0	0	0	0
AT1G04957	0	0	0	0	0	0	0	0	0	0	0	0	0	0	0	0	0	0	0	0	0	0	0	0	0	0	0	0	0	0	0	0	0	0	0	0	0	0	0	0	0
AT1G04960	1	19	10	20	431	1	49	305	9	18	39	30	3	46	216	13	184	0	16	8	43	152	0	1	50	5	83	8	0	29	15	6	24	2	0	10	0	19	0	0	0
AT1G04963	0	0	0	0	0	0	0	0	0	0	0	0	0	0	0	0	0	0	0	0	0	0	0	0	0	0	0	0	0	0	0	0	0	0	0	0	0	0	0	0	0
AT1G04967	0	0	0	0	0	0	0	0	0	17	0	0	0	0	0	0	0	0	0	0	0	0	0	0	0	0	0	0	0	0	0	0	0	0	0	0	0	0	0	0	0
AT1G04970	173	321	0	0	6	51	44	131	372	24	6	52	70	138	94	42	476	13	6	12	53	279	19	1	188	92	159	169	34	0	164	9	22	11	43	18	92	27	0	0	0
AT1G04973	0	0	14	0	0	36	0	1	0	45	0	0	0	0	0	16	2	8	7	0	9	0	0	5	14	2	1	0	0	0	0	15	20	0	9	1	17	0	0	0	0
AT1G04977	0	0	0	0	0	0	0	0	0	0	0	0	0	0	0	0	0	0	0	0	0	0	0	0	0	0	0	0	0	0	0	0	0	0	0	0	0	0	0	0	0
AT1G04980	0	0	0	0	182	0	33	243	1	5	63	1	3	0	0	23	13	0	23	0	5	1	0	0	8	7	0	39	0	0	0	0	0	10	0	1	4	0	0	16	0
AT1G04983	0	10	0	0	0	0	0	0	0	0	0	0	0	0	0	0	0	0	0	0	0	0	0	3	0	0	0	0	0	0	0	0	0	0	0	0	0	0	0	0	0
AT1G04985	165	7	6	250	1	108	92	26	176	94	99	27	31	44	47	264	4	10	146	76	60	13	38	8	93	69	71	25	18	7	15	0	21	43	24	13	38	35	0	26	0
AT1G04987	0	0	0	0	0	0	0	0	0	0	0	0	0	0	0	0	0	0	0	0	0	0	0	0	0	0	0	0	0	0	0	0	0	0	0	0	0	0	0	0	0
AT1G04990	7	1	0	0	44	13	0	0	1	87	23	10	27	7	67	0	34	14	0	0	16	18	4	0	31	58	26	14	0	0	1	5	0	1	33	11	9	10	0	0	0
AT1G04997	0	0	0	0	0	0	0	0	0	0	0	0	0	0	0	0	0	0	0	0	0	0	0	0	3	0	0	0	0	0	0	0	0	0	0	0	0	0	0	0	0
AT1G05000	8	0	0	0	2	152	57	10	43	57	4	21	23	0	0	1	0	0	10	0	12	62	8	1	4	3	34	0	12	62	143	30	15	15	38	11	15	5	0	0	0
AT1G05003	0	0	0	0	0	0	0	0	0	0	0	0	0	0	0	0	0	0	0	0	0	0	0	0	0	0	0	0	0	0	0	0	0	0	0	0	0	0	0	0	0
AT1G05005	0	0	0	0	0	0	0	0	0	0	0	0	0	0	0	0	0	0	0	0	0	0	0	0	0	0	0	0	0	0	0	0	0	0	0	0	0	0	0	0	0
AT1G05007	0	0	0	0	0	0	0	0	0	0	0	0	0	0	0	0	0	0	0	0	0	0	0	0	0	0	0	0	0	0	0	0	0	0	0	0	0	0	0	0	0
AT1G05010	22	1	15	86	20	21	47	32	0	15	15	37	20	19	8	25	17	89	34	22	36	16	0	6	14	7	1	149	73	3	139	83	33	54	62	39	29	14	0	0	0
AT1G05013	0	0	0	0	0	0	0	0	0	0	0	0	0	0	0	0	0	0	0	0	0	0	0	0	0	0	0	0	0	0	0	0	0	0	0	0	0	0	0	0	0
AT1G05017	0	0	0	0	0	0	0	0	0	0	0	0	0	0	0	0	0	1	0	0	0	0	0	0	0	0	0	0	0	0	0	0	0	0	0	0	0	0	0	0	0
AT1G05020	0	0	5	0	0	0	0	0	0	0	0	0	0	0	0	0	0	0	0	0	0	0	0	0	0	0	0	0	0	0	0	0	0	0	3	0	0	0	0	0	0
AT1G05023	3	0	0	0	0	0	0	0	0	0	0	6	6	1	0	0	0	0	4	16	0	0	0	0	0	0	0	0	0	0	39	0	0	0	0	0	0	0	0	0	0
AT1G05027	0	0	0	0	0	0	0	0	0	0	0	0	0	0	0	0	0	0	0	0	0	0	0	0	0	0	0	0	0	0	0	0	0	0	0	0	0	0	0	0	0
AT1G05030	2	100	0	0	156	1	2	15	3	36	42	46	14	30	34	97	5	17	0	0	68	63	57	7	6	5	15	0	0	21	0	1	0	0	0	1	15	14	0	0	0
AT1G05033	0	0	7	0	0	0	0	0	0	0	0	0	0	3	30	1	0	0	0	0	0	0	0	0	0	0	3	0	0	0	0	0	9	0	2	0	0	0	0	0	0
AT1G05035	0	0	0	0	0	0	6	0	0	0	5	0	0	0	0	0	1	0	0	0	7	4	0	0	0	0	0	0	0	0	0	0	0	0	0	0	0	0	0	0	0
AT1G05037	0	0	0	0	0	0	0	0	0	0	0	0	0	0	0	0	0	0	0	0	0	0	0	0	0	0	0	0	0	0	0	0	0	0	0	0	0	0	0	0	0
AT1G05040	0	0	0	0	0	0	0	0	0	0	0	0	0	0	0	0	0	0	0	0	0	0	0	0	0	0	0	0	0	0	0	0	0	0	0	0	0	0	0	0	0
AT1G05043	0	0	0	0	0	0	0	0	16	0	0	0	0	0	0	0	43	0	62	0	0	1	0	0	0	1	0	0	0	0	0	0	0	2	0	0	0	0	0	0	0
AT1G05047	0	0	0	0	0	0	0	0	0	0	0	0	0	0	0	0	0	0	0	0	0	0	0	0	0	0	0	0	0	0	0	0	0	0	0	0	0	0	0	0	0
AT1G05053	0	0	0	0	0	0	0	0	0	0	0	0	0	0	0	0	0	0	0	0	0	0	0	0	0	0	0	0	0	0	0	0	0	0	0	0	0	0	0	0	0
AT1G05055	8	0	0	0	0	0	0	48	33	23	0	5	0	0	0	0	0	0	0	3	10	0	0	0	0	0	6	0	14	0	0	0	0	32	0	4	0	1	0	0	0
AT1G05057	0	14	0	0	0	0	0	1	7	0	1	1	4	4	1	4	0	0	0	0	13	1	0	1	1	0	3	6	12	0	0	0	6	0	0	1	0	0	0	0	0
AT1G05060	37	293	31	0	0	1	0	0	3	0	0	1	0	5	0	0	0	0	39	0	10	0	0	0	0	16	0	0	0	0	0	0	0	0	0	6	0	2	0	0	0
AT1G05061	0	0	0	0	0	0	0	4	7	0	0	6	0	0	0	0	0	0	0	0	0	0	0	0	0	0	0	0	0	0	0	0	0	0	0	0	0	0	0	0	0
AT1G05065	0	0	0	0	0	0	0	7	0	0	0	0	0	0	0	0	0	0	0	1	0	0	0	0	0	0	0	0	0	0	0	0	0	0	4	0	0	0	0	0	0
AT1G05067	0	0	0	0	0	0	0	0	0	0	0	0	0	0	0	0	0	0	0	0	0	0	0	0	0	0	0	0	0	0	0	4	0	0	0	0	0	0	0	0	0
AT1G05070	10	31	46	44	85	126	0	154	270	32	27	79	28	79	21	5	75	9	32	12	4	17	19	3	196	48	43	0	0	8	0	30	52	15	9	16	30	33	0	1	0
AT1G05073	0	0	0	0	0	0	0	0	0	0	0	0	0	0	0	0	0	0	0	0	0	0	0	0	0	0	0	0	0	0	0	0	0	0	0	0	0	0	0	0	0
AT1G05077	0	0	0	0	0	0	0	0	1	0	22	0	0	0	0	0	0	0	0	0	0	0	0	0	0	0	0	0	0	0	0	0	0	0	0	0	0	0	0	0	0
AT1G05080	0	0	0	0	0	0	0	0	0	0	0	0	0	0	0	0	0	0	0	0	0	0	0	0	0	0	0	0	0	0	0	0	0	0	0	3	0	0	0	0	0
AT1G05083	51	0	0	0	0	0	0	0	0	0	0	0	0	0	0	0	0	0	0	0	0	0	0	0	0	0	0	0	0	0	0	0	0	0	0	0	0	0	0	0	0
AT1G05085	0	0	0	0	0	0	0	0	0	0	0	0	0	0	0	0	0	0	0	0	0	0	0	0	0	0	0	0	0	0	0	0	0	0	0	0	0	0	0	0	0
AT1G05087	0	1	0	0	4	0	0	0	26	3	0	1	11	0	0	0	0	0	0	4	0	0	0	0	0	0	0	0	0	0	0	1	0	0	0	0	0	0	0	0	0
AT1G05090	0	0	0	0	0	0	0	0	3	1	0	0	12	1	0	0	0	0	0	1	0	0	0	0	1	0	0	0	0	0	0	3	0	0	0	0	1	1	0	0	0
AT1G05093	0	0	0	0	0	0	0	0	0	0	0	0	0	0	0	0	0	0	0	0	0	0	0	0	0	0	0	0	0	0	0	0	0	0	0	0	0	0	0	0	0
AT1G05097	0	0	0	0	0	0	0	0	0	0	0	0	0	0	0	0	0	0	0	0	0	0	0	0	0	0	0	0	0	0	0	0	0	0	0	0	0	0	0	0	0
AT1G05100	7	0	0	12	24	12	0	80	0	0	19	24	2	0	0	0	0	0	1	1	1	0	2	0	0	0	0	0	0	9	0	0	2	1	1	0	0	3	0	0	0
AT1G05103	0	0	0	0	0	0	0	0	0	0	0	0	0	0	0	0	0	0	0	0	0	0	0	0	0	0	0	0	0	0	0	0	0	0	0	0	0	0	0	0	0
AT1G05107	0	0	0	0	0	0	0	0	0	0	0	0	0	0	0	0	0	0	0	0	0	0	0	0	0	0	0	0	0	0	0	0	0	0	0	0	0	0	0	0	0
AT1G05113	0	0	0	0	0	0	0	0	0	0	0	0	0	0	0	0	0	0	0	0	0	0	0	0	0	0	0	0	0	0	0	0	0	0	0	0	0	0	0	0	0
AT1G05117	0	0	0	0	0	0	0	0	0	0	0	0	0	0	0	0	0	0	0	0	0	0	0	0	0	0	0	0	0	1	0	0	0	0	0	0	0	0	0	0	0
AT1G05120	76	10	23	151	20	310	110	17	6	83	140	25	210	62	143	5	187	17	345	33	15	10	16	0	177	18	34	0	45	14	106	35	71	13	10	0	2	16	0	0	0
AT1G05123	0	0	23	0	0	0	0	0	0	0	0	0	0	0	0	0	0	0	74	0	0	0	0	0	0	1	0	0	0	0	0	0	0	0	0	0	0	0	0	0	0
AT1G05127	0	0	0	0	0	0	0	0	0	0	0	0	0	0	0	0	0	0	0	0	0	0	0	0	0	0	0	0	0	0	0	0	0	0	0	0	0	0	0	0	0
AT1G05133	0	0	0	0	0	0	0	0	0	0	0	0	0	0	0	0	0	0	0	0	0	0	0	0	0	0	0	0	0	0	0	0	0	0	0	0	0	0	0	0	0
AT1G05135	0	0	12	0	0	0	1	0	13	3	0	2	1	0	0	0	7	2	1	0	3	0	0	0	1	2	6	73	22	6	32	24	30	2	4	1	1	0	0	0	0
AT1G05136	0	0	0	0	0	0	0	0	0	0	0	0	0	0	0	0	0	0	0	0	0	0	0	0	0	0	0	0	0	0	0	0	0	0	0	0	0	0	0	0	0
AT1G05137	0	0	0	0	0	0	0	0	0	0	0	0	0	0	0	0	0	0	0	0	0	0	0	0	0	0	0	0	0	0	0	0	0	0	0	0	0	0	0	0	0
AT1G05140	1	0	1	118	1	2	5	60	26	5	0	21	20	14	0	78	0	0	19	46	0	37	0	0	18	25	0	105	0	0	0	15	0	7	5	46	10	27	0	0	0
AT1G05143	0	0	3	0	9	0	0	0	0	17	0	1	0	0	3	0	0	0	0	0	0	0	0	0	0	0	0	16	0	0	28	0	0	8	0	1	0	0	0	0	0
AT1G05147	0	0	0	0	0	0	0	0	0	0	0	0	0	0	0	0	0	0	0	0	0	0	0	0	0	0	0	0	0	0	0	0	0	0	0	0	0	0	0	0	0
AT1G05150	8	0	0	0	1	20	143	38	0	1	3	0	17	1	0	0	27	1	120	0	0	0	0	1	0	17	29	0	0	0	52	6	37	4	13	2	10	25	0	0	0
AT1G05153	0	0	0	0	0	0	0	0	0	0	0	0	0	0	0	0	0	0	0	0	0	0	0	0	0	0	0	0	0	0	0	0	0	0	0	0	0	0	0	0	0
AT1G05160	140	66	1	198	23	13	272	106	65	98	97	152	47	42	0	197	74	36	1	26	48	29	40	68	11	17	47	11	21	4	74	63	139	44	102	40	17	31	0	0	0
AT1G05163	0	0	0	0	0	0	0	1	0	1	0	0	0	0	1	0	0	0	0	1	0	0	0	0	0	0	0	0	1	0	0	1	0	2	1	0	0	0	0	0	0
AT1G05170	900	253	118	88	160	68	801	944	220	601	541	327	353	310	5	95	131	54	19	1	261	263	80	13	187	140	86	17	21	62	708	68	180	56	148	63	153	61	0	0	0
AT1G05173	0	0	0	0	0	0	0	0	0	0	0	0	0	0	0	0	0	0	0	0	0	0	0	0	0	0	0	0	0	0	0	0	0	0	0	0	0	0	0	0	0
AT1G05177	0	0	0	0	0	0	0	0	0	0	0	0	0	0	0	0	0	0	0	0	0	0	0	0	0	0	0	0	0	0	0	0	0	0	0	0	0	0	0	0	0
AT1G05180	26	4	3	695	24	189	55	242	51	98	64	80	18	52	25	0	3	15	94	40	32	9	43	15	56	59	36	2	4	22	40	0	33	3	17	23	4	19	0	0	0
AT1G05183	0	0	0	0	0	0	0	0	0	0	0	0	0	0	0	0	0	0	0	0	0	0	0	0	0	0	0	0	0	0	0	0	0	0	0	0	0	0	0	0	0
AT1G05187	0	0	0	0	0	0	0	0	0	0	0	0	0	0	0	0	0	0	0	0	0	0	0	0	0	0	0	0	0	0	0	0	0	0	0	0	0	0	0	0	0
AT1G05190	168	2	46	37	14	22	0	4	130	36	5	19	9	0	12	80	15	2	24	2	2	26	6	0	36	6	93	27	25	148	96	13	2	22	8	14	25	37	0	0	0
AT1G05193	0	0	0	0	0	0	0	0	0	0	0	0	0	0	0	0	0	0	0	0	1	0	0	0	0	0	0	0	0	0	0	0	0	0	0	0	0	0	0	0	0
AT1G05197	0	0	0	0	0	0	0	0	0	0	0	0	0	0	0	0	0	0	0	0	0	0	0	0	0	0	0	0	0	0	0	0	0	0	0	0	0	0	0	0	0
AT1G05200	316	39	60	157	156	214	780	222	75	36	47	210	287	115	7	70	56	32	93	86	41	65	56	23	101	53	119	46	64	30	73	33	35	60	83	35	73	96	0	4	0
AT1G05203	0	0	0	0	0	0	0	3	6	0	0	47	0	0	0	0	0	5	0	0	0	27	0	0	17	0	16	3	2	0	0	25	0	0	0	0	0	0	0	0	0
AT1G05205	0	69	0	0	7	0	0	30	0	0	0	18	1	0	0	0	1	0	0	1	0	1	0	0	0	4	1	0	12	0	0	7	0	0	1	0	7	0	0	0	0
AT1G05207	66	0	51	13	40	42	64	64	39	52	22	26	28	2	23	117	9	12	36	3	1	44	3	10	43	18	25	3	49	1	27	24	8	11	4	20	57	27	0	1	0
AT1G05210	0	0	0	0	0	0	0	0	0	0	0	0	0	0	0	0	0	0	0	0	0	0	0	0	0	0	0	0	0	0	0	0	0	0	0	0	0	0	0	0	0
AT1G05213	94	42	3	6	35	56	219	100	82	47	17	62	26	63	28	12	83	14	79	13	58	75	25	22	58	24	72	29	44	72	87	104	143	78	68	70	65	34	0	1	0
AT1G05217	0	0	0	0	0	0	0	0	0	0	0	0	0	0	0	0	0	0	0	0	0	0	0	0	0	0	0	0	0	0	0	0	0	0	0	0	0	0	0	0	0
AT1G05220	0	0	0	0	4	0	0	0	0	0	0	0	0	0	0	0	0	0	0	0	0	0	0	0	0	0	0	0	0	0	0	0	0	0	0	0	0	0	0	0	0
AT1G05223	0	0	0	0	0	0	0	0	0	13	0	0	0	0	0	0	0	0	0	0	0	0	0	0	0	0	0	0	0	0	0	0	0	0	0	0	0	0	0	0	0
AT1G05227	0	0	0	0	0	0	0	0	0	0	0	0	0	0	0	0	0	0	0	0	0	0	0	0	0	0	0	0	0	0	0	0	0	0	0	0	0	0	0	0	0
AT1G05230	43	0	1	0	171	50	41	75	29	3	55	1	8	3	0	13	5	6	2	18	5	21	13	15	2	2	64	0	34	0	18	39	12	8	10	3	9	6	0	0	0
AT1G05233	0	0	0	0	0	0	0	0	0	0	0	0	0	0	0	0	0	0	0	0	0	0	0	0	0	0	0	0	0	0	0	0	0	0	0	0	0	0	0	0	0
AT1G05237	0	0	0	0	0	0	0	0	0	0	0	0	0	0	0	0	0	0	0	0	0	0	0	0	0	0	0	0	0	0	0	0	0	0	0	0	0	0	0	0	0
AT1G05240	0	22	2	0	0	0	1	8	11	13	0	51	1	9	0	13	0	42	0	0	8	0	1	0	0	8	7	43	0	0	4	0	1	2	0	0	1	6	0	0	0
AT1G05243	0	0	0	0	0	0	0	0	0	0	0	0	0	0	0	0	0	0	0	0	0	0	0	0	0	0	0	0	0	0	0	0	0	0	0	0	0	0	0	0	0
AT1G05247	0	0	0	0	0	0	0	0	0	0	0	0	0	0	0	0	0	0	0	0	0	0	0	0	0	0	0	0	0	0	0	0	0	0	0	0	0	0	0	0	0
AT1G05250	0	0	0	0	0	0	0	0	0	0	0	0	0	1	0	0	0	0	0	0	0	0	0	0	0	0	0	0	0	0	0	6	0	0	0	0	0	0	0	0	0
AT1G05253	0	0	0	0	0	0	0	0	0	0	0	0	0	0	0	0	0	0	0	0	0	0	0	0	0	0	0	0	0	0	0	0	0	0	0	0	0	0	0	0	0
AT1G05257	0	0	0	0	0	0	0	0	0	0	0	0	0	0	0	0	0	0	0	0	0	0	0	0	0	0	0	0	0	0	0	0	0	0	0	0	0	0	0	0	0
AT1G05260	0	0	0	0	0	0	0	0	0	0	0	0	0	0	0	0	0	0	0	0	0	0	0	0	0	0	0	0	0	0	0	0	0	0	0	0	0	0	0	0	0
AT1G05263	0	0	0	0	0	0	0	0	0	0	0	0	0	0	0	0	0	0	0	0	0	0	0	0	0	0	0	0	0	0	0	0	0	0	0	0	0	0	0	0	0
AT1G05267	0	0	0	0	0	0	0	0	0	0	0	0	0	0	0	0	0	0	0	0	0	0	0	0	0	0	0	0	0	0	0	0	0	0	0	0	0	0	0	0	0
AT1G05270	37	103	0	20	22	24	78	88	10	193	8	1	33	13	1	0	4	11	32	6	95	53	16	8	134	42	63	144	3	144	13	4	1	60	5	41	25	17	0	0	1
AT1G05273	0	0	0	0	0	0	0	0	0	0	0	0	0	0	0	0	0	0	0	0	0	0	0	0	0	0	0	0	0	0	0	0	0	0	0	0	0	0	0	0	0
AT1G05277	0	0	2	123	44	0	0	1	0	1	0	0	15	1	3	0	65	55	62	2	10	14	0	0	11	0	23	48	35	0	0	7	13	0	0	8	1	4	0	0	0
AT1G05280	0	0	0	0	0	0	0	0	8	0	0	0	0	0	0	0	1	0	0	0	0	0	0	0	0	0	0	0	0	0	0	0	0	0	0	0	0	0	0	0	0
AT1G05283	0	0	0	0	0	0	0	0	0	0	0	0	0	0	0	0	0	0	0	0	0	0	0	0	0	0	0	0	1	0	0	0	0	0	0	0	0	0	0	0	0
AT1G05287	0	0	0	0	0	0	0	0	0	0	0	0	1	0	0	0	0	0	0	0	0	0	0	0	0	0	0	0	0	0	0	0	0	0	0	0	0	0	0	0	0
AT1G05290	0	0	0	0	0	0	0	0	0	0	0	0	0	0	0	0	0	0	0	0	0	0	0	0	0	0	0	0	0	0	0	0	0	0	0	0	0	0	0	0	0
AT1G05291	0	0	0	0	0	0	0	0	0	0	0	0	0	0	0	0	0	0	0	0	0	0	0	0	0	0	0	0	0	0	0	0	0	0	0	0	0	0	0	0	0
AT1G05293	0	0	0	0	0	0	0	0	0	0	0	0	0	0	0	0	0	0	0	0	0	0	0	0	0	0	0	0	0	0	0	0	1	0	0	0	0	0	0	0	0
AT1G05297	0	0	0	0	0	0	0	0	0	0	0	0	0	0	0	0	0	0	0	0	0	0	0	0	0	0	0	0	0	0	0	0	0	0	0	0	0	0	0	0	0
AT1G05300	3	0	0	0	0	0	0	0	0	0	9	0	3	0	0	0	0	48	110	34	21	0	0	0	0	0	0	0	0	2	91	24	20	0	28	0	0	0	0	0	0
AT1G05303	0	0	0	0	0	0	0	0	0	0	0	0	0	0	0	0	0	0	0	0	0	0	0	0	0	0	0	0	0	0	0	0	0	0	0	0	0	0	0	0	0
AT1G05307	0	0	0	0	0	0	0	0	0	0	0	0	0	0	0	0	0	0	0	0	0	0	0	0	0	0	0	0	0	0	0	0	0	0	0	0	0	0	0	0	0
AT1G05310	0	0	0	0	1	1	0	0	0	0	0	0	0	0	2	0	10	0	45	0	0	16	6	16	0	0	0	0	0	0	0	0	0	5	0	0	1	0	0	0	0
AT1G05313	0	0	0	0	0	0	0	0	0	0	0	0	0	0	0	0	0	0	0	0	0	0	0	0	0	0	0	0	0	0	0	0	0	0	0	0	0	0	0	0	0
AT1G05317	0	0	0	0	0	1	42	0	1	0	2	0	1	4	1	0	0	0	0	21	31	1	5	2	2	0	17	0	20	0	25	0	0	0	1	0	0	0	0	0	0
AT1G05320	9	14	53	0	2	21	4	25	13	4	63	31	90	72	43	1	40	0	49	1	14	4	26	4	39	19	0	0	41	0	100	18	5	3	8	1	0	23	0	0	0
AT1G05323	0	0	0	0	0	0	0	0	0	0	0	0	0	0	0	0	0	0	0	0	0	0	0	0	0	0	0	0	0	0	0	0	0	0	0	0	0	0	0	0	0
AT1G05327	0	0	0	0	0	0	0	0	0	0	0	0	0	0	0	0	0	0	0	0	0	0	0	0	0	0	0	0	0	0	0	0	0	0	0	0	0	0	0	0	0
AT1G05330	0	0	0	0	0	0	0	0	0	0	0	0	0	0	0	0	0	0	0	0	0	0	0	0	0	0	0	0	0	0	0	0	0	0	0	0	0	0	0	0	0
AT1G05333	0	0	0	0	0	0	0	0	0	0	0	0	0	0	0	0	0	0	0	0	0	0	0	0	0	0	0	0	0	0	0	0	0	0	0	0	0	0	0	0	0
AT1G05337	0	0	0	0	0	0	0	0	0	0	0	0	0	0	0	0	0	0	0	0	0	0	0	0	0	0	0	0	0	0	0	0	0	0	0	0	0	0	0	0	0
AT1G05340	0	0	0	27	0	0	0	11	0	0	4	0	0	0	0	0	63	21	0	2	0	0	35	1	0	1	2	0	0	0	0	0	0	3	3	3	1	1	0	0	0
AT1G05343	0	0	0	0	0	0	0	0	0	0	0	0	0	0	0	0	0	0	0	0	0	0	0	10	0	0	0	0	0	0	0	0	0	0	0	0	0	0	0	0	0
AT1G05347	0	0	0	0	0	0	0	0	0	0	0	0	0	0	0	0	0	0	0	0	0	0	0	0	0	0	0	0	0	0	0	0	0	0	0	0	0	0	0	0	0
AT1G05350	0	6	1	0	28	23	0	21	1	0	40	69	29	12	44	0	1	0	20	0	0	0	12	0	5	0	2	0	0	0	23	1	11	2	0	0	0	1	0	0	0
AT1G05353	0	0	0	0	0	0	0	0	0	0	0	0	0	0	0	0	0	0	0	0	0	0	0	0	0	0	0	0	0	0	0	0	0	0	0	0	0	0	0	0	0
AT1G05357	0	0	0	0	0	0	0	0	0	0	0	0	0	0	0	0	0	0	0	0	0	0	0	0	0	0	0	0	0	0	0	0	0	0	0	0	0	0	0	0	0
AT1G05360	744	1	0	0	1	44	79	218	3	5	0	10	6	64	0	0	0	0	0	1	1	0	0	0	1	0	0	0	12	0	0	0	0	1	0	0	0	0	0	0	0
AT1G05363	0	0	0	0	0	0	0	0	0	0	0	0	0	0	0	0	0	0	0	0	0	0	0	0	0	2	0	0	0	0	0	0	0	0	0	0	0	0	0	0	0
AT1G05367	0	0	0	0	0	0	0	0	0	3	0	0	0	1	54	0	0	0	0	0	0	0	0	0	0	0	0	0	0	0	0	0	0	0	0	0	0	0	0	0	0
AT1G05370	0	0	0	0	0	0	0	0	0	0	0	0	0	0	0	0	0	0	0	0	0	0	0	0	0	0	0	0	0	0	0	0	6	0	0	0	0	0	0	0	0
AT1G05373	0	0	0	0	0	0	0	0	0	0	0	0	0	0	0	0	0	0	0	0	0	0	0	0	0	0	0	0	0	0	0	0	0	0	0	0	0	0	0	0	0
AT1G05377	0	0	0	0	0	0	1	0	0	0	0	0	0	0	0	0	0	0	0	0	0	0	0	0	0	0	0	0	0	0	0	0	0	0	0	0	0	0	0	0	0
AT1G05380	722	487	18	815	218	227	35	416	317	17	7	151	327	125	215	398	37	36	154	49	13	131	81	156	200	138	103	209	8	14	49	118	56	74	2	21	25	75	0	1	0
AT1G05383	0	0	0	0	0	0	0	0	0	0	0	0	0	0	0	0	0	0	0	0	0	0	0	0	0	0	0	0	0	0	0	0	0	0	0	0	0	0	0	0	0
AT1G05385	0	0	1	4	0	0	0	44	129	12	185	83	86	1	1	40	67	0	50	0	73	65	10	1	21	0	77	0	0	0	8	4	0	57	23	1	5	29	0	0	0
AT1G05387	0	0	0	0	0	0	0	0	0	0	0	0	0	0	0	0	0	0	0	0	0	0	0	0	0	0	0	0	0	0	0	0	0	0	0	0	0	0	0	0	0
AT1G05390	0	0	0	0	0	0	0	0	0	0	0	0	0	0	0	0	0	0	0	0	0	0	0	0	0	0	0	0	0	0	0	0	0	0	0	0	0	0	0	0	0
AT1G05397	0	0	0	0	0	0	0	0	0	0	0	0	0	0	0	0	0	0	0	0	0	0	0	0	0	0	0	0	0	0	0	0	0	0	0	0	0	0	0	0	0
AT1G05400	0	0	0	0	0	0	0	0	34	3	0	0	0	0	34	0	21	5	0	0	0	0	0	0	0	0	1	134	0	0	24	0	0	0	0	0	0	0	0	0	0
AT1G05407	0	0	0	0	0	0	0	0	0	0	0	0	0	0	0	0	0	0	0	0	0	0	0	0	0	0	0	0	0	0	0	0	0	0	0	0	0	0	0	0	0
AT1G05410	9	7	182	1	1	0	57	0	41	11	48	1	3	36	0	0	4	0	1	26	39	13	10	0	43	13	23	0	0	0	0	1	1	0	1	6	18	4	0	0	0
AT1G05413	0	0	0	0	0	0	0	0	0	0	0	0	0	0	0	0	1	0	0	0	0	0	0	0	0	0	0	0	0	0	0	0	0	0	0	0	0	0	0	0	0
AT1G05417	0	0	0	0	0	0	0	0	0	0	0	0	0	0	0	0	0	0	0	0	0	0	0	0	0	0	0	0	0	0	0	0	0	0	0	0	0	0	0	0	0
AT1G05420	0	0	0	0	0	0	0	0	0	0	0	0	0	0	0	0	0	0	0	0	0	0	0	0	0	0	0	0	10	0	0	0	0	0	0	0	6	0	0	0	0
AT1G05423	0	0	0	0	0	0	0	0	0	0	0	0	0	0	0	0	0	0	0	0	0	0	0	0	0	0	0	0	0	0	0	0	0	0	0	0	0	0	0	0	0
AT1G05427	0	0	0	0	0	0	0	0	0	0	0	0	0	0	0	0	0	0	0	0	0	0	0	0	0	0	0	0	0	0	0	0	0	0	0	0	0	0	0	0	0
AT1G05430	4	0	22	2	0	0	18	1	1	5	3	80	4	5	70	4	0	3	0	0	5	0	27	0	9	8	12	0	6	0	0	3	1	5	15	5	1	15	0	0	0
AT1G05433	0	0	0	0	0	0	0	0	0	0	0	0	0	0	0	0	0	0	0	0	0	0	0	0	0	0	0	0	0	0	0	0	0	0	0	0	0	0	0	0	0
AT1G05440	0	0	0	0	0	0	0	0	0	0	0	1	42	0	0	0	0	0	0	0	0	0	0	0	0	0	0	0	0	0	0	0	0	0	0	0	0	0	0	0	0
AT1G05443	0	0	0	0	0	0	0	0	0	0	0	0	0	0	0	0	0	0	0	0	0	0	0	0	0	0	0	0	0	0	0	0	0	0	0	0	0	0	0	0	0
AT1G05447	0	0	0	0	0	0	0	0	0	0	0	0	0	0	0	0	0	0	0	0	0	0	0	0	0	0	0	0	0	0	0	0	0	0	0	0	0	0	0	0	0
AT1G05450	0	0	0	0	0	0	0	0	0	0	0	0	0	0	0	0	0	0	0	0	0	0	0	0	0	0	0	0	0	0	0	0	0	0	0	0	0	0	0	0	0
AT1G05453	0	0	0	0	0	0	0	0	0	0	0	0	0	0	0	0	0	0	0	0	0	0	0	0	0	0	0	0	0	0	0	0	0	0	0	0	0	0	0	0	0
AT1G05460	0	17	12	0	18	0	0	43	8	1	1	2	8	2	0	0	1	0	0	0	0	0	0	0	17	0	0	1	0	0	1	7	0	2	0	0	1	0	0	0	0
AT1G05463	0	0	0	0	0	0	0	25	0	0	0	0	0	0	0	0	0	0	0	0	0	0	0	0	0	0	0	0	0	0	0	0	0	0	0	0	0	4	0	0	0
AT1G05467	3	0	29	87	0	0	0	53	2	0	0	30	5	2	0	0	0	0	88	0	4	0	0	0	7	0	4	19	42	1	17	0	0	0	0	4	0	7	0	0	0
AT1G05470	0	0	0	2	0	15	38	0	0	0	3	26	24	0	0	1	13	3	0	0	0	7	1	0	1	0	0	83	0	0	75	1	0	0	3	0	0	0	0	0	1
AT1G05473	0	0	0	0	0	0	0	0	0	0	0	0	0	0	0	0	0	0	0	0	0	0	0	0	0	0	0	0	0	0	0	0	0	0	0	0	0	0	0	0	0
AT1G05477	0	0	0	0	0	0	0	0	0	0	0	0	0	0	0	0	0	0	0	0	0	0	0	0	0	0	0	0	0	0	0	0	0	0	0	0	0	0	0	0	0
AT1G05483	0	0	0	0	0	0	12	0	0	0	0	0	0	0	0	0	0	0	0	0	0	0	0	0	0	0	0	0	0	0	0	0	0	0	0	0	0	0	0	0	0
AT1G05487	0	0	0	0	0	0	1	0	0	0	0	0	0	0	0	0	0	0	0	0	0	0	0	0	0	0	0	0	0	0	0	0	0	0	0	0	0	0	0	0	0
AT1G05490	0	0	0	0	212	0	0	1	0	1	0	0	1	0	14	0	2	1	0	6	66	2	27	1	11	0	1	1	0	0	0	0	0	1	0	0	0	0	0	0	0
AT1G05493	0	0	0	0	0	0	0	0	0	0	0	0	0	0	0	0	7	0	0	0	0	0	0	0	0	0	0	0	0	0	0	0	0	0	0	0	0	0	0	0	0
AT1G05497	0	0	0	0	0	0	0	0	0	0	0	0	0	0	0	0	0	0	0	0	0	0	0	0	0	0	0	0	0	0	0	0	0	0	0	0	0	0	0	0	0
AT1G05500	179	60	212	447	3	26	65	161	3	80	163	26	29	1	64	348	0	0	0	0	39	88	15	0	59	7	1	44	0	61	9	11	33	0	15	29	20	1	0	0	0
AT1G05507	0	0	0	0	0	0	0	0	0	0	0	0	0	0	0	0	0	0	0	0	0	0	0	0	0	0	0	0	0	0	0	0	0	0	0	0	0	0	0	0	0
AT1G05510	0	0	0	131	0	0	0	0	0	0	0	0	0	0	0	0	0	0	0	2	0	0	0	0	31	0	0	0	0	0	0	0	13	0	0	0	0	0	0	0	0
AT1G05517	0	0	0	0	0	0	5	0	0	0	0	0	0	0	0	0	0	0	0	0	0	0	0	0	0	0	0	0	0	0	0	0	0	0	0	0	0	0	0	0	0
AT1G05520	868	16	10	62	15	173	296	339	233	60	166	30	95	186	67	1	65	0	106	10	92	7	1	0	100	24	116	0	202	1	15	47	85	2	16	26	30	22	0	0	0
AT1G05523	0	0	0	0	0	0	0	0	0	0	0	0	0	0	0	0	0	0	0	0	0	0	0	0	0	0	0	0	0	0	0	0	0	0	0	0	0	0	0	0	0
AT1G05527	0	0	0	0	0	0	0	0	0	0	0	0	0	0	0	0	0	0	0	0	0	0	0	0	0	0	0	0	0	0	0	0	0	0	0	0	0	0	0	0	0
AT1G05530	0	0	0	0	0	6	0	0	0	0	0	0	0	0	0	0	0	0	0	0	0	0	0	0	7	0	0	0	0	0	0	0	0	0	0	0	0	0	0	0	0
AT1G05533	0	0	0	0	0	0	0	0	0	0	0	0	0	0	0	0	0	0	0	0	0	0	0	0	0	0	0	0	0	0	0	0	0	0	0	0	0	0	0	0	0
AT1G05537	0	0	0	0	0	0	0	0	0	0	0	0	0	0	0	0	0	0	0	0	0	0	0	0	0	0	0	0	0	0	0	0	0	0	0	0	0	0	0	0	0
AT1G05540	0	0	0	128	0	30	0	0	0	11	0	1	0	1	0	0	1	0	7	0	27	0	0	0	0	0	0	0	0	0	12	0	0	0	0	0	0	0	0	0	0
AT1G05543	0	0	0	0	0	0	0	0	0	0	0	0	0	0	0	0	0	0	0	0	0	0	0	0	0	0	0	0	0	0	0	0	0	0	0	0	0	0	0	0	0
AT1G05547	0	0	0	0	0	0	0	0	0	0	0	0	0	0	0	0	0	0	0	0	0	0	0	0	0	0	0	0	0	0	0	0	0	0	0	0	0	0	0	0	0
AT1G05550	0	0	0	0	0	0	0	0	0	0	0	0	0	0	0	0	0	0	0	0	0	0	0	0	0	0	0	0	0	0	0	0	0	0	0	0	0	0	0	0	0
AT1G05553	64	0	0	0	0	0	0	0	0	0	0	0	0	0	2	0	0	0	0	0	0	0	0	0	0	6	0	0	0	0	0	0	0	0	0	0	0	0	0	0	0
AT1G05557	0	0	0	0	0	0	0	0	0	0	0	0	0	0	0	0	0	0	0	0	0	0	0	0	0	0	0	0	0	0	0	0	0	0	1	0	0	5	0	0	0
AT1G05560	0	0	0	0	0	0	0	0	0	0	0	0	0	0	0	0	0	0	0	0	0	0	0	0	0	0	0	0	0	0	0	0	0	0	0	0	0	0	0	0	0
AT1G05562	0	0	0	0	0	0	0	0	0	0	0	0	0	0	0	0	0	0	0	0	0	0	0	0	0	0	0	0	0	0	0	0	0	0	0	0	0	0	0	0	0
AT1G05563	0	0	0	0	0	0	0	0	0	0	0	0	0	0	0	0	0	0	0	0	0	0	0	0	0	0	0	0	0	0	0	0	0	0	0	0	0	0	0	0	0
AT1G05567	0	0	0	0	0	0	0	0	0	0	0	0	0	0	0	0	0	0	0	0	0	0	0	0	0	0	0	0	0	0	0	0	0	0	0	0	0	0	0	0	0
AT1G05570	22	0	0	268	429	113	545	207	85	55	179	110	28	36	336	2	0	81	41	200	321	39	5	16	60	38	30	61	0	179	13	1	21	34	0	5	6	4	0	0	0
AT1G05575	0	0	0	0	0	0	0	0	0	0	0	0	0	0	0	0	0	0	0	0	0	0	0	0	1	3	15	0	0	0	0	0	0	0	0	0	0	0	0	0	0
AT1G05577	0	0	0	0	0	0	0	0	0	0	0	0	0	0	0	0	0	0	0	0	0	0	0	0	0	0	0	0	0	0	0	0	0	0	0	0	0	0	0	0	0
AT1G05580	0	0	0	0	0	0	0	0	0	0	0	0	0	0	0	0	0	0	0	0	0	0	0	0	0	0	0	0	0	0	0	1	0	0	0	0	0	0	0	0	0
AT1G05583	0	0	0	0	0	0	0	0	0	0	0	0	0	0	0	0	0	0	0	0	0	0	0	0	0	0	0	0	0	0	0	0	0	0	0	0	0	0	0	0	0
AT1G05587	0	0	0	0	0	0	0	0	0	0	0	0	0	0	0	0	0	0	0	0	0	0	0	0	0	0	0	0	0	0	0	0	0	0	0	0	0	0	0	0	0
AT1G05590	2	0	34	1	1	0	0	0	13	0	0	36	9	0	0	0	95	0	18	0	0	67	0	10	4	0	0	0	0	0	1	0	0	0	6	0	11	82	0	0	0
AT1G05593	0	0	0	0	0	0	0	0	0	0	0	0	0	0	0	0	0	0	0	0	0	0	0	0	0	0	0	0	0	0	0	0	0	0	0	0	0	0	0	0	0
AT1G05597	0	0	0	0	0	0	0	0	0	0	0	0	0	0	0	0	0	0	0	0	0	0	0	0	0	0	0	0	0	0	0	0	0	0	0	0	0	0	0	0	0
AT1G05600	227	1	1	0	0	0	0	0	0	0	0	4	0	1	1	0	0	0	0	0	0	0	0	0	0	0	0	0	0	0	0	0	0	1	0	0	0	0	0	0	0
AT1G05603	0	0	0	0	0	0	0	0	0	0	0	0	0	0	0	0	0	0	0	0	0	0	0	0	0	0	0	0	0	0	0	0	0	0	0	0	0	0	0	0	0
AT1G05607	0	0	0	0	0	0	0	0	0	0	0	0	0	0	0	0	0	0	0	0	0	0	0	0	0	0	0	0	0	0	0	0	0	0	0	0	0	0	0	0	0
AT1G05610	0	0	0	0	0	0	0	0	0	0	0	0	0	0	0	0	0	0	0	0	0	0	0	0	0	0	0	0	5	0	0	0	0	0	0	0	0	0	0	0	0
AT1G05613	15	0	0	0	0	0	0	0	0	0	0	0	0	0	0	0	0	0	0	0	0	0	0	2	0	0	0	0	0	0	0	0	0	0	0	0	0	0	0	0	0
AT1G05615	0	0	0	0	0	0	0	0	0	0	0	0	0	0	0	0	0	0	0	0	0	0	0	0	0	0	0	0	0	0	0	0	0	0	0	0	0	0	0	0	0
AT1G05617	0	0	0	0	0	0	0	0	0	0	0	0	0	0	0	0	0	0	0	0	0	0	0	0	0	0	0	0	0	0	0	0	0	0	0	0	0	0	0	0	0
AT1G05620	0	0	0	0	0	0	0	0	0	11	0	3	0	5	12	0	43	4	0	0	0	0	0	0	0	0	0	0	0	0	0	0	0	0	0	0	1	0	0	0	0
AT1G05623	0	0	0	0	0	0	0	0	0	0	0	0	0	0	0	0	0	0	0	0	0	0	0	0	0	0	0	0	0	0	0	0	0	0	0	0	0	0	0	0	0
AT1G05630	5	0	1	0	15	14	62	34	130	1	14	0	72	9	109	0	12	40	3	0	0	171	12	0	17	44	5	0	0	0	38	14	0	2	0	0	0	18	0	0	0
AT1G05633	0	0	0	0	0	0	0	0	0	0	0	0	0	0	0	0	0	0	0	0	0	0	0	0	0	0	0	0	0	0	0	0	0	0	0	0	0	0	0	0	0
AT1G05640	0	29	1	1	0	0	0	3	0	0	0	0	0	0	0	0	0	0	0	0	0	42	0	0	1	0	0	0	5	1	0	0	0	0	0	0	0	0	0	0	0
AT1G05643	0	0	0	0	0	0	0	0	0	0	0	0	0	0	0	0	0	0	0	0	0	0	0	0	0	0	0	0	0	0	0	0	0	0	0	0	0	0	0	0	0
AT1G05647	1	0	0	0	0	0	0	0	0	0	0	0	0	0	0	30	0	0	0	0	0	0	0	0	0	0	0	0	0	0	0	0	0	0	0	0	0	0	0	0	0
AT1G05650	0	1	0	0	0	0	1	0	0	0	0	0	0	0	0	0	0	0	0	0	0	0	0	0	0	0	0	0	0	0	0	0	0	0	0	0	0	0	0	0	0
AT1G05653	0	0	0	0	0	0	0	0	0	0	0	0	0	0	0	0	0	0	0	0	0	0	0	0	0	0	0	0	0	0	0	0	0	0	0	0	0	0	0	0	0
AT1G05657	0	0	0	0	0	0	0	0	0	0	0	0	0	0	0	0	22	0	0	0	0	0	0	0	0	0	0	0	0	0	0	0	0	0	0	0	0	0	0	0	0
AT1G05660	0	0	0	0	0	0	0	5	95	0	0	0	0	0	0	0	0	0	0	0	0	1	0	0	0	0	0	0	0	0	0	0	0	0	0	0	0	0	0	0	0
AT1G05663	0	0	0	0	0	0	0	0	0	0	0	0	0	0	0	0	0	0	0	0	0	0	0	0	0	0	2	0	0	0	0	0	0	0	0	0	0	0	0	0	0
AT1G05667	0	0	0	0	0	0	0	0	0	0	0	0	0	0	0	0	0	0	0	0	0	0	0	0	0	0	0	0	0	0	0	0	0	0	0	0	0	0	0	0	0
AT1G05670	0	1	6	321	0	0	46	0	4	0	0	1	7	59	13	25	56	0	69	0	20	0	1	0	8	29	0	0	3	1	1	0	0	0	6	4	10	6	0	1	0
AT1G05673	0	0	0	0	0	0	0	0	0	0	0	0	0	0	0	0	0	0	0	0	0	0	0	0	0	0	0	0	0	0	0	0	0	0	0	0	0	0	0	0	0
AT1G05675	0	0	0	0	1	0	0	1	180	0	12	15	11	0	69	0	0	0	0	0	0	17	13	14	0	3	27	0	0	0	1	0	0	7	15	0	0	0	0	0	0
AT1G05680	0	1	0	713	0	0	0	108	0	3	129	32	72	1	0	43	0	0	0	0	1	0	1	0	6	0	13	0	0	0	16	0	0	0	0	22	0	0	0	0	0
AT1G05683	0	0	0	0	0	0	0	0	0	0	0	0	0	0	0	0	0	0	0	0	0	0	0	0	0	0	0	0	0	0	0	0	0	0	0	0	0	0	0	0	0
AT1G05687	0	0	0	0	0	0	0	0	0	0	0	0	0	0	0	0	0	0	0	0	0	0	0	0	0	0	0	0	0	0	0	1	0	0	0	0	0	0	0	0	0
AT1G05690	70	0	1	1	0	63	9	120	38	109	7	46	214	14	4	64	30	0	1	1	33	17	11	38	89	62	9	15	0	1	38	16	0	73	3	12	23	86	0	0	0
AT1G05693	0	0	0	0	0	0	1	0	0	0	0	0	0	0	0	0	0	0	0	0	0	0	0	0	0	0	0	0	0	0	0	0	0	0	0	0	0	0	0	0	0
AT1G05697	0	0	0	0	0	0	0	0	0	0	0	0	0	0	0	0	0	0	0	0	0	0	0	0	0	0	0	0	0	0	0	0	0	0	0	0	0	0	0	0	0
AT1G05700	0	91	0	0	3	0	101	0	13	0	0	0	1	0	42	0	0	11	0	30	0	0	0	0	0	0	1	0	7	0	0	0	0	0	0	0	0	0	0	0	0
AT1G05703	0	0	0	0	0	0	0	0	0	0	0	0	0	0	0	0	1	0	0	0	12	0	0	0	0	0	0	0	0	0	11	0	0	0	0	0	0	0	0	0	0
AT1G05707	0	0	0	0	0	0	0	0	0	0	0	0	0	0	0	0	0	0	0	0	0	0	0	0	0	0	0	0	0	0	0	0	0	0	0	0	0	0	0	0	0
AT1G05710	485	1833	5	11	13	14	313	11	15	1	151	9	36	26	927	346	221	15	83	144	76	58	91	36	2	13	90	0	0	0	18	6	126	12	4	6	57	72	0	0	0
AT1G05713	0	0	0	0	0	0	0	0	0	0	0	0	0	0	0	0	0	0	0	0	0	0	0	0	0	0	0	0	0	0	0	0	0	0	0	0	0	0	0	0	0
AT1G05717	0	0	0	0	0	0	0	0	0	0	0	0	0	0	0	0	0	0	0	0	0	0	0	0	0	0	0	0	0	0	0	0	0	0	0	0	0	0	0	0	0
AT1G05720	1	8	0	18	0	0	2	0	0	0	22	1	0	0	0	157	1	12	50	20	13	17	3	14	1	2	66	0	14	0	0	79	0	0	0	0	3	0	0	0	0
AT1G05723	0	0	0	0	0	0	0	0	0	0	0	0	0	0	0	0	0	0	0	0	0	0	0	0	0	0	0	0	0	0	0	0	0	0	0	0	0	0	0	0	0
AT1G05727	0	0	0	0	0	0	0	0	0	0	0	0	0	0	0	0	0	0	0	0	0	0	0	0	0	0	0	0	0	0	0	0	0	0	0	0	0	0	0	0	0
AT1G05730	0	0	53	0	0	0	0	0	0	4	0	0	28	1	0	0	0	0	129	0	0	24	0	0	1	0	1	0	0	0	0	0	0	0	0	0	0	0	0	0	0
AT1G05733	0	0	0	0	0	0	0	0	0	0	0	0	0	0	0	0	0	0	0	0	0	0	0	0	0	0	0	0	0	0	0	0	0	0	0	0	0	0	0	0	0
AT1G05737	0	0	0	0	0	0	0	0	0	0	0	0	0	0	0	0	0	0	0	0	0	0	0	0	0	0	0	0	0	0	0	0	0	0	0	0	0	0	0	0	0
AT1G05740	0	0	0	0	0	0	0	0	0	0	0	0	0	0	0	0	0	0	0	0	0	0	0	0	0	0	0	0	0	0	0	0	0	0	0	0	0	0	0	0	0
AT1G05747	0	0	0	0	0	0	0	0	0	0	0	0	0	0	0	0	0	0	0	0	0	0	0	0	0	0	0	0	0	0	0	0	0	0	0	0	0	0	0	0	0
AT1G05750	0	0	0	105	0	0	42	20	16	287	40	60	12	41	0	0	80	0	0	7	47	0	1	20	7	12	0	79	110	23	0	0	0	0	0	0	0	1	0	0	0
AT1G05753	0	0	0	0	0	0	0	0	0	0	0	0	0	0	0	0	0	0	0	0	0	0	0	0	0	0	0	0	0	0	0	0	0	0	0	0	0	0	0	0	0
AT1G05757	0	0	0	0	0	0	0	0	0	0	18	0	5	0	0	0	0	0	0	0	0	0	0	0	0	0	0	0	0	0	0	0	1	0	0	0	0	0	0	0	0
AT1G05760	0	0	0	0	0	0	0	0	0	0	0	0	0	0	0	0	0	0	0	0	0	0	0	0	0	0	0	0	0	0	0	0	0	0	0	0	0	0	0	0	0
AT1G05763	0	0	0	0	0	0	0	0	0	0	0	0	0	0	0	0	0	0	0	0	0	0	0	0	0	0	0	0	0	0	0	0	1	0	0	0	0	1	0	0	0
AT1G05767	0	0	0	0	0	0	0	0	0	0	0	0	0	0	0	0	0	0	0	0	0	0	0	0	0	0	0	0	0	0	0	0	0	0	0	0	0	0	0	0	0
AT1G05770	0	0	0	0	0	0	0	0	0	0	0	0	0	0	0	0	0	0	0	0	0	0	0	0	0	0	0	0	7	0	0	0	0	0	0	0	0	0	0	0	0
AT1G05773	0	45	0	0	0	0	0	0	0	40	0	2	0	4	0	0	0	0	3	3	0	0	33	0	0	0	0	0	0	16	0	0	34	0	0	0	0	2	0	0	0
AT1G05777	0	0	36	0	67	217	12	1	69	16	12	6	8	3	0	143	0	2	58	0	38	0	2	0	8	16	34	59	0	0	43	25	19	29	22	14	15	37	0	1	0
AT1G05780	0	12	0	0	94	92	0	67	2	1	54	1	0	1	93	0	106	1	1	0	5	8	16	0	5	11	27	0	0	0	0	0	0	17	19	5	3	15	0	0	1
AT1G05783	0	0	0	0	0	0	0	0	0	0	0	0	0	0	1	0	0	0	0	0	0	0	0	0	0	0	0	0	0	0	0	0	0	0	0	0	0	0	0	0	0
AT1G05785	7	0	0	0	0	0	5	129	33	5	11	75	24	8	1	0	0	1	220	0	128	82	9	1	1	6	5	0	0	0	24	75	13	0	0	2	2	0	0	0	0
AT1G05787	0	0	0	0	0	0	0	0	0	0	0	0	0	0	0	0	0	0	0	0	0	0	0	0	0	0	0	0	0	0	0	0	0	0	0	0	0	0	0	0	0
AT1G05790	3	247	11	612	4	58	156	104	13	1	35	185	23	39	1	14	119	15	35	0	28	21	13	0	15	63	43	16	143	38	13	44	22	13	0	1	29	53	0	0	0
AT1G05793	0	0	0	0	0	0	0	0	9	0	0	0	0	0	0	0	0	0	0	0	0	0	0	0	0	0	0	0	0	0	0	0	0	0	0	0	1	0	0	0	0
AT1G05797	0	0	0	0	0	0	0	0	0	0	0	0	0	0	0	0	0	0	0	0	0	0	0	0	0	0	0	0	0	0	0	0	0	0	0	0	0	0	0	0	0
AT1G05800	0	0	0	0	0	0	0	0	0	0	0	0	0	0	0	0	0	0	0	0	0	0	0	0	0	0	0	0	0	0	0	0	0	0	1	0	0	0	0	0	0
AT1G05803	0	0	0	0	0	0	0	0	0	0	0	0	0	0	0	0	0	0	0	0	0	0	0	0	0	0	0	0	0	0	0	0	0	0	0	0	0	0	0	0	0
AT1G05805	0	28	17	100	4	0	15	10	2	36	117	1	0	1	117	89	7	19	107	0	45	4	9	0	3	7	51	25	43	8	35	0	20	3	0	17	16	4	0	0	0
AT1G05807	0	0	0	0	0	0	0	0	1	0	0	0	0	0	0	0	0	0	0	0	0	0	0	0	0	0	0	0	0	0	0	0	0	0	0	0	0	0	0	0	0
AT1G05810	1	349	0	0	0	0	0	0	0	0	0	0	0	0	0	0	0	17	0	0	0	0	0	0	0	0	0	0	0	0	0	0	16	11	0	5	12	0	0	0	0
AT1G05813	0	0	0	0	0	0	0	0	0	0	0	0	0	0	0	0	0	0	0	0	1	0	0	0	0	0	0	0	0	0	0	0	0	0	0	0	0	0	0	0	0
AT1G05817	0	0	0	0	0	0	0	0	0	0	0	0	0	0	0	0	0	0	0	0	0	0	0	0	0	0	0	0	0	0	0	0	0	0	2	0	0	0	0	0	0
AT1G05820	6	0	30	0	3	36	0	45	0	0	0	28	0	0	1	0	0	0	8	1	0	2	25	11	17	18	0	9	0	6	1	0	0	0	3	0	0	0	0	0	1
AT1G05823	0	0	0	0	1	0	0	0	0	0	0	0	0	0	0	0	0	0	0	0	0	0	0	1	0	0	0	0	0	0	0	0	0	0	0	0	0	0	0	0	0
AT1G05827	0	0	0	0	0	0	0	0	0	0	0	0	0	0	0	0	0	0	0	0	0	0	0	0	0	0	0	0	0	0	0	0	0	0	0	0	0	0	0	0	0
AT1G05830	407	155	133	568	259	383	813	219	258	181	77	269	92	323	857	76	219	236	48	85	275	100	71	34	148	50	168	82	34	106	52	30	84	157	75	26	80	53	0	0	0
AT1G05833	84	0	0	0	0	0	0	67	1	0	21	7	1	0	0	1	0	4	0	0	0	6	0	1	5	1	0	0	0	2	48	7	30	6	0	3	0	0	0	0	0
AT1G05835	0	0	0	1	73	35	0	0	0	0	0	8	1	0	0	0	0	0	0	0	25	0	0	0	1	11	0	0	0	1	4	0	0	1	0	0	0	0	0	0	0
AT1G05837	0	0	0	0	0	0	0	0	0	0	0	0	0	0	0	0	0	0	0	0	0	0	0	0	0	0	0	0	0	0	0	0	0	0	0	0	0	0	0	0	0
AT1G05840	434	17	21	937	254	424	91	178	37	71	57	88	82	244	317	28	272	61	156	23	66	18	25	34	53	34	64	103	481	178	98	34	7	4	8	45	38	26	0	0	0
AT1G05843	0	0	0	0	0	0	0	0	0	0	0	0	0	0	0	0	0	0	0	0	0	0	0	0	0	0	0	0	0	0	0	0	0	0	0	0	0	0	0	0	0
AT1G05847	0	0	0	0	0	0	0	0	0	0	0	0	0	0	0	0	0	0	0	0	0	0	0	0	0	0	0	0	0	0	0	0	0	0	0	0	0	0	0	0	0
AT1G05850	646	1	217	16	208	190	113	17	282	276	61	79	76	101	531	6	44	46	12	6	153	112	24	10	284	32	70	48	305	86	148	87	159	190	51	79	218	108	0	1	0
AT1G05853	0	0	0	0	0	0	0	0	0	0	0	0	0	0	2	0	0	0	0	0	0	0	0	0	0	0	0	0	0	0	0	0	0	0	0	0	0	0	0	0	0
AT1G05857	0	0	0	0	0	0	0	0	0	0	0	0	0	0	0	0	0	0	0	0	0	0	0	0	0	0	0	0	0	0	0	0	0	0	0	0	0	0	0	0	0
AT1G05860	86	0	0	83	37	4	433	425	5	7	10	34	42	118	10	0	3	0	0	8	18	18	19	106	83	340	88	47	3	38	242	43	4	10	3	15	44	31	0	0	0
AT1G05863	0	0	0	0	0	0	0	0	0	0	0	0	0	0	0	0	0	0	0	0	0	0	0	0	0	0	0	0	0	0	0	0	0	0	0	0	0	0	0	0	0
AT1G05867	0	0	0	0	0	0	0	0	0	0	0	0	0	0	0	0	0	0	0	0	0	0	0	0	0	0	0	0	0	0	0	0	0	0	0	0	0	0	0	0	0
AT1G05870	2206	40	418	107	1047	779	1081	788	2008	1301	870	664	813	486	885	311	372	96	572	492	703	915	540	524	951	390	711	2925	1006	345	1801	996	1157	524	629	467	960	727	0	0	2
AT1G05873	0	0	0	0	0	0	0	0	0	0	0	0	0	0	0	0	0	0	0	0	0	0	0	0	0	0	0	0	0	0	0	0	0	0	0	0	0	0	0	0	0
AT1G05880	0	0	0	0	0	0	0	0	0	0	0	38	0	0	0	0	0	0	0	0	0	0	0	0	5	0	0	0	0	0	0	0	0	0	0	0	0	0	0	0	0
AT1G05887	0	0	0	0	0	0	0	0	0	0	0	0	0	0	0	0	0	0	0	0	0	0	0	0	0	0	0	0	0	0	0	0	0	0	0	0	0	0	0	0	0
AT1G05890	1197	177	8	231	313	334	1198	405	198	112	122	236	357	432	123	180	310	66	118	100	187	170	149	156	450	145	424	442	289	109	207	132	148	126	63	124	112	179	2	0	0
AT1G05893	0	0	0	0	0	0	0	0	0	0	0	0	0	0	0	0	0	0	0	0	0	0	0	0	0	0	0	0	0	0	0	0	0	0	0	0	0	0	0	0	0
AT1G05894	12	0	0	0	0	0	0	1	0	50	0	1	1	1	0	0	0	0	0	1	3	0	0	0	0	1	1	0	0	0	0	0	0	0	0	0	3	0	0	0	0
AT1G05897	0	0	0	0	0	0	0	0	0	0	0	0	0	0	0	0	0	0	0	0	0	0	0	0	0	0	0	0	0	0	0	10	0	0	0	0	0	0	0	0	0
AT1G05900	48	568	84	4	16	507	151	154	559	237	143	304	149	185	13	151	328	48	237	260	132	227	50	32	297	255	533	0	14	102	203	119	54	109	29	32	172	43	1	1	0
AT1G05903	0	0	0	0	0	0	0	0	0	0	2	0	0	0	0	0	0	0	0	0	0	0	0	0	0	0	0	0	0	0	0	0	0	0	0	0	0	0	0	0	0
AT1G05907	0	0	0	0	0	0	0	1	0	0	0	0	0	0	0	0	0	0	0	0	1	0	0	0	0	0	0	0	0	0	0	0	0	0	0	0	0	0	0	0	0
AT1G05910	135	0	21	0	1	0	55	26	80	48	31	2	3	50	1	0	19	33	0	0	24	41	2	4	10	11	2	0	1	2	25	8	28	19	6	40	26	31	1	0	0
AT1G05913	0	0	0	0	0	0	3	4	0	1	0	0	1	0	0	0	0	0	0	0	0	0	0	0	2	0	0	0	0	1	0	0	0	0	0	0	3	0	0	0	0
AT1G05917	0	0	0	0	0	0	0	0	0	0	0	0	0	0	0	0	0	0	0	0	0	0	0	0	0	0	0	0	0	0	0	0	0	0	0	0	0	0	0	0	0
AT1G05920	0	0	0	0	0	0	0	0	0	0	0	0	0	0	0	0	0	0	0	0	0	0	0	0	0	0	0	0	0	0	0	0	0	0	0	0	0	0	0	0	0
AT1G05927	0	0	0	0	0	0	0	0	0	0	0	0	0	0	0	0	0	0	0	0	0	0	0	0	0	0	0	0	0	0	0	0	0	0	0	0	0	0	0	0	0
AT1G05930	0	0	0	0	0	0	0	0	0	0	0	0	0	0	0	0	0	0	0	0	0	0	0	0	0	0	0	0	0	0	0	0	0	0	0	0	0	0	0	0	0
AT1G05933	0	0	0	0	0	0	0	0	0	0	0	0	0	0	0	0	0	0	0	0	0	0	0	0	0	0	0	0	0	0	1	0	0	0	10	0	0	0	0	0	0
AT1G05937	0	0	0	0	0	0	0	0	0	0	0	0	0	0	0	0	0	0	0	0	0	0	0	0	0	0	0	0	0	0	0	0	0	0	0	0	0	0	0	0	0
AT1G05940	622	277	63	1198	185	95	588	141	818	73	211	96	333	194	295	648	681	142	194	22	134	109	44	10	420	195	315	69	33	10	103	58	114	31	108	162	224	118	0	0	0
AT1G05943	0	0	0	0	0	0	0	0	0	0	0	0	0	0	0	0	0	0	0	0	0	0	0	0	0	0	0	0	0	0	0	0	0	0	0	0	0	0	0	0	0
AT1G05947	0	0	0	0	0	0	0	0	0	0	0	0	0	0	0	0	0	0	0	0	0	0	0	0	0	0	0	0	0	0	0	0	0	0	0	0	0	0	0	0	0
AT1G05950	0	0	0	0	1	0	52	51	0	1	1	10	0	0	0	0	0	0	14	0	32	5	37	0	0	1	0	0	0	0	0	0	0	0	0	0	1	0	0	0	0
AT1G05953	0	0	0	0	0	0	0	0	0	0	0	0	0	0	0	0	0	0	0	0	0	0	0	0	0	0	0	0	0	0	0	0	0	0	0	0	0	0	0	0	0
AT1G05957	0	0	0	0	0	0	0	0	0	0	0	0	0	0	0	0	0	0	0	0	0	0	0	0	0	0	0	0	0	0	0	0	0	0	0	0	0	0	0	0	0
AT1G05960	6	37	91	50	60	15	562	75	47	7	10	0	28	29	0	26	217	0	36	19	76	104	0	0	15	0	164	67	38	55	203	3	30	0	12	51	25	28	0	0	0
AT1G05963	0	0	0	0	0	0	0	0	0	0	4	0	0	0	0	0	0	0	0	0	0	0	0	0	0	0	0	0	0	0	0	0	0	0	0	0	0	0	0	0	0
AT1G05967	0	0	0	0	0	0	0	0	1	0	0	0	0	0	0	0	0	0	0	0	0	0	0	0	0	0	0	0	0	0	0	0	0	0	0	0	0	0	0	0	0
AT1G05970	0	0	94	0	0	11	0	4	12	0	0	0	0	20	3	0	21	0	44	20	3	16	24	0	28	4	26	0	0	0	0	20	0	4	1	0	3	1	0	0	0
AT1G05973	0	0	0	0	0	0	0	0	0	0	0	0	0	0	0	0	0	0	0	0	0	0	0	0	0	0	0	0	0	0	0	0	0	0	0	0	0	0	0	0	0
AT1G05977	0	0	0	0	0	0	1	0	0	39	0	0	0	0	0	0	0	0	0	0	0	0	0	0	0	1	0	0	0	0	0	0	0	0	0	0	0	0	0	0	0
AT1G05980	0	0	0	0	0	0	0	0	0	0	0	0	0	0	0	0	0	0	0	0	0	0	0	0	0	0	0	0	0	0	0	0	0	0	0	0	0	0	0	0	0
AT1G05983	0	0	0	0	0	0	0	0	0	0	0	0	0	0	0	0	0	0	0	0	0	0	0	0	0	0	0	0	0	0	0	0	0	0	0	0	0	0	0	0	0
AT1G05987	0	0	0	0	0	0	0	0	0	0	0	0	0	0	0	0	0	0	0	0	1	29	0	0	0	1	0	0	0	0	0	0	0	0	0	0	0	0	0	0	0
AT1G05990	0	0	0	0	0	0	0	0	0	0	0	0	0	0	0	0	0	0	0	0	0	0	0	0	0	0	0	0	0	0	0	0	0	0	0	0	0	0	0	0	0
AT1G05993	0	0	0	2	1	0	0	0	0	0	0	0	0	1	0	0	0	0	0	0	0	0	0	0	0	0	4	0	0	0	0	1	0	0	0	0	0	0	0	0	0
AT1G05997	0	0	0	0	0	0	0	0	0	0	0	0	0	0	0	0	0	0	0	0	0	5	0	0	0	0	14	0	0	0	1	0	0	0	0	0	0	0	0	0	0
AT1G06000	0	0	0	0	0	0	0	0	0	0	0	0	0	0	0	0	0	0	0	0	0	0	0	0	0	0	0	0	0	0	0	0	0	0	0	0	0	0	0	0	0
AT1G06002	0	0	0	0	0	0	0	1	0	0	0	0	0	0	0	0	0	0	0	0	0	0	0	0	0	0	0	0	0	0	0	0	0	0	0	0	0	0	0	0	0
AT1G06003	0	0	0	0	0	0	0	0	0	0	0	0	0	0	0	0	0	0	0	0	0	0	0	0	0	0	0	0	0	0	0	0	0	0	0	0	0	0	0	0	0
AT1G06007	0	0	0	0	0	0	0	0	0	0	0	0	0	0	0	0	0	0	0	0	0	0	0	0	0	0	0	4	0	0	0	0	0	0	0	0	0	0	0	0	0
AT1G06010	0	1	0	0	1	0	0	0	1	0	10	8	0	0	17	0	0	0	0	0	0	2	0	0	30	1	0	0	0	0	38	0	0	0	3	0	0	5	0	0	0
AT1G06013	0	0	0	0	0	0	0	0	0	0	0	0	0	0	0	0	0	0	0	0	0	0	0	0	0	0	0	0	0	0	0	0	0	0	0	0	0	0	0	0	0
AT1G06017	0	0	0	4	8	0	7	0	4	0	4	0	1	0	0	0	0	0	4	0	0	0	0	0	0	0	0	0	0	0	8	0	14	0	0	0	0	0	0	0	0
AT1G06020	48	0	0	0	0	0	0	0	0	0	0	0	0	0	62	0	0	0	0	0	0	0	0	0	3	23	0	0	0	1	0	4	0	0	0	0	0	0	0	0	0
AT1G06023	0	0	0	0	0	10	0	0	0	5	0	0	0	0	0	0	0	0	0	0	0	0	2	0	1	0	0	0	0	0	0	0	0	0	0	0	0	0	0	0	0
AT1G06027	0	0	0	0	0	0	0	0	0	0	0	0	0	0	0	0	0	0	0	0	0	0	0	0	0	1	0	0	0	0	0	0	0	0	0	0	0	0	0	0	0
AT1G06030	0	0	0	0	0	0	0	0	0	0	0	0	0	0	0	0	0	0	0	1	0	0	0	0	0	0	0	0	0	0	0	0	0	0	0	0	2	0	0	0	0
AT1G06033	0	0	0	0	0	0	0	1	13	0	0	1	6	9	0	0	5	10	0	0	0	1	0	0	3	0	0	0	0	0	0	17	0	0	0	0	2	0	0	0	0
AT1G06037	0	0	0	0	0	0	0	0	0	0	0	0	0	0	0	0	0	0	0	0	0	0	0	0	0	0	0	0	0	0	0	0	0	0	0	0	0	0	0	0	0
AT1G06040	1406	1048	118	740	694	1393	383	969	712	627	514	593	356	357	567	291	462	444	172	578	510	562	252	278	687	656	656	795	481	265	801	339	660	259	178	246	477	504	0	8	1
AT1G06043	0	0	0	0	6	0	0	0	0	0	0	0	0	0	0	0	0	0	0	0	0	0	0	0	0	0	0	0	0	0	0	0	0	0	0	0	0	0	0	0	0
AT1G06045	0	0	0	0	0	0	0	0	0	0	0	0	0	0	0	0	0	0	0	0	0	0	0	0	0	0	0	0	0	0	0	0	0	0	0	0	0	0	0	0	0
AT1G06047	0	0	0	0	0	0	0	0	0	0	0	0	0	0	0	0	0	0	0	0	0	0	0	0	0	0	0	0	0	0	0	0	0	0	0	0	0	0	0	0	0
AT1G06050	6	0	0	5	0	37	15	0	6	44	6	12	31	15	5	0	5	0	76	0	10	0	2	22	22	49	51	0	0	0	0	5	1	7	10	4	14	1	0	0	0
AT1G06053	0	0	0	0	0	0	0	0	0	0	0	0	0	0	0	0	0	0	0	0	0	0	0	0	0	0	0	0	0	0	0	0	0	0	0	0	0	0	0	0	0
AT1G06057	0	0	0	0	0	0	0	0	0	0	0	0	0	0	0	0	0	0	0	0	0	0	0	0	0	0	0	0	0	0	0	0	0	0	0	0	0	0	0	0	0
AT1G06060	158	0	240	9	14	53	0	12	248	0	18	233	32	9	14	8	1	0	69	0	68	245	12	34	44	6	12	19	169	288	5	9	2	10	0	2	56	36	0	0	0
AT1G06063	0	0	0	0	0	0	0	0	0	0	0	0	0	0	0	0	0	0	0	0	0	0	0	0	0	0	0	0	0	0	0	0	0	0	0	0	0	0	0	0	0
AT1G06067	0	0	0	0	0	0	0	0	0	0	0	0	0	0	0	0	0	0	0	0	0	0	0	0	0	0	0	0	0	0	0	0	0	0	0	0	0	0	0	0	0
AT1G06070	1	0	60	245	0	1	76	54	110	10	7	17	1	39	281	0	10	48	8	0	45	46	14	40	46	38	57	5	0	43	0	37	45	10	0	16	1	12	0	0	0
AT1G06073	0	0	0	0	0	0	0	0	0	0	0	0	0	0	0	0	0	0	0	0	0	0	0	0	0	0	0	0	0	0	0	0	0	0	0	0	0	0	0	0	0
AT1G06080	0	0	0	0	0	0	3	0	0	0	0	0	0	0	0	70	0	0	0	0	7	0	0	0	0	0	0	0	0	0	0	0	0	0	0	0	0	0	0	0	0
AT1G06083	36	193	1	176	41	162	132	100	24	24	5	28	58	9	3	2	1	35	110	74	156	50	7	59	28	47	45	19	0	45	0	36	15	14	7	12	25	15	0	0	0
AT1G06087	0	0	0	0	0	0	0	0	0	1	0	1	0	0	0	0	0	0	0	0	0	0	1	0	0	0	1	0	0	0	0	0	0	0	0	0	0	0	0	0	0
AT1G06090	0	0	0	0	0	0	0	0	0	0	0	0	0	0	0	489	35	0	0	0	1	0	0	0	0	0	0	0	0	0	0	0	0	0	0	0	0	0	0	0	0
AT1G06093	0	0	0	0	0	0	0	0	0	0	0	0	0	0	0	0	0	0	0	0	0	0	0	0	0	0	0	0	0	0	0	0	0	0	0	0	0	0	0	0	0
AT1G06097	0	0	0	0	0	0	0	0	0	0	0	0	0	0	0	0	0	0	0	0	0	0	0	0	0	0	0	0	0	0	0	0	0	0	0	0	0	0	0	0	0
AT1G06100	0	0	0	0	0	0	0	0	0	0	0	0	0	0	0	0	0	0	0	0	0	0	0	0	0	1	0	0	0	0	0	0	0	0	0	0	0	0	0	0	0
AT1G06103	0	0	0	0	0	0	0	0	0	0	14	0	0	0	0	0	0	0	0	0	0	0	0	0	9	0	0	0	17	0	0	0	0	0	0	0	0	0	0	0	0
AT1G06110	1	0	159	116	60	134	89	0	45	93	1	26	2	53	152	0	18	1	66	6	67	0	27	16	22	5	27	17	8	1	1	18	7	0	16	19	4	1	0	0	0
AT1G06113	0	0	0	0	0	0	0	0	0	0	0	0	0	0	0	0	0	0	0	0	0	0	0	0	0	0	0	0	0	0	0	0	0	0	0	0	0	0	0	0	0
AT1G06117	0	0	4	0	0	0	0	12	0	0	0	0	0	0	0	0	0	0	0	0	0	0	26	13	0	0	1	0	0	0	0	0	0	0	0	0	0	0	0	0	0
AT1G06120	0	0	0	0	0	0	0	0	0	0	0	0	0	0	0	0	0	0	0	0	0	0	0	0	0	0	0	0	0	0	0	0	0	0	0	0	0	0	0	0	0
AT1G06123	0	0	0	0	0	0	0	0	0	0	0	0	0	0	0	0	0	0	0	0	0	0	0	0	0	0	0	0	0	0	0	0	0	0	0	0	0	0	0	0	0
AT1G06127	0	0	0	0	0	0	0	0	0	0	0	0	0	0	0	0	0	0	0	0	0	0	0	0	0	0	0	0	0	0	0	0	0	0	0	0	0	0	0	0	0
AT1G06130	102	138	20	19	11	44	0	33	42	40	195	53	107	110	170	105	189	36	0	5	26	167	58	225	6	124	185	19	0	4	28	10	16	1	53	0	40	10	0	0	0
AT1G06133	0	0	0	0	0	0	0	0	0	0	6	0	0	0	0	0	0	0	0	0	0	0	0	0	0	0	0	0	0	0	0	0	0	0	0	0	0	0	0	0	0
AT1G06135	0	0	0	0	0	0	0	0	0	0	0	0	0	0	0	0	0	0	0	0	0	0	0	0	0	0	0	0	0	0	0	0	0	0	0	0	0	0	0	0	0
AT1G06137	0	0	0	0	0	0	0	0	0	0	0	0	0	0	0	0	0	0	0	0	0	0	0	0	0	0	0	0	0	0	10	0	0	0	0	0	0	0	0	0	0
AT1G06140	10	0	0	0	0	0	10	0	0	0	0	13	0	0	0	0	0	0	0	4	0	0	0	0	0	0	0	0	0	0	0	0	0	0	0	0	0	0	0	0	0
AT1G06143	0	0	10	0	0	0	0	0	7	0	0	8	0	0	0	0	0	0	0	0	0	0	0	4	0	0	0	0	0	0	0	0	0	5	0	0	0	0	0	0	0
AT1G06147	0	0	0	1	0	0	0	0	0	0	0	0	0	0	0	0	0	0	0	0	0	0	0	0	0	0	0	0	0	0	0	0	0	0	0	0	0	0	0	0	0
AT1G06148	0	0	0	1	0	0	0	0	0	0	0	1	0	0	45	0	0	12	0	46	0	0	0	7	0	0	0	0	0	0	16	0	7	1	0	0	1	0	0	0	0
AT1G06150	744	17	860	1977	485	13	1207	42	181	205	85	20	228	6	10	37	8	15	186	28	423	27	73	6	54	37	84	59	29	71	35	6	188	55	2	10	12	29	1	1	0
AT1G06153	0	0	0	0	0	0	0	0	0	0	0	0	0	0	0	0	0	0	0	0	0	0	0	0	0	0	0	0	0	0	0	0	0	0	0	0	0	0	0	0	0
AT1G06157	0	0	0	0	0	0	0	0	0	0	0	0	0	0	0	0	0	0	0	0	0	0	0	0	0	0	0	0	0	0	0	0	0	0	0	0	0	0	0	0	0
AT1G06160	0	1	0	0	19	9	0	0	13	1	0	1	0	0	0	0	0	0	163	0	0	0	0	52	0	0	1	0	0	0	0	0	0	0	0	0	0	0	0	0	0
AT1G06163	0	0	0	0	0	0	0	21	0	0	0	0	0	0	0	0	0	0	0	0	0	0	0	0	0	0	0	0	0	0	48	0	0	0	0	0	0	0	0	0	0
AT1G06170	0	0	83	0	0	0	0	0	0	0	0	0	0	0	0	0	0	0	0	0	0	0	0	0	0	0	0	0	0	0	22	0	0	0	0	0	0	0	0	0	0
AT1G06173	0	0	0	0	0	0	0	0	0	0	0	0	3	0	0	0	0	0	0	0	0	0	0	0	0	0	0	0	0	0	0	0	0	0	0	0	0	0	0	0	0
AT1G06177	0	0	0	0	0	0	0	0	0	0	0	0	0	0	0	0	0	0	0	0	0	0	0	0	0	0	0	0	0	0	0	0	0	0	0	0	0	0	0	0	0
AT1G06180	675	254	108	15	714	54	275	467	241	507	593	168	328	172	316	10	25	38	85	22	291	196	85	51	392	63	190	68	153	40	169	305	109	118	150	77	141	222	0	8	0
AT1G06187	0	0	0	0	0	0	0	0	0	0	0	0	0	0	0	0	0	0	0	0	0	0	0	0	0	0	0	0	0	0	0	0	0	0	0	0	0	0	0	0	0
AT1G06190	19	31	0	1	55	0	0	1	122	94	127	46	1	47	7	7	6	0	0	3	5	1	15	12	56	28	68	0	0	5	48	1	35	3	6	7	12	3	0	0	0
AT1G06197	0	0	0	0	0	0	0	0	0	0	0	0	0	0	0	0	0	0	0	0	0	0	0	0	0	0	0	0	0	0	0	0	0	0	0	0	0	1	0	0	0
AT1G06200	0	31	30	7	113	5	36	31	0	0	82	3	18	71	21	32	6	10	0	26	44	16	6	34	112	55	17	4	1	44	0	3	26	6	0	0	0	1	0	0	0
AT1G06203	0	0	0	0	0	0	0	0	0	0	0	0	0	0	0	0	0	0	0	0	0	0	0	0	0	0	0	0	0	0	0	0	0	0	0	0	0	1	0	0	0
AT1G06207	0	0	0	0	0	0	0	11	0	0	0	0	4	0	1	0	0	14	0	0	0	0	0	31	10	10	6	0	0	7	0	0	0	0	4	5	0	9	0	0	0
AT1G06210	0	73	0	241	0	101	54	0	1	0	4	3	0	15	76	0	35	24	1	12	4	4	2	0	0	5	0	28	0	40	0	48	0	51	4	26	12	6	0	0	0
AT1G06213	0	0	0	0	0	0	0	0	0	0	0	0	0	0	0	0	0	0	0	0	0	0	0	0	0	0	0	0	0	0	0	0	0	0	0	0	0	0	0	0	0
AT1G06217	0	0	0	0	0	0	0	0	0	0	0	0	0	1	0	0	0	9	0	0	1	0	0	1	0	0	0	0	0	0	0	0	0	0	0	1	1	0	0	0	0
AT1G06220	342	826	157	83	320	7	18	88	121	40	103	42	80	24	1	1	16	0	88	13	14	11	6	0	131	93	54	20	0	52	89	6	17	9	0	33	13	29	0	0	0
AT1G06225	0	0	0	0	0	0	0	0	0	0	0	0	0	0	0	0	0	0	0	0	0	0	0	0	0	0	0	0	0	0	0	0	0	0	0	0	0	0	0	0	0
AT1G06227	165	6	0	5	13	67	29	84	22	30	9	14	25	41	36	12	17	12	127	25	52	40	17	1	44	24	64	45	21	35	73	9	7	12	16	16	15	25	0	0	0
AT1G06230	1318	134	99	152	713	364	682	437	578	657	608	319	290	646	284	462	435	66	193	95	175	93	127	20	406	163	255	13	127	79	156	143	199	78	121	23	115	89	0	1	0
AT1G06233	0	0	0	0	0	0	0	0	0	0	0	0	0	0	0	0	0	0	0	0	0	0	0	0	0	0	0	0	0	0	0	0	0	0	0	0	0	0	0	0	0
AT1G06237	0	0	0	0	0	0	0	0	0	0	0	0	0	0	0	0	0	0	0	0	0	0	0	0	0	0	0	0	0	0	0	0	0	0	0	0	0	0	0	0	0
AT1G06240	6	1	0	0	4	17	7	145	4	12	28	42	19	16	1	15	41	2	68	0	30	92	0	1	16	31	35	18	1	0	61	13	50	0	1	12	7	16	0	0	0
AT1G06243	0	0	0	0	0	0	0	0	0	0	0	0	0	0	0	0	0	0	0	0	0	0	0	0	0	0	0	0	0	0	0	0	0	0	0	0	0	0	0	0	0
AT1G06247	2	0	0	0	0	0	0	3	0	1	0	0	0	2	4	0	0	2	0	0	0	0	2	0	0	0	1	2	0	5	1	3	1	0	0	2	0	3	0	0	0
AT1G06250	68	0	0	0	18	54	26	24	11	20	35	58	20	20	22	169	18	0	177	0	14	0	0	1	61	15	53	0	14	0	5	1	40	3	0	4	4	1	0	0	0
AT1G06253	0	0	0	0	0	0	0	0	0	0	0	0	0	0	0	0	0	0	0	0	0	0	0	0	0	0	0	0	0	0	0	0	0	0	0	0	0	0	0	0	0
AT1G06257	0	0	0	0	0	0	0	0	0	0	0	0	0	0	0	0	0	0	0	0	0	0	0	0	0	0	0	0	0	0	0	0	0	0	0	0	0	0	0	0	0
AT1G06260	1	0	0	0	1	0	0	0	40	0	10	0	0	1	16	0	0	2	0	0	0	0	0	0	1	4	0	0	0	0	3	0	0	0	0	0	0	0	0	0	0
AT1G06263	0	0	1	11	5	1	2	1	0	0	1	1	1	1	9	0	4	0	0	1	0	0	0	2	0	0	1	0	0	0	0	0	0	2	0	0	0	0	0	0	0
AT1G06265	237	46	35	38	18	0	31	38	14	0	1	25	8	27	41	33	2	37	17	7	4	0	7	1	17	8	47	0	9	0	4	4	4	5	0	0	1	5	0	0	0
AT1G06267	0	0	0	0	0	1	0	0	0	0	0	0	1	0	8	0	0	0	0	2	0	1	0	0	0	0	0	0	3	0	2	0	0	0	0	1	0	0	0	0	0
AT1G06270	674	1	0	0	0	1	0	30	2	2	0	10	7	11	1	10	0	149	0	0	0	0	18	0	0	20	0	0	0	0	0	0	3	10	15	0	1	5	0	0	0
AT1G06273	0	0	0	0	2	2	0	0	3	1	0	1	0	0	30	0	0	1	0	10	0	3	1	5	4	2	2	2	2	0	4	0	5	1	5	1	0	1	0	0	0
AT1G06277	0	0	0	0	0	0	0	0	0	0	0	0	0	0	0	0	0	0	0	5	0	0	1	1	1	0	0	0	0	0	3	0	0	0	0	0	0	0	0	0	0
AT1G06280	0	0	0	0	0	0	0	0	0	0	0	0	0	0	0	0	0	0	0	0	54	0	0	0	0	0	0	0	0	0	0	0	0	0	0	0	0	0	0	0	0
AT1G06283	0	0	0	0	0	0	0	1	0	5	0	0	0	1	0	0	0	0	0	0	0	3	2	3	1	0	0	0	1	0	1	0	0	0	3	0	0	0	0	0	0
AT1G06287	0	0	0	0	0	0	0	0	0	0	0	0	0	0	0	0	0	0	0	0	0	0	0	0	0	0	0	0	0	0	0	0	0	0	0	0	0	0	0	0	0
AT1G06290	29	1	0	0	122	18	0	13	3	132	0	28	7	4	0	70	12	0	0	0	7	38	5	4	0	18	9	0	0	0	77	24	12	24	4	3	10	3	0	0	0
AT1G06293	0	0	0	0	0	0	0	0	0	0	0	0	0	0	0	0	0	0	0	0	0	0	0	0	0	0	0	0	0	0	0	0	0	0	0	0	0	0	0	0	0
AT1G06297	0	0	0	0	0	0	0	0	0	0	0	0	0	0	0	0	0	0	0	0	0	0	0	0	0	0	0	0	0	0	0	0	0	0	0	0	0	0	0	0	0
AT1G06303	0	0	0	0	0	0	0	0	0	0	0	0	0	0	0	0	0	0	0	0	0	0	0	0	0	0	0	0	0	0	0	0	0	0	0	0	0	0	0	0	0
AT1G06307	0	0	0	0	0	0	0	0	0	0	0	0	0	0	0	0	0	0	0	0	0	0	0	0	0	0	0	0	0	0	0	0	0	0	0	0	0	0	0	0	0
AT1G06310	0	0	0	0	0	0	0	0	0	0	0	0	0	0	0	0	0	0	0	0	0	0	0	10	0	0	0	0	0	0	0	0	0	0	0	0	0	0	0	0	0
AT1G06313	0	0	0	0	0	0	0	0	0	0	0	0	0	0	0	20	9	0	0	0	0	0	0	0	0	0	0	0	0	0	0	0	0	0	0	0	0	0	0	0	0
AT1G06317	0	0	0	0	0	0	0	0	0	0	0	0	0	0	0	0	0	0	0	0	0	0	0	0	0	0	0	0	0	0	0	0	0	0	0	0	0	0	0	0	0
AT1G06320	0	0	0	0	0	0	0	0	0	0	0	0	0	0	0	0	0	0	0	0	0	0	0	0	0	0	0	0	0	0	0	0	0	0	0	0	0	0	0	0	0
AT1G06323	0	0	0	0	0	1	0	0	0	0	0	0	0	0	0	0	0	0	0	0	0	0	0	0	0	0	0	0	0	0	0	0	0	0	0	0	0	0	0	0	0
AT1G06327	0	0	0	0	0	0	0	0	0	0	0	0	0	0	0	0	0	0	0	0	0	0	0	0	0	0	0	0	0	0	0	0	0	0	0	0	0	0	0	0	0
AT1G06330	0	0	0	0	0	0	0	0	0	0	0	0	0	0	0	0	0	0	0	0	0	0	0	0	0	0	0	0	0	0	0	0	0	0	0	0	0	0	0	0	0
AT1G06333	0	0	0	0	0	0	0	0	0	0	0	0	0	0	0	0	0	0	0	0	0	0	0	0	0	0	0	0	0	0	0	0	0	0	0	0	0	0	0	0	0
AT1G06337	0	0	0	0	0	0	0	0	0	0	0	0	0	0	0	0	0	0	0	0	0	0	0	0	0	0	0	0	0	0	0	0	0	0	0	0	0	0	0	0	0
AT1G06340	0	0	0	0	0	0	0	0	0	0	0	0	0	0	0	0	0	0	0	0	0	0	0	0	0	0	0	0	0	0	0	0	0	0	0	0	0	0	0	0	0
AT1G06343	0	0	0	0	0	0	0	0	0	0	0	0	0	0	0	0	0	0	0	0	0	0	0	0	0	0	0	0	0	0	0	0	0	0	0	0	0	0	0	0	0
AT1G06347	0	0	0	0	0	0	0	0	0	0	0	0	0	0	0	0	0	0	0	0	0	0	0	0	0	0	0	0	0	0	0	0	0	0	0	0	0	0	0	0	0
AT1G06350	0	1	0	0	209	0	0	0	0	0	0	1	0	0	0	0	0	0	0	0	0	0	0	0	0	0	0	0	0	0	0	3	0	0	0	0	0	0	0	0	0
AT1G06353	0	0	0	0	0	0	0	0	0	0	0	0	0	0	0	0	0	0	0	0	0	0	0	0	0	0	0	0	0	0	0	0	0	0	0	0	0	0	0	0	0
AT1G06357	0	0	14	0	0	0	0	0	0	0	0	0	0	1	0	0	0	5	0	0	0	0	0	0	0	0	0	0	0	0	0	0	2	0	0	0	0	0	0	0	0
AT1G06360	0	0	0	0	0	0	0	0	0	0	0	0	0	0	0	0	0	0	0	0	0	0	0	0	0	0	0	0	0	0	0	0	0	0	0	0	0	0	0	0	0
AT1G06363	0	0	0	0	0	0	0	0	0	0	0	0	0	0	0	0	0	1	0	0	0	0	0	0	0	0	0	0	0	0	0	0	0	0	0	0	0	0	0	0	0
AT1G06370	1	0	1	8	6	44	0	91	53	178	1	1	42	24	0	0	0	0	2	0	42	0	13	11	19	0	32	0	0	63	0	0	6	1	5	0	5	6	0	0	0
AT1G06373	0	0	0	0	0	0	0	0	0	0	0	0	0	0	0	0	0	0	0	0	0	0	0	0	0	0	4	0	0	0	0	0	0	0	0	0	0	0	0	0	0
AT1G06377	0	0	0	0	0	0	0	0	0	0	0	0	0	0	0	0	0	0	0	0	0	0	0	0	0	0	0	0	0	0	0	0	0	0	0	0	0	0	0	0	0
AT1G06380	110	0	35	1	3	1	161	82	7	3	68	13	32	0	1	0	0	57	1	20	0	19	0	4	28	25	122	0	0	32	0	12	7	54	9	3	0	4	0	0	0
AT1G06383	0	0	0	0	0	0	0	0	0	0	0	0	0	0	0	0	0	0	0	0	0	0	0	0	0	0	0	0	0	0	0	0	0	0	0	0	0	0	0	0	0
AT1G06387	0	0	0	0	0	0	0	0	0	0	0	0	0	0	0	0	0	0	0	0	0	0	0	0	0	0	0	0	0	0	0	0	0	0	0	0	0	0	0	0	0
AT1G06390	164	165	2	327	455	41	5	38	18	353	20	38	30	30	234	6	24	4	40	74	43	13	5	84	36	13	15	67	73	20	83	5	48	33	22	15	23	37	1	0	0
AT1G06393	0	0	0	0	0	0	0	0	0	0	0	0	0	0	0	0	0	0	0	0	0	0	0	0	0	0	0	0	0	0	0	0	0	0	0	0	0	0	0	0	0
AT1G06397	0	0	0	0	0	0	0	0	0	0	0	0	0	0	0	0	0	0	0	0	0	0	0	0	0	0	0	0	0	0	0	0	0	0	0	0	0	0	0	0	0
AT1G06400	19	143	66	88	8	18	0	5	4	13	0	16	15	124	19	156	148	14	0	24	45	49	3	26	20	37	46	23	168	0	89	14	18	4	10	1	20	7	0	1	0
AT1G06403	0	0	0	0	0	0	0	0	0	0	0	0	0	0	0	0	0	0	0	0	0	0	0	0	0	0	0	0	0	0	0	0	0	0	0	0	0	0	0	0	0
AT1G06407	0	0	0	0	0	0	0	0	0	0	0	18	0	0	0	0	0	0	0	0	0	0	13	0	1	0	0	0	0	0	7	0	0	0	0	4	2	0	0	0	0
AT1G06410	1458	117	383	435	77	238	1311	460	1179	451	830	393	560	353	628	292	631	35	284	175	531	439	150	98	599	260	515	2	435	135	423	101	248	129	137	182	167	100	0	0	0
AT1G06413	0	0	0	0	0	0	0	0	0	0	0	0	0	0	0	0	0	0	0	0	0	0	0	0	0	0	0	0	0	0	0	0	0	0	0	0	0	0	0	0	0
AT1G06417	0	0	0	0	0	0	0	0	0	0	0	0	2	0	0	0	0	0	0	0	0	0	0	0	0	0	0	0	0	0	0	0	0	0	0	0	0	0	0	0	0
AT1G06420	0	0	0	0	0	2	0	1	0	0	0	9	17	4	0	1	208	0	1	0	1	3	0	0	1	32	0	0	0	0	0	0	0	1	0	6	0	0	0	0	0
AT1G06423	0	0	0	0	0	0	0	0	0	0	0	0	0	0	0	0	0	0	0	0	0	0	0	0	0	0	0	0	0	0	0	0	0	0	0	0	0	0	0	0	0
AT1G06427	0	0	0	0	0	0	0	0	0	0	0	0	0	0	0	0	0	0	0	0	0	0	0	0	0	0	0	0	0	0	0	0	0	0	0	0	0	0	0	0	0
AT1G06430	1021	812	971	1123	1101	773	449	617	1749	1463	1188	729	1085	670	773	347	683	82	265	344	775	543	241	583	1107	506	1161	447	1204	524	643	771	802	562	728	475	744	741	1	32	0
AT1G06433	0	0	0	0	0	0	0	0	0	0	0	0	0	0	0	0	0	0	0	0	0	0	0	0	0	0	0	0	0	0	0	0	0	0	0	0	0	0	0	0	0
AT1G06437	0	0	0	0	0	0	0	0	0	0	0	0	0	0	0	0	0	0	0	0	0	0	0	0	0	0	0	0	0	0	0	0	0	0	0	0	0	0	0	0	0
AT1G06440	1	0	0	0	0	2	0	32	0	0	0	0	0	0	0	12	4	0	0	0	22	0	0	0	0	0	0	0	6	0	0	28	0	0	1	0	0	0	0	0	0
AT1G06443	0	0	0	0	0	0	0	0	0	0	0	0	0	0	0	0	0	0	0	0	0	0	0	0	0	0	0	0	0	0	0	0	0	0	0	0	0	0	0	0	0
AT1G06447	0	0	0	0	0	0	0	0	0	0	0	0	0	0	0	0	0	0	0	0	0	0	0	0	0	0	0	0	0	0	0	0	0	0	0	0	0	0	0	0	0
AT1G06450	63	0	0	0	30	0	0	18	1	0	6	4	3	0	0	0	11	0	0	0	10	0	7	0	0	6	1	0	0	0	0	1	20	0	0	0	0	0	0	0	0
AT1G06453	0	0	0	0	0	0	0	0	0	0	0	0	0	0	0	0	0	0	0	0	0	0	0	0	0	0	0	0	0	0	0	0	0	0	0	0	0	0	0	0	0
AT1G06457	0	0	0	0	0	1	0	0	1	0	0	0	0	0	0	0	0	3	0	0	0	0	0	0	0	0	2	0	0	0	1	0	0	0	0	0	0	0	0	0	0
AT1G06460	225	126	37	114	178	71	34	49	96	43	41	16	91	57	78	68	50	25	0	23	189	26	34	26	64	43	40	21	118	197	32	12	32	4	26	35	30	28	0	1	0
AT1G06463	3	0	0	0	1	3	0	5	0	0	0	0	4	1	3	0	4	0	0	0	1	0	0	0	1	2	0	9	11	16	7	3	12	5	1	0	0	1	0	0	0
AT1G06467	0	0	0	0	0	0	0	0	0	0	0	0	0	0	0	0	0	0	0	0	0	0	0	0	0	0	0	0	0	0	0	0	0	0	0	0	0	0	0	0	0
AT1G06470	106	129	29	1	1	0	46	1	79	4	0	12	6	42	62	0	105	0	7	53	35	78	6	2	55	6	5	11	0	0	43	24	12	6	5	7	6	33	0	0	0
AT1G06473	0	0	0	0	11	0	3	0	0	1	0	0	0	0	15	0	0	0	0	2	0	0	0	0	1	0	0	0	0	0	0	7	0	0	0	0	0	0	0	0	0
AT1G06475	0	0	0	0	0	0	0	0	0	0	0	0	0	0	0	0	0	0	0	0	0	0	0	0	0	0	0	0	0	0	0	0	0	0	0	0	0	0	0	0	0
AT1G06480	0	0	0	0	0	0	0	0	0	0	0	0	0	0	0	0	0	0	0	0	0	0	0	0	0	0	0	0	0	0	0	0	0	0	0	0	0	0	0	0	0
AT1G06483	0	0	0	0	0	0	0	0	0	0	0	0	0	0	0	0	0	0	0	0	0	0	5	0	0	0	0	0	0	0	0	0	6	0	0	0	0	0	0	0	0
AT1G06487	0	0	0	0	0	0	0	0	0	0	0	0	0	0	0	0	0	0	0	0	0	0	0	0	0	0	0	0	0	0	0	0	0	0	0	0	0	0	0	0	0
AT1G06490	3	0	0	0	0	0	0	0	0	0	0	0	0	0	0	0	0	0	72	0	0	0	0	0	1	0	1	0	16	0	25	0	0	0	0	0	0	0	0	0	0
AT1G06493	0	0	0	0	0	0	0	0	0	0	0	11	4	0	0	0	0	0	0	0	0	0	7	0	0	0	0	0	0	0	0	0	0	0	0	1	0	0	0	0	0
AT1G06497	0	0	0	5	0	0	2	0	0	0	0	0	0	0	16	0	0	14	0	0	0	0	0	0	0	0	0	0	0	0	0	0	0	0	0	0	0	0	0	0	0
AT1G06500	1	1	32	0	0	0	230	75	0	24	40	2	0	2	0	0	76	20	5	1	0	9	0	1	31	30	0	8	1	0	0	11	0	4	13	0	16	1	0	0	0
AT1G06507	0	0	0	5	0	0	0	0	0	0	0	0	0	0	1	0	0	0	1	12	0	0	0	0	0	0	0	0	0	0	0	0	0	0	0	0	0	0	0	0	0
AT1G06510	4	1	1	3	0	375	0	0	0	0	3	0	2	4	0	12	1	5	1	0	20	0	1	0	0	1	21	1	181	0	0	0	1	0	0	1	5	3	0	0	0
AT1G06513	0	0	0	43	0	0	0	0	0	0	0	0	0	0	0	0	0	21	0	0	0	0	0	0	0	0	0	0	0	0	0	0	0	0	0	0	0	0	0	0	0
AT1G06515	0	0	0	41	1	7	38	50	19	71	0	0	1	11	0	0	0	0	0	14	0	2	1	32	15	15	14	0	1	0	0	9	29	1	2	12	6	9	0	0	0
AT1G06517	0	0	0	0	0	0	0	0	0	0	0	0	0	0	0	0	0	0	0	0	0	0	0	0	0	0	0	0	0	0	0	0	0	0	0	0	0	0	0	0	0
AT1G06520	6	0	2	8	28	130	0	0	95	45	3	7	6	2	205	0	1	0	0	0	1	0	0	0	1	1	1	114	0	0	0	0	0	7	0	0	0	0	0	0	0
AT1G06527	0	0	0	0	0	0	0	0	0	0	0	0	0	0	0	0	0	0	0	0	0	0	0	0	0	0	0	0	0	0	0	0	0	0	0	0	0	0	0	0	0
AT1G06530	0	0	0	0	0	0	0	0	0	0	0	0	0	0	0	0	0	0	0	0	0	0	0	0	0	0	0	0	0	0	0	0	0	0	0	0	0	0	0	0	0
AT1G06533	0	0	0	0	0	0	0	0	0	0	0	0	0	0	0	0	0	0	0	0	0	0	0	0	0	0	2	0	0	0	0	0	0	0	0	0	0	0	0	0	0
AT1G06537	0	0	1	0	0	0	0	0	0	0	0	0	0	0	0	1	0	0	0	1	0	2	0	0	1	0	2	1	0	0	0	0	0	0	1	0	0	1	0	0	0
AT1G06540	0	0	0	0	4	0	0	5	22	9	0	0	0	0	0	86	0	0	0	0	3	1	0	5	0	0	0	0	12	6	0	25	51	0	0	0	0	0	0	0	0
AT1G06543	0	0	0	0	0	0	0	0	0	0	0	0	0	0	0	0	0	0	0	0	0	0	0	0	0	0	0	0	0	0	0	0	1	0	0	0	0	0	0	0	0
AT1G06547	0	0	0	3	0	0	2	3	0	0	2	6	0	0	1	0	15	0	0	0	0	0	0	1	0	0	0	0	0	0	0	1	0	0	0	0	0	0	0	0	0
AT1G06550	79	82	0	4	532	13	14	173	1	0	3	6	1	17	0	553	1	0	2	218	0	0	41	0	6	1	43	23	47	22	0	70	8	1	14	1	0	20	0	0	0
AT1G06553	0	0	0	1	3	0	0	3	0	0	7	0	0	0	0	0	0	6	0	0	0	4	0	0	3	1	1	0	0	0	0	0	0	0	0	0	0	0	0	0	0
AT1G06557	0	0	0	0	0	0	0	0	0	0	0	0	0	0	0	0	0	0	0	0	5	0	0	0	0	0	0	0	0	0	0	0	0	0	0	0	0	0	0	0	0
AT1G06560	0	0	8	28	16	34	1	184	80	37	2	0	1	7	0	0	33	151	4	3	7	66	19	2	13	43	31	0	0	0	8	6	6	1	4	2	15	18	0	0	0
AT1G06567	0	0	0	0	0	0	0	0	0	0	0	0	0	0	0	0	0	0	0	0	0	0	0	0	0	0	0	0	0	0	0	0	0	0	0	0	0	3	0	0	0
AT1G06570	195	296	3	24	82	208	195	156	227	246	185	230	379	171	335	2	73	60	43	17	128	157	20	46	281	211	172	68	102	28	322	49	96	107	70	119	165	91	0	0	0
AT1G06573	0	39	0	0	0	4	0	11	0	1	0	5	0	5	0	0	1	0	0	7	0	4	13	5	1	0	5	0	0	0	0	0	0	0	3	4	1	2	0	0	0
AT1G06577	171	0	1	24	0	0	0	0	0	0	0	0	0	0	107	23	10	2	39	0	15	10	9	12	8	14	21	0	51	4	0	0	0	0	0	0	0	0	0	0	0
AT1G06580	0	180	0	0	45	246	197	0	3	0	0	1	139	18	38	0	6	0	1	14	2	97	14	26	0	0	1	0	20	0	10	0	0	1	0	0	11	5	0	0	0
AT1G06583	85	0	0	19	0	0	0	0	1	0	0	2	0	0	49	0	11	1	17	0	1	3	7	1	6	3	7	0	5	0	0	0	0	0	0	0	0	0	0	0	0
AT1G06587	0	0	0	0	0	0	0	0	0	0	0	0	0	0	0	0	0	0	0	0	0	0	0	0	0	0	0	0	0	0	0	0	0	0	0	0	0	0	0	0	0
AT1G06590	0	222	4	1	0	0	255	0	35	0	1	36	1	4	1	52	117	0	13	0	0	0	18	20	125	16	43	0	47	1	14	0	0	7	0	15	2	1	0	0	0
AT1G06593	13	0	0	5	0	17	0	0	0	0	0	6	0	0	15	0	0	10	0	2	7	8	0	0	17	3	0	0	5	0	0	0	1	0	0	0	0	0	0	0	0
AT1G06603	0	0	0	0	0	0	0	0	0	0	0	0	0	0	0	0	0	0	0	0	0	0	0	0	0	0	0	0	0	0	0	0	0	0	0	0	0	0	0	0	0
AT1G06607	0	0	0	0	0	0	0	0	0	0	0	0	0	0	0	0	0	0	0	0	0	0	0	0	0	0	0	0	0	0	0	0	0	0	0	0	0	0	0	0	0
AT1G06610	0	0	0	0	0	0	0	0	0	0	0	0	0	0	0	0	0	0	0	0	0	0	0	0	0	0	0	0	0	0	0	0	0	0	0	0	0	0	0	0	0
AT1G06613	0	0	0	0	0	0	0	0	0	0	0	0	0	0	0	0	0	0	0	0	0	0	0	0	0	0	0	0	0	0	0	0	0	0	0	0	0	0	0	0	0
AT1G06617	0	0	1	0	0	0	0	0	0	0	0	0	0	0	0	0	0	0	0	0	0	0	0	0	0	0	0	0	0	0	0	0	0	0	0	0	0	0	0	0	0
AT1G06620	0	0	0	72	0	0	0	0	0	0	0	0	0	0	0	0	3	0	1	0	0	0	0	0	0	0	0	0	18	0	0	0	0	0	6	0	0	0	0	0	0
AT1G06627	0	0	0	0	0	0	0	0	0	0	0	0	0	0	0	0	0	0	0	0	0	0	0	0	0	0	0	0	0	0	0	0	0	0	0	0	0	0	0	0	0
AT1G06630	111	0	0	4	0	5	0	21	63	27	5	34	40	17	126	9	2	10	60	0	54	13	66	16	20	11	57	35	0	9	73	8	14	1	3	12	12	6	0	0	0
AT1G06633	0	0	0	0	0	0	0	0	0	0	0	0	0	0	0	0	0	0	0	0	0	0	0	0	0	0	0	0	0	0	0	0	0	0	0	0	0	0	0	0	0
AT1G06637	0	0	0	0	0	0	0	0	14	0	0	0	0	0	0	0	0	0	0	0	0	0	0	0	0	0	0	0	0	0	0	0	0	0	0	0	0	0	0	0	0
AT1G06640	272	0	144	23	230	17	101	216	478	31	80	144	142	16	16	181	16	1	3	36	26	94	38	21	118	37	89	0	378	28	95	49	1	24	16	41	7	7	0	0	0
AT1G06645	61	2	1	640	0	4	0	163	179	50	0	77	78	73	33	3	1	0	0	6	36	60	3	10	95	42	7	159	0	0	57	25	114	125	20	17	51	113	0	0	0
AT1G06650	53	2	22	384	41	130	139	82	273	218	134	79	61	320	77	222	115	77	31	13	77	36	44	61	110	108	44	66	0	147	116	80	329	27	20	47	41	53	0	0	0
AT1G06657	0	0	0	0	0	0	0	0	0	0	0	0	0	0	0	0	0	0	0	0	0	0	0	0	0	0	0	0	0	0	0	0	0	0	0	0	0	0	0	0	0
AT1G06660	4	0	0	0	50	0	1	0	24	0	19	4	0	0	0	0	6	0	0	0	0	1	0	0	2	0	0	9	0	2	0	0	0	1	0	2	0	0	0	0	0
AT1G06663	0	0	0	0	0	0	0	0	0	0	0	0	0	0	0	0	0	0	0	0	0	0	0	0	0	0	0	0	0	0	0	0	0	0	0	0	0	0	0	0	0
AT1G06667	0	0	0	0	0	0	0	0	0	0	0	0	0	0	0	0	0	0	0	0	0	0	0	0	0	0	0	0	0	0	0	0	0	0	0	0	0	0	0	0	0
AT1G06670	109	539	182	534	243	283	273	315	516	387	260	230	289	160	61	5	134	44	39	93	207	131	31	27	193	120	152	138	17	14	97	74	60	100	59	46	73	52	0	5	0
AT1G06673	0	0	0	0	0	0	0	0	0	0	0	0	0	0	0	0	2	0	0	0	0	0	0	0	0	0	0	0	0	0	0	0	0	0	0	0	0	0	0	0	0
AT1G06677	0	0	0	0	0	0	0	0	0	0	0	0	0	0	0	0	0	0	0	0	0	0	0	0	0	0	0	0	0	0	0	0	0	0	0	0	0	0	0	0	0
AT1G06680	954	646	329	1157	961	813	481	521	950	610	436	808	935	734	337	393	360	318	342	231	365	446	246	80	1019	391	602	862	612	615	918	338	481	336	476	430	685	573	1	1	1
AT1G06683	0	1	0	0	0	0	0	1	0	0	0	2	0	4	0	0	0	0	0	1	0	0	0	0	0	0	0	0	0	0	0	0	1	0	1	0	0	0	0	0	0
AT1G06687	0	0	0	9	0	1	1	0	0	0	0	2	0	0	0	0	0	2	4	0	1	0	2	0	0	3	0	0	0	0	1	0	0	0	0	0	0	0	0	0	0
AT1G06690	2	682	15	158	290	52	326	404	833	259	123	142	281	135	8	27	65	72	88	29	127	62	190	11	288	188	330	155	202	131	262	247	196	196	186	180	326	280	0	0	0
AT1G06693	0	0	0	27	1	0	0	0	0	24	0	0	3	0	0	0	0	0	0	0	0	0	0	0	0	0	0	0	0	0	0	0	0	0	0	0	0	0	0	0	0
AT1G06697	0	0	0	0	0	0	30	0	0	0	0	1	0	0	0	0	0	0	0	0	0	0	0	0	0	0	0	0	0	0	0	0	0	0	0	0	0	0	0	0	0
AT1G06700	141	279	87	69	222	182	87	128	24	68	10	183	118	21	29	18	35	48	59	5	102	35	7	10	105	88	43	35	35	45	397	51	34	21	14	58	89	74	0	0	0
AT1G06703	0	0	0	4	0	0	0	0	0	0	0	0	0	0	0	0	0	0	0	0	0	0	0	0	0	0	0	0	0	0	0	0	0	0	0	0	0	0	0	0	0
AT1G06707	0	0	0	0	0	0	0	0	0	0	0	0	0	0	0	0	0	0	0	0	0	0	0	0	0	0	0	0	0	0	1	0	0	0	0	0	0	0	0	0	0
AT1G06710	184	2	4	0	38	30	1	28	113	36	16	20	93	26	0	3	0	0	123	1	112	2	36	0	13	44	52	29	18	0	0	0	48	14	2	18	32	24	0	0	0
AT1G06713	0	0	23	0	0	0	80	0	0	0	8	0	0	0	0	0	0	0	0	0	0	0	0	0	0	0	0	0	0	0	0	0	0	0	0	0	0	0	0	0	0
AT1G06717	0	1	0	1	1	7	2	1	143	88	0	3	32	120	2	0	1	64	143	57	185	81	37	30	68	123	91	0	90	37	16	1	12	42	20	6	21	38	0	0	0
AT1G06720	49	385	88	294	35	117	108	169	235	482	146	184	92	64	325	45	54	4	8	90	64	197	55	26	135	100	64	18	42	3	34	21	94	9	18	11	38	16	0	1	0
AT1G06723	0	0	3	0	0	0	0	0	0	1	0	0	0	0	0	0	0	0	0	0	0	0	3	0	0	0	0	0	0	0	0	0	0	0	0	0	0	0	0	0	0
AT1G06727	0	0	0	0	0	0	0	0	0	0	0	0	0	0	0	0	0	0	0	0	0	0	0	0	0	0	0	0	0	0	0	0	0	0	0	0	0	0	0	0	0
AT1G06730	0	0	17	0	0	0	1	78	15	13	0	2	1	13	0	0	0	0	0	0	2	0	0	0	1	12	0	0	10	0	0	0	4	0	0	6	1	5	0	0	0
AT1G06733	0	0	7	0	0	9	0	2	3	0	6	0	1	0	0	0	1	0	0	0	0	4	0	0	1	0	0	0	0	0	1	0	10	0	3	0	0	0	0	0	0
AT1G06737	0	0	0	78	0	0	10	0	0	0	0	0	0	7	0	0	4	0	4	0	0	0	0	0	0	0	7	0	0	0	0	0	0	0	0	0	0	0	0	0	0
AT1G06740	235	1	0	0	0	0	158	0	8	6	1	1	1	2	0	0	0	0	15	0	0	0	0	0	0	0	0	0	0	0	0	0	0	0	0	0	2	3	0	0	0
AT1G06743	70	0	0	85	0	0	8	0	0	0	2	0	0	2	0	0	5	0	0	0	0	0	0	0	0	0	0	0	0	0	0	0	0	0	0	0	0	0	0	0	0
AT1G06747	0	0	0	0	0	0	0	0	0	0	0	0	0	0	0	0	0	0	0	0	0	0	0	0	0	0	0	0	0	0	0	0	0	0	0	0	0	0	0	0	0
AT1G06750	116	0	1	0	0	0	0	0	0	0	0	9	0	0	0	0	0	0	0	0	1	0	0	1	0	0	1	0	0	0	10	0	0	1	0	2	1	0	0	0	0
AT1G06753	0	0	0	0	0	0	0	0	0	0	0	0	0	0	0	0	0	0	0	0	0	0	2	0	0	0	0	0	0	0	0	0	0	0	0	0	0	0	0	0	0
AT1G06757	13	15	0	0	0	0	0	4	0	0	0	0	0	0	0	0	4	24	6	0	0	4	2	46	4	0	1	0	0	0	16	0	0	4	0	2	4	2	0	0	0
AT1G06760	165	12	1	0	18	2	28	12	2	8	1	14	14	11	106	57	4	67	3	0	7	3	11	0	13	4	0	0	79	5	81	14	32	4	1	21	4	6	0	0	0
AT1G06770	0	2	0	0	0	1	7	25	9	5	8	7	12	19	0	40	0	0	0	103	0	15	6	0	13	5	23	0	38	0	31	2	0	12	13	16	6	2	0	0	0
AT1G06773	0	0	0	0	0	0	0	0	1	0	0	0	0	0	0	0	0	0	0	0	0	0	0	22	0	0	0	0	0	0	0	0	0	0	0	0	0	0	0	0	0
AT1G06777	0	0	0	0	0	15	2	0	0	0	0	0	0	0	0	0	0	0	0	0	0	0	0	0	0	0	0	0	2	0	0	0	0	0	0	0	0	0	0	0	0
AT1G06780	287	88	38	213	36	103	51	29	315	122	296	192	40	66	153	69	22	110	97	43	103	70	42	27	73	24	106	89	33	7	83	18	10	25	15	28	38	33	0	0	0
AT1G06783	0	0	0	0	0	25	0	0	0	1	0	0	0	0	0	0	1	0	0	0	0	0	0	0	0	0	0	0	0	0	0	0	0	0	0	0	0	0	0	0	0
AT1G06787	0	0	0	0	0	0	0	0	0	0	0	0	0	0	0	0	0	0	0	0	0	0	0	0	0	0	0	0	0	0	0	0	0	0	0	0	0	0	0	0	0
AT1G06790	132	0	22	0	164	13	0	13	0	56	39	10	28	19	0	4	12	17	10	25	7	9	29	30	49	1	64	74	1	1	42	13	8	60	57	13	18	75	0	1	0
AT1G06797	0	0	0	0	0	0	0	0	0	0	0	0	0	0	0	0	0	0	0	0	0	0	0	0	0	0	0	0	0	0	0	0	0	0	0	0	0	0	0	0	0
AT1G06800	0	0	0	0	0	0	0	0	1	0	0	0	2	0	0	0	0	0	1	7	1	0	0	0	0	1	0	0	0	0	0	0	0	0	0	0	0	0	0	0	0
AT1G06810	38	0	0	0	0	0	0	0	0	0	0	0	0	0	0	0	0	0	0	0	0	0	0	0	0	0	0	0	0	0	0	0	0	0	0	0	0	0	0	0	0
AT1G06817	0	0	0	0	0	0	0	0	0	0	0	0	0	0	0	15	0	0	0	0	0	0	0	0	0	0	0	0	0	0	0	0	0	0	0	0	0	0	0	0	0
AT1G06820	0	162	10	376	52	15	28	115	125	98	53	11	71	67	50	75	0	51	6	0	104	5	12	36	20	7	73	0	64	82	5	0	66	23	25	25	10	17	0	0	0
AT1G06823	0	0	0	0	0	0	0	0	0	0	0	0	0	0	0	11	0	0	0	0	0	0	0	0	0	0	0	0	0	0	0	0	0	0	0	0	0	0	0	0	0
AT1G06827	0	0	0	0	0	0	0	0	0	0	0	0	0	0	0	0	0	0	0	0	0	0	0	0	0	0	0	0	0	0	0	0	0	0	0	0	0	0	0	0	0
AT1G06830	65	0	29	0	0	361	0	0	3	0	0	0	0	0	0	0	0	29	22	14	0	0	0	0	1	0	0	0	0	0	0	0	0	0	0	0	0	0	0	0	0
AT1G06837	0	0	0	0	2	0	0	0	0	0	0	0	0	0	0	0	0	0	0	0	0	1	0	0	11	0	1	0	0	0	0	0	0	0	0	0	0	0	0	0	0
AT1G06840	159	191	64	21	13	48	47	59	75	0	269	0	22	27	29	0	3	1	0	8	78	57	97	11	24	5	57	65	1	0	261	65	41	2	0	40	21	25	0	0	0
AT1G06850	55	22	0	11	0	33	0	7	0	0	0	1	0	0	0	0	0	2	2	0	3	8	1	4	0	0	14	1	0	0	0	0	0	0	0	0	1	0	0	0	0
AT1G06853	0	0	0	0	0	0	0	0	0	0	0	0	1	0	0	0	0	0	0	0	0	0	0	0	0	0	0	0	0	1	0	0	0	0	0	0	0	0	0	0	0
AT1G06857	0	0	0	0	0	0	0	0	0	0	0	0	0	0	0	0	0	0	0	0	0	0	0	0	0	0	0	0	0	0	0	0	0	0	0	0	0	0	0	0	0
AT1G06860	0	0	0	0	0	0	0	0	0	0	0	0	0	0	0	0	0	0	0	0	0	0	0	0	0	0	0	0	0	0	0	0	0	0	0	0	0	0	0	0	0
AT1G06863	0	0	0	0	0	0	0	0	0	0	0	0	0	0	0	0	0	0	0	0	0	0	0	0	0	0	0	0	0	0	0	0	0	0	0	0	0	0	0	0	0
AT1G06867	0	0	0	0	0	0	0	0	0	0	0	0	0	0	0	0	0	0	0	0	0	0	0	0	0	0	0	0	0	0	0	0	0	0	0	0	0	0	0	0	0
AT1G06870	36	0	0	21	1	92	4	20	0	4	0	4	12	18	0	0	15	0	3	0	0	3	31	18	7	4	9	4	24	0	1	0	0	12	22	1	3	8	0	0	0
AT1G06873	0	0	0	0	0	0	0	0	0	0	0	0	0	0	0	0	0	0	0	0	0	0	0	0	0	0	0	0	0	0	0	0	0	0	0	0	0	0	0	0	0
AT1G06877	0	0	0	0	0	0	0	0	0	0	0	0	0	1	0	0	0	0	0	0	0	0	0	0	0	0	0	0	0	0	0	0	0	0	0	0	1	0	0	0	0
AT1G06880	0	0	0	0	0	0	0	0	0	0	0	0	0	0	0	0	0	0	0	0	0	0	0	0	0	0	0	0	0	0	0	0	0	0	0	0	0	0	0	0	0
AT1G06883	0	0	0	0	0	1	0	0	0	3	71	0	1	0	0	0	0	0	0	0	0	0	1	0	0	1	0	4	37	6	270	8	14	8	12	9	0	4	0	0	0
AT1G06890	5	166	0	0	4	45	0	12	134	36	7	12	37	7	7	29	3	2	10	3	2	1	12	0	32	2	1	0	0	1	10	1	0	25	4	11	5	7	0	0	0
AT1G06897	0	0	0	0	0	0	0	0	0	0	0	0	0	0	0	0	0	0	0	0	0	0	0	0	0	4	0	0	0	0	0	0	0	0	0	0	0	0	0	0	0
AT1G06900	17	3	1	0	0	406	186	104	20	38	102	29	27	39	91	0	156	13	0	13	12	18	61	4	27	48	17	0	33	33	0	20	19	8	7	14	44	4	0	0	1
AT1G06907	0	0	0	0	0	0	0	0	0	0	0	0	0	0	0	0	0	0	0	0	10	8	0	6	0	0	0	0	0	0	0	0	0	0	0	0	0	0	0	0	0
AT1G06910	17	0	0	69	0	22	53	2	0	47	16	25	0	15	11	8	0	0	0	3	0	28	12	0	27	17	11	16	0	1	0	0	0	0	3	0	7	15	0	0	0
AT1G06913	0	0	0	0	0	0	0	0	0	0	0	0	0	0	0	0	0	0	0	0	35	0	0	0	0	0	0	0	0	0	0	0	0	0	0	0	0	0	0	0	0
AT1G06917	0	0	0	0	0	0	0	0	0	1	0	0	0	0	0	0	0	0	0	0	0	0	0	0	0	0	0	0	0	0	0	0	0	0	0	0	0	0	0	0	0
AT1G06920	0	0	0	0	0	0	0	0	0	0	0	0	0	0	0	0	0	0	0	0	8	0	0	0	0	0	0	0	0	0	0	0	0	0	0	0	0	0	0	0	0
AT1G06923	0	0	0	0	0	0	0	0	0	0	0	0	0	0	0	0	0	0	0	0	0	0	0	0	0	0	0	0	0	0	0	0	0	0	0	0	0	0	0	0	0
AT1G06925	0	0	0	0	0	0	0	0	0	0	0	0	0	0	0	0	0	0	0	0	0	0	0	0	0	0	0	0	0	0	0	0	0	0	0	0	0	0	0	0	0
AT1G06927	0	0	24	0	0	0	0	0	0	0	0	0	0	0	0	0	0	0	0	0	0	0	0	0	0	0	0	0	0	0	0	0	0	0	0	0	0	0	0	0	0
AT1G06930	0	0	0	0	0	0	0	0	0	0	0	0	0	0	0	0	0	0	0	0	0	0	0	0	0	0	0	0	0	0	0	1	0	0	0	0	0	0	0	0	0
AT1G06933	0	0	0	0	2	0	0	0	0	0	0	0	0	3	0	0	0	1	14	0	0	0	2	0	0	2	0	0	0	0	0	0	0	0	0	0	0	0	0	0	0
AT1G06937	0	0	0	0	0	0	0	0	0	0	0	0	0	0	0	0	0	0	0	0	0	0	0	0	0	0	0	0	0	0	0	0	0	0	0	0	0	0	0	0	0
AT1G06943	0	0	0	0	0	0	0	0	0	0	0	0	0	0	0	0	0	0	0	0	0	0	0	0	0	0	0	0	0	0	0	0	0	0	0	0	0	0	0	0	0
AT1G06947	0	0	0	0	0	0	0	0	0	0	0	0	0	0	0	0	0	0	0	0	0	0	0	0	0	0	0	0	0	0	0	0	0	0	0	0	0	0	0	0	0
AT1G06950	53	53	54	0	48	43	169	276	79	50	10	16	173	65	204	1	58	11	46	7	55	113	29	1	85	77	65	2	91	25	15	110	44	39	16	12	61	20	0	0	0
AT1G06953	0	0	0	0	0	0	0	0	0	0	0	0	0	0	0	0	0	0	0	0	0	0	0	0	0	0	0	0	0	0	0	0	0	0	0	0	0	0	0	0	0
AT1G06957	43	0	0	0	0	0	0	0	56	0	0	0	0	0	0	0	18	0	0	0	0	0	0	0	0	0	7	0	0	0	0	0	0	0	0	0	0	0	0	0	0
AT1G06960	7	0	1	0	1	18	28	61	53	80	8	36	57	29	175	1	5	5	27	0	113	59	0	1	77	36	35	52	129	0	0	17	23	4	3	11	12	5	0	0	0
AT1G06963	11	0	0	0	0	0	0	0	1	0	0	0	0	0	0	0	0	0	0	0	3	0	0	0	1	11	1	0	10	0	0	13	0	8	12	1	5	7	0	0	0
AT1G06967	0	0	0	1	0	0	0	0	0	0	0	0	0	0	0	0	0	0	0	0	1	0	0	0	0	0	0	0	0	0	0	0	0	4	3	0	0	4	0	0	0
AT1G06970	1	0	0	0	0	0	0	1	0	0	0	1	3	0	0	0	0	0	0	0	0	0	0	0	0	0	0	0	0	0	0	0	0	0	0	0	0	0	0	0	0
AT1G06973	0	0	0	0	0	0	0	0	0	0	0	0	0	0	0	0	0	0	0	0	0	0	0	0	0	0	0	0	0	0	0	0	0	0	0	0	0	0	0	0	0
AT1G06977	0	0	0	0	0	0	0	0	0	0	0	0	6	3	0	1	0	0	123	0	27	0	0	6	1	0	1	0	0	0	5	0	0	0	0	16	0	1	0	0	0
AT1G06980	0	0	0	0	0	0	0	0	4	0	8	3	0	0	0	0	0	0	1	0	11	0	0	1	1	0	10	0	0	0	1	1	0	0	8	1	4	0	0	0	0
AT1G06983	9	1	0	0	0	33	4	0	1	6	8	0	12	0	0	50	1	0	6	4	36	5	37	25	90	46	107	7	7	61	100	14	27	5	1	10	5	29	0	0	0
AT1G06987	0	0	0	0	0	0	0	0	0	0	0	0	0	0	0	0	0	0	0	0	0	0	0	0	0	4	0	30	1	9	8	8	2	0	0	1	9	0	0	0	0
AT1G06990	0	0	0	0	0	0	0	0	0	0	0	0	0	0	0	0	0	0	0	0	0	0	0	0	0	0	0	0	0	0	0	0	0	0	0	0	0	0	0	0	0
AT1G06993	0	0	0	3	0	0	0	0	41	0	31	1	0	0	0	42	0	0	4	0	70	1	0	0	48	66	115	0	75	94	165	35	76	39	28	25	42	119	1	0	0
AT1G06997	0	0	0	1	0	0	0	0	0	44	0	0	0	0	0	0	0	0	0	0	0	0	0	0	17	0	3	0	0	0	0	0	0	0	0	0	0	0	0	0	0
AT1G07000	0	0	0	12	0	1	0	0	0	2	8	0	23	46	0	1	0	0	0	0	0	27	7	0	22	27	24	1	0	0	0	2	0	0	9	0	1	1	0	0	0
AT1G07003	0	0	0	0	0	0	0	0	0	0	0	0	0	1	0	0	0	1	0	0	0	0	0	0	0	0	0	0	0	0	0	0	0	0	0	0	0	0	0	0	0
AT1G07007	13	0	0	0	0	0	0	0	0	0	0	0	0	0	0	0	0	0	0	0	0	0	0	0	0	0	0	0	0	0	0	1	0	0	0	0	0	0	0	0	0
AT1G07010	1228	1023	171	305	767	737	1345	675	1113	670	861	696	693	859	346	1330	83	141	649	172	444	222	387	102	769	803	690	309	248	62	738	311	624	337	127	231	516	390	1	4	0
AT1G07013	0	0	0	0	0	0	0	0	0	0	0	0	0	0	0	0	0	0	0	0	0	0	0	0	0	0	0	0	0	0	0	0	0	0	0	0	0	0	0	0	0
AT1G07017	157	171	15	197	84	48	51	58	167	46	68	80	79	35	86	57	33	28	21	30	28	23	2	0	49	13	15	96	112	129	94	104	61	40	32	37	29	40	0	0	0
AT1G07020	0	0	0	0	0	0	7	0	0	0	0	0	0	0	0	0	0	0	5	0	0	0	0	0	0	0	0	0	0	0	0	0	0	0	0	0	0	0	0	0	0
AT1G07023	0	0	0	0	0	0	0	0	0	0	0	0	0	0	0	0	0	0	0	0	0	0	28	0	0	0	0	18	48	7	0	0	28	0	0	0	0	0	0	0	0
AT1G07025	0	0	0	0	0	0	0	0	0	0	0	0	0	0	0	0	0	0	0	0	0	0	0	0	0	0	0	12	0	0	0	0	0	0	0	0	0	0	0	0	0
AT1G07027	0	0	0	0	0	0	0	0	0	0	0	0	0	0	0	0	0	0	0	0	0	0	0	0	0	0	0	0	0	2	0	0	0	0	0	0	0	0	0	0	0
AT1G07030	81	68	0	74	127	0	1	4	1	1	2	18	25	0	33	0	1	4	0	15	1	70	6	12	9	16	4	0	0	53	25	136	0	6	15	6	8	7	0	0	0
AT1G07040	0	7	0	19	1	14	0	0	0	41	9	7	12	1	0	5	14	8	8	1	15	23	23	0	15	2	31	5	6	0	0	5	0	0	12	4	1	5	0	0	0
AT1G07050	0	0	0	0	0	50	0	0	0	0	0	0	1	0	6	0	0	0	0	0	0	0	0	0	1	0	28	0	0	0	0	0	0	0	0	1	3	11	0	0	0
AT1G07060	0	0	63	0	0	0	0	0	0	0	0	0	0	0	0	0	0	1	27	0	0	0	0	0	0	0	0	0	0	0	0	0	0	0	0	0	0	0	0	0	0
AT1G07070	1	50	0	4	0	0	10	40	1	15	0	0	1	0	0	0	0	22	72	0	0	0	14	6	6	11	6	0	0	0	30	0	0	0	0	0	0	2	0	0	0
AT1G07080	511	1228	2	128	373	357	119	358	300	362	187	239	178	264	247	15	171	263	151	199	213	161	27	84	202	124	233	17	244	423	90	37	65	85	72	54	90	78	0	0	0
AT1G07090	0	0	0	0	0	31	0	0	25	10	5	2	4	6	3	0	7	0	0	77	1	0	0	0	4	6	4	0	0	0	0	0	0	6	0	8	21	29	0	0	0
AT1G07100	0	0	0	0	0	0	0	0	0	0	0	0	0	0	0	0	0	0	0	0	0	0	0	0	0	0	0	0	0	0	0	0	0	0	0	0	0	0	0	0	0
AT1G07110	35	21	106	362	889	675	101	285	1023	149	251	316	199	92	269	287	69	88	139	99	166	110	62	51	399	109	253	142	120	82	127	169	187	232	141	100	249	154	0	1	1
AT1G07117	0	0	0	0	0	0	0	0	0	0	0	0	0	0	0	0	0	0	0	0	0	0	0	0	0	0	0	0	0	0	0	0	0	0	0	0	0	0	0	0	0
AT1G07119	1	0	0	54	1	4	37	117	29	18	26	5	4	6	0	0	0	1	0	0	0	11	0	6	38	7	0	0	0	0	0	0	0	0	3	0	0	0	0	0	0
AT1G07120	0	0	0	0	53	0	0	2	0	1	0	0	0	2	0	0	0	0	0	0	0	0	0	4	6	0	2	0	0	0	0	0	0	0	1	0	0	0	0	0	0
AT1G07123	0	0	0	0	0	0	0	0	0	0	0	0	0	0	0	0	0	0	0	0	0	0	0	0	0	0	0	0	0	0	0	0	0	0	0	0	0	0	0	0	0
AT1G07127	0	0	0	0	0	0	0	0	0	0	0	0	0	0	0	0	0	0	0	0	0	0	0	0	0	0	0	0	0	0	0	0	0	0	0	0	0	0	0	0	0
AT1G07128	0	0	0	0	0	0	0	0	0	0	0	0	0	0	0	0	0	0	0	0	0	0	0	0	0	0	0	0	0	0	12	0	0	0	0	0	0	0	0	0	0
AT1G07130	0	0	0	0	0	0	0	0	0	0	0	0	0	0	0	0	0	0	0	0	0	0	0	0	0	0	0	0	0	0	0	0	0	0	0	0	0	0	0	0	0
AT1G07133	0	0	0	0	0	0	0	0	0	0	0	0	0	0	0	0	0	0	0	0	0	0	0	0	0	0	0	0	0	0	0	0	0	0	0	0	0	0	0	0	0
AT1G07135	0	0	0	0	0	0	17	0	24	61	0	0	0	0	0	0	0	0	0	0	10	0	18	1	0	4	21	129	0	64	22	0	28	8	0	0	6	17	0	0	0
AT1G07140	105	100	98	0	65	555	629	15	53	60	240	40	40	26	128	388	77	80	84	97	170	35	16	8	44	45	140	31	33	15	106	2	111	50	33	12	48	17	0	0	1
AT1G07143	0	0	0	1	0	0	0	0	0	3	1	0	0	0	0	0	0	0	0	0	3	0	0	0	0	2	1	0	0	0	0	0	0	0	0	0	0	0	0	0	0
AT1G07147	0	0	0	0	0	0	0	0	0	15	4	0	0	1	0	16	6	0	0	0	0	0	0	0	0	0	0	0	0	5	0	0	0	0	0	1	0	0	0	0	0
AT1G07150	0	0	33	0	11	0	0	23	3	42	19	41	5	45	5	16	0	19	0	0	10	4	16	2	1	2	0	233	71	132	0	1	67	1	12	43	17	31	0	0	0
AT1G07157	0	0	0	0	0	0	0	0	0	0	0	0	0	0	0	0	0	0	0	0	0	0	0	0	0	0	0	0	0	0	0	0	0	0	0	0	0	0	0	0	0
AT1G07160	0	0	0	0	22	0	0	154	0	0	12	0	44	1	0	0	0	0	0	0	0	0	4	0	0	0	0	0	0	0	0	6	0	32	0	3	0	0	0	0	0
AT1G07163	0	0	0	0	0	0	0	0	0	0	0	0	0	0	0	0	0	0	0	0	0	0	0	0	0	2	0	0	0	0	0	0	0	0	0	0	0	0	0	0	0
AT1G07167	0	0	0	0	0	0	0	0	0	1	4	0	0	0	0	0	0	0	0	0	0	0	0	0	0	0	0	0	0	0	0	0	0	0	0	25	0	9	0	0	0
AT1G07170	157	1	14	12	63	44	209	0	264	1	0	5	2	24	0	0	28	0	71	12	1	0	14	0	5	2	33	1	4	0	1	39	2	0	0	9	2	16	0	0	0
AT1G07173	0	0	0	0	0	0	0	0	0	0	0	0	0	0	0	0	0	0	0	0	0	0	0	0	0	0	0	0	0	0	0	0	0	0	0	0	0	0	0	0	0
AT1G07175	0	0	0	0	0	0	0	0	0	0	0	0	0	0	0	0	0	0	0	0	0	0	0	0	0	0	0	0	0	0	0	0	0	0	0	0	0	0	0	0	0
AT1G07177	0	0	0	0	0	0	0	0	0	0	0	0	0	0	0	0	0	0	0	0	0	0	0	0	0	0	0	0	0	0	0	0	0	0	0	0	0	0	0	0	0
AT1G07180	185	43	1	238	415	582	106	799	1991	185	549	421	553	747	81	50	4	93	0	0	129	147	65	32	756	206	175	8	157	124	96	151	228	168	249	190	305	298	0	0	0
AT1G07183	0	0	0	0	0	0	0	1	24	0	1	0	0	0	40	0	0	0	0	0	3	0	0	0	0	0	0	0	0	0	0	0	0	0	0	0	0	0	0	0	0
AT1G07187	121	360	2	749	10	198	351	261	362	9	6	174	80	270	188	325	411	179	300	0	451	262	230	18	769	344	432	0	30	1	1	42	106	40	10	72	190	20	0	0	0
AT1G07190	0	0	0	0	0	0	0	0	0	0	0	0	0	0	0	0	0	0	0	0	0	0	0	0	0	0	0	0	0	0	0	0	0	0	0	0	0	0	0	0	0
AT1G07193	0	0	0	0	0	0	0	0	0	0	0	0	0	0	0	0	0	0	0	0	0	0	0	0	0	0	0	0	0	0	0	0	0	0	0	0	0	0	0	0	0
AT1G07197	0	0	0	0	0	0	0	0	0	0	0	0	0	0	0	0	0	0	0	0	0	0	0	0	0	0	0	0	0	0	0	0	0	0	0	0	0	0	0	0	0
AT1G07200	134	1	1	1	0	84	0	0	54	5	16	6	82	25	143	17	1	4	88	0	6	4	0	8	7	26	38	40	1	13	9	48	12	0	0	2	7	4	0	1	0
AT1G07210	4	8	0	0	0	0	24	111	1	2	12	31	17	8	0	0	1	1	1	16	8	1	4	0	3	3	56	0	5	0	0	0	0	0	15	0	0	6	0	0	0
AT1G07220	0	2	3	1	0	66	9	47	2	42	0	74	4	131	371	4	1	14	139	0	1	2	0	22	150	39	1	0	8	1	6	0	1	0	23	16	2	11	0	0	0
AT1G07230	6	15	2	0	9	18	42	0	2	1	1	5	101	18	99	0	123	1	0	54	4	1	1	3	3	37	14	0	4	15	47	0	39	6	5	8	4	16	0	0	0
AT1G07233	1	0	0	0	0	0	0	0	0	0	136	0	0	1	0	0	0	71	0	0	0	2	0	0	0	0	0	0	0	0	0	0	0	0	0	0	0	0	0	0	0
AT1G07237	0	0	0	0	0	0	0	0	0	0	0	0	0	0	0	0	0	0	0	0	0	0	0	0	0	0	0	0	0	0	0	0	0	0	0	0	0	0	0	0	0
AT1G07240	1	8	1	1	0	2	62	24	113	3	0	11	35	47	33	70	6	0	0	20	5	59	0	19	1	7	7	0	99	0	26	0	2	22	7	36	13	6	0	0	0
AT1G07247	0	0	0	0	0	0	0	0	0	0	0	0	0	0	0	0	0	0	0	0	0	0	0	0	0	0	0	0	0	0	0	0	0	0	0	0	0	0	0	0	0
AT1G07250	30	0	18	221	43	8	36	38	121	13	4	9	34	12	0	6	74	9	4	0	3	10	6	0	40	16	1	1	11	145	5	29	24	11	22	17	25	11	0	0	0
AT1G07253	0	0	0	0	0	0	0	0	0	0	0	0	0	0	0	0	0	0	0	0	0	0	0	0	0	6	0	0	0	0	0	0	0	0	0	0	0	0	0	0	0
AT1G07257	0	0	0	0	0	0	0	0	0	0	0	0	0	0	0	0	0	0	0	0	0	0	0	0	0	0	0	0	0	0	0	0	0	0	0	0	0	0	0	0	0
AT1G07260	0	0	0	0	0	0	0	0	0	0	0	0	0	0	0	0	0	0	0	0	0	0	0	0	0	0	0	0	0	0	0	4	0	0	0	0	0	0	0	0	0
AT1G07263	0	0	0	0	0	0	0	0	0	0	0	0	0	0	0	0	0	0	0	0	0	0	0	0	0	0	0	0	0	0	0	0	0	0	0	0	0	0	0	0	0
AT1G07267	0	0	0	0	0	0	0	0	0	0	0	0	0	0	0	0	0	0	0	0	0	0	0	0	0	0	0	0	0	0	0	0	0	0	0	0	0	0	0	0	0
AT1G07270	0	0	0	0	0	0	0	0	0	0	0	14	0	0	0	0	0	0	0	0	0	0	0	8	0	0	0	0	0	0	0	0	0	0	0	8	9	4	0	0	0
AT1G07273	0	0	0	0	4	0	0	0	0	0	0	0	0	0	0	0	0	0	0	0	0	0	0	0	0	0	0	0	0	0	0	0	0	0	0	0	0	0	0	0	0
AT1G07277	0	0	0	0	0	0	0	0	0	0	0	0	0	0	0	0	0	0	0	0	0	0	0	0	0	0	0	0	0	0	0	0	0	0	0	0	0	0	0	0	0
AT1G07280	0	0	1	1	0	102	9	199	128	15	16	36	67	18	24	196	26	38	104	27	77	16	28	5	40	35	127	0	25	55	54	85	0	4	5	7	4	22	0	0	0
AT1G07287	0	0	0	0	0	0	0	2	0	3	3	0	0	0	0	0	0	0	0	0	0	0	0	0	0	0	0	0	0	0	0	5	0	0	0	0	0	0	0	0	0
AT1G07290	0	0	0	0	0	0	226	0	30	0	0	50	0	0	0	0	2	0	0	0	0	0	17	0	0	0	2	0	0	0	0	0	0	0	0	0	0	0	0	0	0
AT1G07293	0	0	0	0	0	0	0	0	0	25	0	0	1	0	0	0	0	0	0	0	0	0	0	0	0	0	0	0	0	0	0	0	0	0	0	0	0	0	0	0	0
AT1G07297	0	0	0	0	0	0	0	0	0	0	0	0	0	0	0	0	0	0	0	0	0	0	0	0	0	0	0	0	0	0	0	0	0	0	0	0	0	0	0	0	0
AT1G07300	272	51	71	240	0	136	109	6	63	137	10	4	7	27	220	1	153	149	14	68	50	45	44	31	45	34	49	13	25	2	126	5	15	1	0	39	21	7	0	0	0
AT1G07303	0	0	0	0	0	0	0	0	0	2	0	0	0	0	0	0	0	0	0	0	0	0	0	0	0	0	0	0	0	0	0	0	0	0	0	0	0	0	0	0	0
AT1G07310	164	371	80	838	21	153	301	33	55	111	6	28	84	57	76	0	43	46	26	55	18	19	15	1	28	7	55	36	68	129	85	29	65	8	26	58	19	5	0	0	0
AT1G07313	0	0	0	0	0	0	0	0	0	0	0	0	0	0	0	0	0	0	0	1	0	0	1	0	0	0	0	0	0	6	0	0	0	2	0	0	0	0	0	0	0
AT1G07317	0	0	0	0	0	0	0	0	0	0	0	0	0	0	0	0	0	0	0	0	0	0	0	0	0	0	0	0	0	0	0	0	0	0	0	0	0	1	0	0	0
AT1G07320	144	481	33	141	50	61	0	2	1	0	33	6	101	16	94	56	67	21	0	15	13	12	6	3	97	57	11	50	148	65	192	22	45	31	34	38	35	26	0	0	0
AT1G07323	17	0	0	0	0	9	1	0	0	4	0	0	8	0	0	0	2	0	0	0	0	0	0	0	0	0	10	0	0	0	0	0	0	0	0	0	5	5	0	0	0
AT1G07327	0	0	0	0	0	0	0	0	0	0	0	0	2	0	0	0	0	0	0	0	0	0	0	0	0	4	0	23	23	1	10	9	32	15	0	6	14	23	0	0	0
AT1G07330	0	0	25	0	0	0	0	0	0	0	0	0	0	0	0	0	0	0	0	0	0	0	0	0	0	0	16	6	0	0	0	0	0	0	0	0	0	0	0	1	0
AT1G07333	0	0	0	0	0	0	0	0	0	0	0	0	0	0	0	3	0	0	0	0	0	1	0	0	2	0	0	7	3	9	9	0	0	1	4	3	3	13	0	0	0
AT1G07337	0	0	0	0	0	0	0	0	0	0	0	0	0	0	0	0	0	0	0	0	0	0	0	0	0	0	0	0	19	0	16	5	40	2	0	1	4	12	0	0	0
AT1G07340	0	0	0	0	0	0	0	0	0	0	0	0	0	0	0	0	0	0	0	0	0	0	0	0	0	0	0	0	0	0	0	0	0	0	0	0	0	0	0	0	0
AT1G07343	0	0	0	0	0	0	0	0	0	0	0	0	0	0	0	0	0	0	0	0	0	0	0	0	0	0	0	19	27	3	28	3	27	3	0	1	5	5	0	0	0
AT1G07347	0	0	0	0	0	0	0	0	0	0	0	0	0	0	0	0	0	0	0	0	0	0	0	0	0	0	0	0	0	0	0	0	0	0	0	0	0	0	0	0	0
AT1G07350	1332	575	87	2100	214	493	305	478	1066	568	298	406	263	315	209	218	357	209	773	61	240	515	234	127	464	297	676	77	538	126	238	85	756	41	203	18	105	164	0	0	0
AT1G07353	0	0	0	0	0	0	0	0	0	3	0	0	0	0	0	0	0	0	0	0	0	0	0	0	0	0	0	0	0	0	0	0	0	0	0	0	0	0	0	0	0
AT1G07360	630	146	4	82	1	302	6	137	440	27	24	11	152	17	31	14	47	0	46	2	24	86	9	16	107	23	2	54	10	224	16	48	102	34	1	36	101	7	0	0	0
AT1G07367	0	0	0	0	0	0	130	1	0	0	0	0	0	0	0	13	1	6	0	0	0	0	0	0	0	0	0	0	60	26	0	0	25	0	0	0	0	0	0	0	0
AT1G07370	0	0	0	0	0	0	1	0	8	0	0	0	2	0	15	0	0	0	0	0	0	0	0	0	0	11	0	0	0	0	0	0	0	0	0	0	1	0	0	0	0
AT1G07373	184	0	0	0	1	25	0	0	59	0	0	1	0	0	72	1	0	0	0	0	0	0	0	0	0	0	0	0	45	10	0	0	0	0	0	0	0	0	0	0	0
AT1G07380	17	52	26	0	17	0	180	91	46	39	0	80	16	24	0	170	4	0	72	0	5	16	47	0	80	1	0	96	204	22	75	0	50	8	33	5	18	37	0	0	0
AT1G07383	0	0	0	0	0	0	0	0	0	0	1	0	0	0	0	0	0	0	0	0	0	0	0	0	0	0	0	0	0	0	0	0	0	0	0	4	1	0	0	0	0
AT1G07390	225	0	5	0	1	20	136	3	88	71	34	100	7	82	697	1	63	35	176	0	43	21	20	20	53	7	71	7	1	2	9	63	8	18	0	10	60	14	0	0	0
AT1G07393	0	0	0	0	0	0	0	0	0	0	0	0	0	0	2	0	0	0	0	0	0	0	0	0	0	0	0	0	0	0	0	0	0	0	0	0	0	0	0	0	0
AT1G07397	0	0	0	0	0	0	0	0	0	0	14	0	0	0	0	0	0	0	0	0	0	0	0	0	0	0	10	0	0	0	2	0	0	0	0	0	0	0	0	0	0
AT1G07400	9	0	0	0	0	0	0	44	0	0	0	0	20	0	0	0	0	0	0	0	0	25	0	0	0	0	6	0	0	0	62	0	0	0	0	0	0	0	0	0	0
AT1G07407	0	0	0	0	0	0	0	0	4	0	23	0	0	0	0	0	0	0	0	0	0	0	0	0	0	0	11	0	0	0	2	0	0	0	0	0	0	0	0	0	0
AT1G07410	0	0	0	0	0	0	0	0	0	0	0	0	0	0	0	28	0	0	116	0	0	0	1	0	0	0	0	0	0	0	0	0	0	0	0	0	0	0	0	0	0
AT1G07413	0	0	0	0	0	0	0	0	1	0	67	0	0	1	0	0	0	0	0	0	0	0	0	0	0	0	0	0	0	0	0	0	0	0	0	0	0	0	0	0	0
AT1G07417	0	0	0	0	0	0	0	0	0	0	0	0	0	0	0	0	0	0	0	0	0	0	0	0	0	0	0	0	0	0	0	4	0	0	0	0	0	0	0	0	0
AT1G07420	629	43	9	62	23	77	21	91	289	11	120	126	57	49	151	162	13	0	1	3	18	3	29	32	123	127	101	0	0	116	0	0	23	1	0	57	32	45	0	0	0
AT1G07423	0	0	0	0	0	0	0	0	0	0	0	0	0	0	0	0	0	0	0	0	0	0	0	0	0	0	0	0	0	0	0	8	0	0	0	0	0	0	0	0	0
AT1G07430	0	0	0	1	0	5	42	15	0	13	0	3	0	1	0	0	40	0	0	6	0	0	1	0	0	1	5	0	0	82	12	0	0	0	0	0	0	7	0	0	0
AT1G07433	0	0	0	0	0	0	0	0	0	0	0	0	0	0	0	0	0	0	0	0	0	0	0	0	0	0	0	0	0	0	0	0	0	0	0	0	0	0	0	0	0
AT1G07437	0	0	0	0	0	0	0	0	0	0	0	0	0	0	0	0	0	0	0	0	0	0	0	0	0	0	0	0	0	0	0	0	0	0	0	0	0	0	0	0	0
AT1G07440	0	6	1	22	130	0	31	29	182	8	28	17	9	45	20	14	26	0	0	0	23	15	0	0	11	11	15	268	91	10	1	0	5	14	2	9	20	60	0	0	0
AT1G07447	0	0	0	0	0	0	0	0	0	0	0	0	0	0	0	0	0	0	0	0	0	0	0	0	0	0	0	0	0	0	0	0	0	0	0	0	0	0	0	0	0
AT1G07450	42	0	0	0	0	0	0	0	36	62	0	0	0	21	0	0	0	0	0	0	0	0	0	0	0	0	4	0	0	0	2	0	0	0	0	3	6	0	0	0	0
AT1G07453	0	0	0	0	0	1	0	0	0	0	0	0	0	0	0	0	0	0	0	0	0	0	17	0	0	0	0	0	0	0	0	0	0	0	0	0	0	0	0	0	0
AT1G07457	0	0	0	0	0	0	0	0	0	0	0	0	0	0	0	0	5	0	0	0	0	0	0	0	0	0	0	0	0	2	0	1	0	0	0	0	0	0	0	0	0
AT1G07460	0	0	0	0	0	0	0	0	0	0	0	0	0	0	0	0	0	0	0	0	0	0	0	0	0	7	0	0	0	0	0	0	0	0	0	0	0	0	0	0	0
AT1G07463	0	0	0	0	0	0	0	0	0	0	0	0	0	0	0	0	0	0	0	0	0	0	0	0	0	0	0	0	0	0	0	0	0	0	0	0	0	0	0	0	0
AT1G07467	0	0	0	0	0	0	0	0	0	0	0	0	0	0	0	0	0	0	0	0	0	0	0	0	0	0	0	0	0	0	0	0	0	0	0	0	0	0	0	0	0
AT1G07470	108	100	2	209	57	3	7	40	19	11	451	55	76	101	46	0	9	0	281	3	65	121	33	5	155	41	20	141	0	22	12	66	17	12	34	48	21	6	0	0	0
AT1G07473	0	0	0	0	0	0	0	0	0	1	0	0	2	0	0	0	0	0	0	0	0	0	0	0	0	0	0	0	0	0	0	0	0	0	0	0	0	6	0	0	0
AT1G07476	0	0	1	0	0	0	0	0	0	0	0	0	0	0	0	0	0	0	0	0	0	0	0	0	0	0	0	0	0	0	0	0	0	0	0	0	0	0	0	0	0
AT1G07477	0	0	0	0	0	0	0	0	0	0	0	0	0	0	0	0	0	0	0	0	0	0	0	0	0	0	0	0	0	0	0	0	0	0	0	0	0	1	0	0	0
AT1G07480	42	136	0	33	45	266	77	67	77	54	33	66	40	98	478	151	56	10	5	45	88	104	55	4	113	10	92	11	148	15	80	18	55	18	19	37	22	38	0	0	0
AT1G07483	0	0	0	0	0	0	0	0	0	0	0	0	0	0	0	0	0	0	0	0	0	0	0	0	0	0	0	0	0	0	0	0	0	0	0	0	0	0	0	0	0
AT1G07485	0	0	0	0	0	0	0	0	0	0	0	0	0	0	0	0	0	0	0	0	0	0	0	0	0	0	0	0	0	0	0	0	0	0	0	0	0	0	0	0	0
AT1G07487	0	0	0	0	0	0	0	0	0	0	0	0	0	0	0	0	0	0	0	0	0	0	0	0	0	0	0	0	0	0	0	0	0	0	0	0	0	0	0	0	0
AT1G07490	0	0	0	0	0	0	0	0	0	0	0	0	0	0	0	0	0	0	0	0	0	0	0	0	0	0	0	0	0	0	0	0	0	0	0	0	0	0	0	0	0
AT1G07493	0	0	0	0	0	0	0	0	0	0	0	0	0	0	0	0	0	0	0	0	0	0	0	0	0	0	0	0	0	0	0	0	0	0	0	0	0	0	0	0	0
AT1G07497	0	0	0	0	0	0	0	0	0	0	0	0	0	0	0	0	0	0	0	0	0	0	0	0	0	0	0	0	0	0	0	0	0	0	0	0	0	0	0	0	0
AT1G07500	0	0	0	0	0	0	0	0	0	0	0	0	0	0	0	0	0	0	0	0	0	0	0	0	0	0	0	0	0	0	0	0	0	0	0	0	0	0	0	0	0
AT1G07503	0	0	0	0	0	0	0	0	0	0	0	0	0	0	0	0	0	0	0	0	0	0	0	0	0	0	0	0	0	0	0	0	0	0	0	0	0	0	0	0	0
AT1G07507	0	0	0	0	0	0	0	0	0	0	0	0	0	0	0	0	0	0	0	0	0	0	0	0	0	0	0	0	0	0	0	0	0	0	0	0	0	0	0	0	0
AT1G07510	49	172	5	75	188	56	164	19	35	76	14	18	11	8	38	40	60	22	30	186	72	60	11	43	130	102	180	0	130	31	25	19	15	35	23	42	22	22	0	0	0
AT1G07513	0	0	0	2	0	0	1	4	0	0	1	0	0	0	0	0	0	0	0	0	0	0	0	0	0	0	0	0	0	0	0	0	2	0	0	0	2	1	0	0	0
AT1G07517	0	0	0	0	0	0	0	0	22	0	0	0	8	0	0	0	0	0	0	0	0	0	0	1	0	0	12	0	0	0	0	0	0	0	0	0	3	0	0	0	0
AT1G07520	0	0	0	0	0	0	0	0	0	0	0	0	0	0	0	0	0	0	0	0	0	0	0	0	0	0	0	0	0	0	0	0	0	0	0	0	0	0	0	0	0
AT1G07523	0	0	0	0	0	0	0	0	0	0	0	0	0	0	0	22	0	0	0	0	0	0	0	0	0	0	0	0	0	0	0	0	0	0	0	0	0	0	0	0	0
AT1G07527	0	0	0	0	0	0	0	0	6	0	0	0	0	0	0	0	0	0	0	0	0	0	0	0	0	0	0	0	0	0	0	0	0	0	0	0	0	0	0	0	0
AT1G07530	525	256	129	38	162	101	179	461	713	213	95	155	111	144	294	8	74	3	0	3	131	104	173	33	37	76	63	2	45	104	311	62	43	52	43	53	53	73	0	0	0
AT1G07533	0	0	0	0	0	0	10	0	0	0	0	0	0	0	0	0	0	0	0	0	0	0	0	0	0	0	0	0	0	0	0	0	0	0	0	0	0	0	0	0	0
AT1G07537	0	0	0	0	0	0	0	0	0	0	0	0	0	0	0	0	0	0	0	0	0	0	0	0	0	0	0	0	0	0	0	0	0	0	0	0	0	0	0	0	0
AT1G07540	0	0	0	0	5	0	1	0	0	0	0	0	0	0	0	0	0	0	0	0	0	0	0	0	0	0	0	0	0	0	0	0	0	0	0	0	0	0	0	0	0
AT1G07543	0	0	0	0	0	0	0	0	0	0	0	0	0	0	0	0	9	0	0	0	0	0	1	0	0	0	0	0	2	0	0	0	0	2	0	0	0	0	0	0	0
AT1G07547	0	0	0	0	0	0	1	0	0	0	0	0	1	0	0	0	0	56	0	0	5	0	1	0	0	0	0	0	0	0	0	0	0	0	0	0	0	0	0	0	0
AT1G07550	0	0	0	0	0	0	0	0	0	0	0	0	0	0	0	0	0	0	1	0	0	0	0	1	0	0	0	0	0	0	0	0	0	0	0	0	0	0	0	0	0
AT1G07553	14	0	0	0	0	0	0	0	0	0	0	0	0	0	0	0	0	0	0	0	0	0	0	0	0	0	0	0	0	0	0	0	0	0	0	0	0	0	0	0	0
AT1G07557	0	0	0	0	0	0	0	0	0	0	0	0	0	0	0	0	0	0	0	0	0	0	0	0	0	0	0	0	0	0	0	0	0	0	0	0	0	0	0	0	0
AT1G07560	0	0	0	0	0	0	0	0	0	0	0	0	0	0	0	0	0	0	0	0	0	0	0	0	0	0	0	0	0	0	0	0	0	0	0	0	0	0	0	0	0
AT1G07563	0	0	0	0	0	0	0	0	0	0	0	0	0	0	0	0	0	0	0	0	0	0	0	0	0	0	0	0	0	0	0	0	0	0	0	0	0	0	0	0	0
AT1G07567	0	0	0	0	0	0	0	0	0	0	0	0	0	0	0	0	0	0	0	0	0	0	0	0	0	0	0	0	0	0	0	0	0	0	0	0	0	0	0	0	0
AT1G07570	200	0	10	478	107	7	1	1	22	152	0	60	53	4	1	30	0	94	0	18	0	103	51	0	22	30	69	903	210	288	115	37	38	94	71	12	53	33	0	0	0
AT1G07573	0	0	0	0	0	0	0	0	0	0	0	0	0	0	0	0	0	0	0	0	0	0	0	0	0	0	0	0	0	0	0	0	0	0	0	0	0	0	0	0	0
AT1G07580	0	0	0	0	0	0	0	0	0	0	0	0	0	0	0	0	0	0	0	0	0	0	0	0	0	0	0	0	0	0	0	0	0	0	0	0	0	0	0	0	0
AT1G07583	0	0	0	0	0	0	0	0	0	0	0	0	0	0	0	0	0	0	0	0	0	0	0	0	0	0	0	0	0	0	0	0	0	0	0	4	0	0	0	0	0
AT1G07587	0	0	0	0	0	0	0	1	0	0	0	0	0	0	0	0	0	0	0	0	86	0	0	0	0	0	0	0	0	0	0	0	0	0	6	0	0	0	0	0	0
AT1G07590	4159	2619	1203	3184	2950	4202	2138	2222	1158	1415	1159	1130	820	1919	2715	2005	1796	1426	2276	1521	1209	912	1002	352	675	948	1119	2258	1415	1140	1657	921	1365	823	512	706	1081	921	1	6	14
AT1G07593	0	0	0	0	0	0	0	0	0	0	0	0	0	0	0	0	0	0	0	0	0	0	0	0	0	0	0	0	0	0	0	0	0	0	0	0	0	0	0	0	0
AT1G07597	0	0	0	0	0	0	0	0	0	0	0	0	0	0	0	0	0	0	0	0	0	0	0	0	0	0	0	0	0	0	0	0	0	0	0	0	0	0	0	0	0
AT1G07600	0	0	0	0	0	0	0	0	0	0	0	0	0	0	0	0	0	0	0	0	0	0	0	0	0	0	0	0	0	0	0	0	0	0	0	0	0	0	0	0	0
AT1G07603	0	0	0	0	3	0	0	0	0	0	0	0	0	0	0	0	0	0	0	0	0	0	0	0	0	0	0	0	0	0	0	0	0	0	0	0	1	0	0	0	0
AT1G07607	228	62	99	116	171	371	312	350	442	253	255	191	191	358	45	240	0	29	169	0	151	124	89	146	190	221	239	154	9	129	106	130	78	113	86	79	106	179	0	1	0
AT1G07610	1357	675	184	157	421	932	374	106	181	107	73	38	48	307	833	209	236	235	588	177	30	21	88	69	21	31	32	215	402	144	176	87	56	53	38	30	42	26	0	1	0
AT1G07615	1	0	199	303	0	51	0	4	92	0	0	1	9	1	3	0	10	0	34	13	8	0	3	0	34	0	1	0	0	0	1	8	0	2	2	0	1	6	0	0	0
AT1G07617	0	0	0	0	0	0	0	0	0	0	0	0	0	0	0	0	4	0	0	0	0	0	0	0	0	0	0	0	0	0	0	0	0	0	0	0	0	0	0	0	0
AT1G07620	57	0	6	4	62	75	0	86	49	35	52	56	10	14	0	114	49	1	12	58	14	38	0	36	26	41	16	15	20	0	62	5	0	5	16	0	10	7	0	0	0
AT1G07623	0	0	0	0	0	0	0	0	0	0	0	0	0	0	0	0	0	0	0	0	0	0	0	0	0	0	0	0	0	0	0	0	0	0	0	0	0	0	0	0	0
AT1G07627	0	0	0	0	0	0	0	0	0	0	0	0	0	0	0	0	0	0	0	0	0	0	0	0	0	0	0	0	0	0	0	0	0	0	0	0	0	0	0	0	0
AT1G07630	0	3	60	11	48	12	88	101	120	0	80	128	13	14	223	0	2	0	7	0	2	2	23	4	0	124	51	42	38	2	21	62	18	0	1	2	0	8	0	0	0
AT1G07637	0	0	0	0	0	0	0	0	0	0	0	0	10	8	0	0	0	0	0	0	1	0	0	0	0	0	0	0	0	0	0	0	0	0	0	0	0	0	0	0	0
AT1G07640	513	743	127	18	59	220	355	18	1	0	0	2	0	8	308	9	117	4	119	95	10	1	9	4	0	0	1	10	31	66	116	66	1	0	0	0	0	0	0	0	0
AT1G07645	0	0	0	0	0	0	0	0	0	0	0	0	0	0	0	0	0	0	0	0	0	0	0	0	0	0	0	0	0	30	0	0	0	0	0	0	0	0	0	7	0
AT1G07647	0	0	0	0	0	0	0	0	0	0	0	0	0	0	0	0	0	0	0	0	0	0	0	0	0	0	0	0	0	0	0	0	0	0	0	0	0	0	0	0	0
AT1G07650	205	7	34	33	59	479	184	142	164	67	121	192	183	142	39	0	66	68	68	42	86	70	130	79	163	98	102	24	134	213	33	100	36	52	89	102	66	112	0	0	0
AT1G07653	0	0	0	1	0	0	0	0	0	0	0	6	0	0	0	0	0	0	0	0	0	0	0	0	0	0	0	0	0	0	0	0	0	0	0	0	0	0	0	0	0
AT1G07657	0	0	0	0	0	0	0	0	0	0	0	0	0	0	0	0	34	0	0	0	0	5	0	2	0	0	0	0	0	0	0	0	0	0	0	0	1	0	0	0	0
AT1G07660	1	0	0	0	0	1	14	1	0	1	7	18	6	15	120	0	24	0	13	2	12	1	10	20	6	6	41	42	43	0	0	0	0	29	0	1	3	14	0	0	0
AT1G07663	50	0	0	13	0	0	0	0	0	0	0	0	0	0	0	0	0	0	0	0	0	0	0	0	3	0	0	0	0	6	0	11	0	8	0	4	1	0	0	0	0
AT1G07667	0	0	0	0	0	0	0	0	0	0	0	0	0	0	0	0	0	0	0	0	0	0	0	0	0	0	0	0	0	0	0	0	0	0	0	0	0	0	0	0	0
AT1G07670	460	9	6	71	8	13	1	0	0	4	45	25	16	30	6	43	19	13	50	23	26	23	2	0	12	1	0	28	4	12	2	82	12	10	6	15	44	12	0	1	0
AT1G07673	0	0	0	0	0	0	1	0	1	0	0	0	31	0	0	47	0	0	0	0	0	0	0	0	0	0	0	0	0	2	0	0	0	0	0	0	0	0	0	0	0
AT1G07680	0	0	0	0	0	0	0	0	0	0	0	0	0	0	0	0	0	0	0	0	0	0	0	0	0	0	0	0	0	0	0	0	0	0	0	0	0	0	0	0	0
AT1G07683	0	0	0	0	1	0	1	0	0	0	218	0	0	7	0	0	0	0	16	0	0	3	0	0	14	5	0	0	0	23	31	21	0	1	0	0	3	0	0	0	0
AT1G07690	0	0	0	0	0	0	0	0	0	0	0	0	0	0	0	0	40	0	0	0	0	0	0	0	0	0	0	0	0	0	0	0	0	0	0	0	0	0	0	0	0
AT1G07693	0	0	0	0	2	2	0	0	3	0	0	0	0	0	2	0	0	0	0	0	5	1	0	0	2	7	2	0	0	17	0	0	10	5	0	3	2	2	0	0	0
AT1G07697	0	0	0	0	0	0	0	0	0	0	1	0	0	0	0	0	0	0	0	0	0	0	0	4	0	7	0	0	0	0	0	0	0	0	0	0	0	0	0	0	0
AT1G07700	99	300	1	11	64	411	402	42	461	269	139	513	11	212	0	61	147	248	14	38	80	112	1	26	200	128	31	36	20	15	100	1	25	47	64	99	60	86	0	0	0
AT1G07702	0	0	0	0	0	0	0	0	0	0	0	0	0	0	0	0	0	0	0	0	0	0	0	0	0	0	0	0	0	0	0	0	0	0	0	0	0	0	0	0	0
AT1G07703	0	0	0	0	0	0	0	0	0	0	0	0	0	0	0	0	0	0	0	0	0	0	2	1	0	0	0	5	0	0	0	0	0	0	0	0	2	0	0	0	0
AT1G07705	4	7	0	0	16	10	6	6	37	29	1	51	1	27	110	0	1	18	36	1	43	1	15	0	5	22	12	0	0	25	116	59	3	6	7	10	19	17	0	0	0
AT1G07707	0	0	0	0	0	0	0	0	0	54	0	0	0	0	0	0	0	0	0	0	0	0	0	0	0	0	0	0	0	0	0	0	0	0	0	0	0	0	0	0	0
AT1G07710	44	0	0	0	20	0	47	0	0	0	0	0	2	36	0	0	0	0	0	0	23	1	0	0	0	0	21	0	0	0	4	0	0	0	0	0	0	0	0	0	0
AT1G07717	0	0	0	0	0	0	0	0	0	0	0	0	0	0	0	0	0	0	0	0	0	0	0	0	0	0	0	0	0	0	0	0	0	0	0	0	0	0	0	0	0
AT1G07720	262	1	44	572	126	160	56	282	67	339	60	381	59	27	5	166	90	17	90	0	123	67	66	32	79	81	150	49	242	27	118	73	99	97	33	70	25	40	0	0	0
AT1G07723	0	0	0	0	0	0	0	0	0	0	0	0	0	0	0	0	0	0	0	0	0	0	0	0	0	0	0	0	0	0	0	0	0	0	0	0	0	0	0	0	0
AT1G07725	0	0	0	0	0	0	0	0	0	0	0	0	0	0	0	0	0	0	0	0	0	0	0	0	0	0	0	0	0	0	0	0	0	0	0	0	0	0	0	0	0
AT1G07728	1	0	0	19	0	0	0	2	9	8	0	16	0	1	0	0	0	0	0	0	0	0	5	0	0	2	0	13	0	0	0	0	0	4	2	4	0	1	0	0	0
AT1G07730	0	0	0	0	0	0	0	0	0	0	0	0	0	0	0	0	0	0	0	0	0	0	0	0	0	0	0	0	0	0	0	0	0	0	0	0	0	0	0	0	0
AT1G07733	0	0	0	0	0	2	0	0	0	0	0	0	0	0	0	0	1	0	0	0	0	0	0	3	0	1	0	0	0	3	0	0	0	0	0	0	0	1	0	0	0
AT1G07737	0	0	0	0	0	0	0	0	0	0	0	0	0	0	0	0	0	0	0	0	0	0	0	0	0	0	0	0	0	0	0	0	0	0	0	0	0	0	0	0	0
AT1G07740	1	0	0	0	0	0	0	0	1	0	0	47	0	0	0	0	0	1	0	0	0	0	1	0	0	0	1	22	1	0	0	0	0	5	0	5	0	0	0	0	0
AT1G07743	4	0	0	0	0	0	11	0	0	0	0	0	0	0	0	0	1	2	0	0	1	4	3	3	0	2	0	0	1	3	0	0	1	0	2	0	0	1	0	0	0
AT1G07745	0	0	1	211	0	8	0	447	4	24	0	8	135	4	0	0	1	0	1	0	31	29	30	28	5	18	70	84	48	0	0	0	72	48	16	0	1	23	0	0	0
AT1G07747	0	0	0	0	0	0	0	0	0	0	0	0	0	0	0	0	0	0	0	0	0	0	0	0	0	0	0	0	0	0	0	0	0	0	0	0	0	0	0	0	0
AT1G07750	11	0	59	0	0	62	0	0	10	0	0	21	0	0	11	28	138	0	3	0	0	0	0	0	13	0	0	1	11	0	0	0	0	0	0	0	0	2	0	0	0
AT1G07753	0	0	0	0	0	0	0	0	0	0	0	0	0	0	0	0	0	0	0	0	0	0	0	0	0	0	0	0	0	0	0	0	0	0	0	0	0	0	0	0	0
AT1G07757	0	0	0	0	0	0	0	102	0	0	0	0	0	0	0	0	0	0	0	0	0	0	0	0	0	0	0	0	0	0	0	0	0	0	0	0	0	0	0	0	0
AT1G07760	0	0	0	0	0	0	0	0	0	0	0	0	0	0	0	0	0	0	0	0	0	0	0	0	0	0	0	0	0	0	0	0	0	0	0	0	0	0	0	0	0
AT1G07763	0	0	0	0	0	0	0	0	0	0	0	0	0	0	0	0	0	0	0	0	0	0	0	0	0	0	0	0	0	0	0	0	0	0	0	0	0	0	0	0	0
AT1G07767	0	0	0	0	0	44	1	0	0	0	0	0	0	0	0	0	0	0	0	0	0	0	0	0	0	0	0	0	0	0	0	0	0	0	0	0	0	0	0	0	0
AT1G07770	277	39	18	38	61	112	24	105	6	37	98	49	24	43	101	35	133	50	13	28	54	12	39	23	127	75	123	276	159	55	498	83	75	17	60	24	40	10	1	1	0
AT1G07773	0	0	0	0	0	0	0	0	0	0	0	0	0	0	0	0	0	0	0	0	0	0	0	0	0	0	0	0	0	0	0	0	0	0	0	0	0	0	0	0	0
AT1G07777	0	0	0	0	0	0	0	0	0	0	0	0	0	0	0	0	0	0	0	0	0	0	4	0	0	0	0	0	0	0	0	0	0	0	0	0	0	0	0	0	0
AT1G07780	56	0	0	0	34	0	22	5	143	1	1	5	35	1	41	0	0	9	81	3	2	1	12	9	13	12	13	0	0	0	5	0	13	0	0	10	1	6	0	0	0
AT1G07783	0	0	0	0	0	0	0	0	0	0	0	0	0	0	0	0	0	0	0	0	0	0	0	11	0	0	0	0	0	0	0	0	0	0	0	0	0	0	0	0	0
AT1G07787	0	0	0	0	0	0	0	0	0	0	0	0	0	0	0	0	0	0	0	0	0	0	0	0	0	0	0	0	0	0	0	0	0	0	0	0	0	0	0	0	0
AT1G07790	0	0	0	0	3	1	0	36	0	21	1	0	1	1	1	0	29	4	9	15	0	1	0	0	1	4	1	0	0	0	38	14	24	4	2	0	1	7	0	0	0
AT1G07793	0	0	0	0	0	0	0	0	0	0	0	0	5	0	0	0	0	0	0	0	0	0	0	9	0	0	0	0	0	0	15	8	0	0	0	0	0	0	0	0	0
AT1G07795	0	0	0	0	0	0	0	0	0	0	0	5	0	0	0	0	0	0	0	0	0	0	0	0	0	1	0	0	0	0	0	0	0	0	0	0	0	0	0	0	0
AT1G07800	0	0	0	0	0	0	0	0	0	0	0	0	0	0	0	0	0	0	0	0	0	0	0	0	0	0	0	0	0	0	0	0	0	0	0	0	0	0	0	0	0
AT1G07803	0	0	0	0	0	0	0	0	0	0	0	0	0	0	0	0	0	0	0	0	0	0	0	0	0	0	0	0	0	0	0	0	0	0	0	0	0	0	0	0	0
AT1G07807	0	0	0	0	0	0	0	0	6	0	0	0	3	2	0	0	0	0	0	0	0	0	0	1	3	4	0	0	0	0	1	0	0	0	3	0	0	0	0	0	0
AT1G07810	1	32	64	75	22	115	66	0	2	0	9	13	45	1	84	0	0	0	0	21	5	57	0	8	52	3	6	110	0	0	74	9	1	2	0	1	31	9	0	0	0
AT1G07813	0	0	0	0	0	0	0	0	0	0	0	0	0	0	0	0	0	0	0	0	0	0	0	0	0	0	0	0	0	0	0	0	0	0	0	0	0	0	0	0	0
AT1G07820	91	0	45	1	77	203	177	145	0	44	0	16	72	1	107	0	17	25	22	1	0	2	0	6	6	20	5	76	14	52	66	0	0	0	9	0	0	9	0	58	0
AT1G07823	0	0	0	0	0	0	0	0	9	11	3	1	0	1	0	0	0	0	0	0	0	0	0	0	0	0	0	0	1	0	0	0	15	0	0	0	0	0	0	0	0
AT1G07827	0	0	0	0	0	0	0	0	0	0	0	0	0	0	0	0	0	0	0	0	0	0	0	0	0	0	0	10	13	4	1	0	11	1	3	1	9	1	0	0	0
AT1G07830	6	18	6	8	14	205	20	96	131	136	1	75	81	108	1	0	73	75	71	10	91	37	59	15	117	76	60	19	1	4	69	5	91	3	11	9	8	45	0	0	0
AT1G07833	0	0	0	0	0	0	0	0	0	0	0	0	0	0	0	0	0	0	0	0	0	0	0	0	0	0	0	0	0	0	0	0	0	0	0	0	0	0	0	0	0
AT1G07837	0	0	0	0	0	0	0	0	0	0	0	0	0	0	0	0	0	0	0	0	0	0	0	0	0	0	0	0	0	0	0	0	0	0	0	0	0	0	0	0	0
AT1G07840	3	0	141	47	331	5	62	8	218	112	88	9	127	13	11	23	0	1	0	0	79	0	6	31	13	0	21	215	0	4	27	17	1	7	9	13	18	7	0	0	0
AT1G07843	0	0	0	0	0	0	0	0	0	0	0	0	0	0	0	0	4	0	0	0	0	0	0	0	0	0	0	0	1	0	0	0	0	0	0	0	0	0	0	0	0
AT1G07847	0	0	0	0	0	0	0	0	0	0	0	0	0	0	0	0	0	0	0	0	0	0	0	0	0	0	0	0	0	0	0	0	0	0	0	0	0	0	0	0	0
AT1G07850	0	0	0	0	0	0	9	0	0	0	0	6	0	0	0	0	0	0	0	0	0	0	0	0	0	0	0	34	0	0	0	0	0	0	1	2	0	0	0	0	0
AT1G07853	0	0	0	0	0	0	0	0	0	0	0	0	0	0	0	0	0	0	0	0	0	0	0	0	0	0	0	0	0	0	0	0	0	0	0	0	0	0	0	0	0
AT1G07857	0	0	0	0	0	0	0	0	0	0	0	0	0	0	0	0	0	0	0	0	0	0	0	0	0	0	0	0	0	0	0	0	0	0	0	0	0	0	0	0	0
AT1G07860	0	0	0	0	0	0	0	0	0	0	0	0	0	0	0	0	0	0	0	0	0	0	0	0	0	0	0	0	0	0	0	0	0	0	0	0	0	0	0	0	0
AT1G07863	0	0	0	0	0	0	0	0	0	0	0	0	0	0	0	0	0	0	0	0	0	0	0	0	0	0	0	0	0	0	0	0	0	0	0	0	0	0	0	0	0
AT1G07870	522	43	5	0	0	17	16	237	697	187	149	34	39	43	195	0	28	0	50	1	33	1	29	18	37	24	28	12	0	0	94	25	1	2	8	46	47	21	0	0	0
AT1G07873	0	113	0	0	0	0	0	0	0	0	0	0	0	0	0	1	0	0	0	0	0	0	0	0	0	0	0	0	0	0	0	0	0	0	0	0	0	0	0	0	0
AT1G07877	1	0	0	0	1	1	0	44	1	0	0	29	0	0	0	0	0	0	0	0	0	11	6	12	0	0	0	0	0	0	107	0	0	3	3	0	2	6	0	0	0
AT1G07880	0	776	0	0	44	0	1	20	0	0	0	0	1	5	0	1	0	0	0	0	0	0	0	0	36	0	24	0	0	0	0	0	0	0	0	0	0	0	1	0	0
AT1G07883	0	0	0	0	0	0	0	0	0	0	0	0	0	0	0	0	0	0	0	0	0	0	0	0	0	0	0	0	0	0	0	0	0	0	0	0	0	0	0	0	0
AT1G07885	0	0	0	0	0	0	0	0	0	0	0	0	0	0	0	0	0	0	0	0	0	0	0	0	0	0	0	0	0	0	0	0	0	0	0	0	0	0	0	0	0
AT1G07887	0	0	0	0	0	0	0	0	0	0	0	0	0	0	0	0	0	0	0	0	0	0	0	0	0	0	0	0	0	0	0	0	0	0	0	0	0	0	0	0	0
AT1G07890	1203	312	369	2598	388	1079	665	1422	1252	859	784	1625	1008	483	244	303	431	301	360	284	534	631	438	181	816	382	680	810	554	460	1083	355	276	146	196	157	223	228	0	0	0
AT1G07893	0	0	0	0	0	0	0	0	0	0	0	0	0	0	0	0	0	0	0	0	0	0	0	0	0	0	0	0	0	0	0	0	0	0	0	0	0	0	0	0	0
AT1G07897	0	0	0	0	0	0	0	0	0	0	0	0	0	0	0	0	0	0	0	0	0	0	0	0	1	0	0	0	0	0	0	0	0	0	0	0	0	0	0	0	0
AT1G07900	0	0	1	0	0	0	0	0	121	0	45	1	1	0	0	0	0	1	0	0	0	6	0	0	59	24	38	0	68	4	18	8	28	5	1	0	0	1	0	0	0
AT1G07901	0	0	0	0	0	0	1	0	27	0	1	0	0	0	0	0	0	0	0	0	3	0	0	0	0	0	0	0	0	0	0	1	3	0	0	0	0	0	0	0	0
AT1G07902	0	0	0	0	1	0	0	0	72	0	2	0	0	0	0	0	0	0	0	4	4	0	9	0	0	11	0	0	0	1	0	0	1	0	3	4	4	0	0	0	0
AT1G07903	0	0	0	0	0	0	0	0	0	0	0	0	0	0	0	0	0	0	0	0	0	0	0	0	0	0	0	0	0	0	0	0	0	0	0	0	0	0	0	0	0
AT1G07907	0	0	0	0	0	0	0	0	0	0	0	0	0	0	0	0	0	0	0	0	0	0	0	0	0	0	0	0	0	0	0	0	0	0	0	0	0	0	0	0	0
AT1G07910	92	0	0	128	11	105	26	136	158	23	63	8	10	20	11	19	129	16	3	11	26	19	6	1	39	38	40	8	15	0	0	28	45	38	6	2	3	15	0	0	0
AT1G07913	0	0	0	0	0	0	0	0	0	0	0	0	0	0	0	0	0	0	0	0	0	0	0	0	0	0	0	0	0	0	0	0	0	0	0	0	0	0	0	0	0
AT1G07917	0	0	0	0	0	0	0	0	0	0	0	0	0	0	0	0	0	0	0	0	0	0	0	0	0	0	0	0	0	0	0	0	0	0	0	0	0	0	0	0	0
AT1G07920	131	379	49	621	70	121	151	272	491	143	100	209	124	81	173	196	47	29	79	150	51	71	71	28	155	49	160	281	265	220	312	149	215	91	113	120	124	81	0	0	0
AT1G07923	0	0	0	0	0	0	0	0	0	0	0	0	0	0	0	0	0	0	0	0	0	0	0	0	0	0	0	0	0	0	0	0	0	0	0	0	0	0	0	0	0
AT1G07927	0	0	0	0	0	0	0	0	0	0	0	0	0	0	0	0	0	0	0	0	0	0	0	0	0	0	0	0	0	0	0	0	0	0	0	0	0	0	0	0	0
AT1G07930	487	135	80	505	254	138	222	325	360	169	121	205	138	115	133	494	238	58	162	195	171	141	48	25	135	64	107	237	263	40	213	97	38	90	89	93	57	78	0	0	0
AT1G07933	0	0	0	0	0	0	0	0	0	0	0	0	0	0	0	0	0	0	0	0	0	0	0	0	0	0	0	0	0	0	0	0	0	0	0	0	0	0	0	0	0
AT1G07937	0	0	0	0	0	0	0	0	0	0	0	0	0	0	0	14	0	0	0	0	0	0	0	0	0	0	0	0	0	0	0	0	0	0	0	0	0	0	0	0	0
AT1G07940	227	450	152	356	261	259	21	158	143	80	33	183	122	126	199	51	126	63	155	98	219	55	58	20	122	114	137	97	186	277	319	116	69	73	90	155	73	80	0	0	2
AT1G07943	0	0	0	0	1	0	0	0	0	7	0	0	0	0	0	0	0	0	0	0	0	0	0	0	0	0	0	0	0	0	0	0	0	0	0	0	0	0	0	0	0
AT1G07947	0	0	0	0	0	0	0	0	0	0	0	0	0	0	0	0	0	0	0	0	0	0	0	0	0	0	0	0	0	0	0	0	0	0	0	0	0	0	0	0	0
AT1G07950	1	62	0	31	0	0	18	0	157	14	0	15	1	6	0	0	0	0	118	0	0	0	1	1	16	1	8	0	1	1	0	16	0	23	6	6	6	8	0	0	0
AT1G07957	0	0	0	0	0	0	0	0	0	0	0	0	0	0	0	0	0	0	0	0	0	0	0	0	0	0	0	0	0	0	0	0	0	0	0	0	0	0	0	0	0
AT1G07960	43	48	1	70	24	46	117	121	34	100	174	193	25	29	81	2	6	198	23	45	23	5	4	132	45	105	60	22	9	0	61	42	71	2	26	2	30	39	0	0	0
AT1G07963	0	0	0	121	0	61	0	1	0	0	25	1	6	3	29	0	0	0	0	15	0	2	0	0	0	0	0	0	0	0	33	23	0	3	10	5	0	5	0	0	0
AT1G07967	0	0	0	0	0	0	0	0	0	0	0	0	0	0	0	0	0	0	0	0	0	0	0	0	5	8	0	13	0	0	0	0	0	0	0	0	0	0	0	0	0
AT1G07970	90	0	0	0	0	62	45	6	8	28	0	12	23	60	15	0	14	23	0	31	10	0	40	0	110	2	54	0	1	0	1	5	148	7	7	15	9	26	0	0	0
AT1G07973	0	0	0	0	0	0	0	0	0	0	0	0	0	0	0	0	0	0	0	0	0	0	0	0	0	0	0	0	0	0	0	0	0	0	0	0	0	0	0	0	0
AT1G07977	0	0	0	0	0	0	0	0	0	0	0	0	4	0	0	0	2	0	0	0	0	0	0	0	0	0	0	0	0	0	0	0	0	0	0	0	0	0	0	0	0
AT1G07980	218	1	5	166	6	0	29	5	1	14	0	1	40	12	123	0	11	12	11	13	35	26	6	9	5	7	39	0	0	1	11	0	10	16	1	1	21	25	0	0	0
AT1G07983	0	0	0	0	0	0	0	0	0	0	0	0	0	0	0	0	0	0	0	0	0	0	0	0	0	0	0	0	0	0	0	0	0	0	0	0	0	0	0	0	0
AT1G07985	0	0	0	0	0	0	0	0	0	0	0	0	0	0	0	0	0	0	0	0	0	0	0	0	0	0	0	0	0	0	0	0	0	0	0	0	0	0	0	0	0
AT1G07987	0	0	0	0	0	0	0	0	0	0	0	0	4	0	0	0	9	0	0	0	0	0	0	0	0	0	0	0	0	0	0	0	0	0	0	0	0	0	0	0	0
AT1G07990	450	553	48	351	255	530	35	571	139	130	176	268	142	407	451	125	106	38	223	0	159	221	66	95	229	226	390	387	33	220	78	22	1	78	106	75	70	87	0	0	0
AT1G07993	78	1	0	0	0	0	2	0	0	6	2	7	15	10	0	17	1	0	11	5	12	0	5	0	12	2	30	0	3	0	36	0	4	4	8	0	3	0	0	0	0
AT1G07997	0	0	0	0	0	0	0	0	0	0	0	0	0	0	0	0	0	0	0	0	0	0	0	0	0	0	0	0	0	0	0	0	0	0	0	0	0	0	0	0	0
AT1G08000	73	0	8	0	67	0	0	0	0	0	4	17	3	16	0	0	98	0	0	0	0	2	0	6	2	19	1	116	1	0	5	2	1	0	5	20	4	10	0	0	0
AT1G08003	0	0	0	0	0	0	0	0	0	0	0	0	0	0	0	0	0	0	0	0	0	0	0	0	0	0	0	0	0	0	0	0	0	0	0	0	0	0	0	0	0
AT1G08005	0	0	0	0	0	0	0	0	0	0	0	0	0	0	0	0	0	0	0	0	0	0	0	0	0	0	0	0	0	0	0	0	0	0	0	0	0	0	0	0	0
AT1G08007	0	0	0	0	0	0	0	0	0	0	0	0	0	0	0	0	0	0	0	0	0	0	0	0	0	0	0	0	0	0	0	0	0	0	0	0	0	0	0	0	0
AT1G08010	14	0	0	0	0	12	12	0	27	9	21	10	26	10	87	0	8	0	39	0	75	31	5	9	3	1	22	0	7	0	0	24	50	0	0	4	6	10	0	0	0
AT1G08013	0	0	0	0	0	0	0	0	0	0	0	0	0	0	0	0	0	0	0	0	0	0	0	0	0	0	0	0	0	0	0	0	0	0	0	0	0	0	0	0	0
AT1G08017	0	0	0	0	0	0	0	0	0	0	0	0	0	0	0	0	0	0	0	0	0	0	0	0	0	0	0	0	0	0	0	0	0	0	0	0	0	0	0	0	0
AT1G08023	0	0	0	0	0	0	0	0	0	0	0	0	0	2	0	0	0	0	0	2	0	0	0	0	0	0	0	0	0	0	0	0	0	0	0	0	0	0	0	0	0
AT1G08027	0	0	0	0	0	0	0	0	0	3	0	0	0	0	0	0	0	0	0	0	0	0	0	0	0	0	0	0	0	0	0	0	0	0	0	0	0	0	0	0	0
AT1G08030	198	328	20	229	96	278	63	291	135	35	2	113	85	9	15	136	107	13	30	121	23	316	14	10	78	11	57	0	6	0	62	7	10	8	8	25	10	41	0	0	0
AT1G08033	0	0	0	0	0	0	0	0	0	0	0	0	8	0	0	0	0	0	0	0	0	0	0	0	0	0	0	0	0	6	0	0	5	0	0	3	0	0	0	0	0
AT1G08035	0	0	0	0	8	0	0	0	55	1	0	0	0	0	98	0	0	42	0	0	0	0	0	0	1	0	0	0	0	0	1	0	5	0	0	0	0	0	0	0	0
AT1G08037	10	0	0	0	0	0	0	0	5	0	0	0	0	1	0	0	0	0	0	0	0	0	0	0	0	0	0	0	0	0	0	0	0	0	0	0	0	0	0	0	0
AT1G08040	183	18	2	42	20	13	65	48	8	37	67	14	46	94	32	1	43	0	206	10	132	1	81	24	12	1	49	0	149	1	29	3	14	17	6	8	1	16	0	0	0
AT1G08043	0	0	0	0	0	0	0	0	0	0	0	0	0	0	0	0	0	0	0	0	0	0	0	0	0	0	0	0	0	0	0	0	0	0	0	0	0	0	0	0	0
AT1G08047	26	7	0	0	0	13	0	0	80	0	0	0	0	0	0	0	0	0	0	0	3	14	0	0	5	7	0	0	0	0	0	1	0	0	0	0	0	0	0	0	0
AT1G08050	0	0	0	0	1	9	0	0	1	0	1	10	3	0	7	0	0	0	0	0	0	0	2	0	5	0	8	16	0	0	0	0	0	0	0	4	0	1	0	0	0
AT1G08057	0	0	0	0	0	0	0	0	0	0	0	0	0	0	0	0	0	0	0	0	0	0	0	0	0	0	0	0	0	0	0	0	0	0	0	0	0	0	0	0	0
AT1G08060	250	9	18	80	545	66	55	24	24	57	507	77	126	103	59	186	80	32	100	28	8	19	28	14	31	108	117	8	141	117	206	66	48	30	17	3	35	10	2	0	1
AT1G08063	0	0	0	0	0	0	0	0	0	0	0	0	0	0	0	0	0	0	0	0	0	0	0	0	0	0	0	0	0	0	0	0	0	0	0	0	0	0	0	0	0
AT1G08065	0	0	0	0	0	0	0	0	0	34	0	0	0	0	0	0	0	0	0	0	0	0	0	0	0	0	0	0	0	0	0	0	0	0	0	0	0	0	0	0	0
AT1G08070	0	1	0	1	0	0	0	0	5	1	10	0	0	0	0	233	0	0	0	0	0	3	0	34	10	4	0	0	0	0	1	0	0	0	0	8	0	4	0	0	0
AT1G08073	0	0	0	0	0	0	0	0	0	0	0	0	0	0	0	0	0	0	0	0	0	0	0	0	0	0	0	0	0	0	0	0	0	0	0	0	0	0	0	0	0
AT1G08077	0	0	0	0	0	0	0	0	0	0	0	0	0	0	0	2	0	0	0	0	0	0	0	0	0	0	0	0	0	0	0	0	0	0	0	0	0	0	0	0	0
AT1G08080	0	0	0	0	0	0	0	0	0	0	0	0	0	0	0	0	0	0	0	0	0	0	0	2	0	0	0	0	0	0	0	0	0	0	0	0	0	0	0	0	0
AT1G08087	0	0	0	0	0	0	0	0	0	0	0	0	0	0	0	0	0	0	0	0	0	0	0	0	0	0	0	0	0	0	0	0	0	0	0	0	0	0	0	0	0
AT1G08090	0	0	0	0	0	0	0	1	0	0	0	0	0	0	0	0	0	0	0	0	0	0	0	0	0	0	0	0	0	0	0	0	0	0	0	0	0	0	0	0	0
AT1G08093	0	0	0	0	0	0	0	0	0	0	0	0	0	0	0	0	0	0	0	0	0	0	0	0	0	0	0	0	0	0	0	0	0	0	0	0	0	0	0	0	0
AT1G08097	0	0	0	0	0	0	0	0	0	0	0	0	0	0	0	0	0	0	0	0	0	0	0	0	0	0	0	0	0	0	0	0	0	0	0	0	0	0	0	0	0
AT1G08100	0	0	0	0	0	0	0	0	0	0	0	0	0	0	0	0	0	0	0	0	0	1	0	0	0	0	0	0	0	0	0	0	0	0	0	0	0	0	0	0	0
AT1G08103	0	0	0	0	0	0	0	0	0	1	0	0	0	1	0	0	2	4	0	0	0	0	1	7	0	0	16	0	3	0	1	0	0	0	0	0	1	0	0	0	0
AT1G08105	0	1	0	0	0	0	0	0	0	1	0	0	0	0	0	0	0	0	0	0	0	0	0	0	1	0	29	0	0	0	26	0	0	0	0	0	0	1	0	0	0
AT1G08107	0	0	0	0	0	0	0	0	0	0	0	0	0	0	0	0	0	0	0	0	0	0	0	0	0	0	0	0	0	0	0	0	0	0	0	0	0	0	0	0	0
AT1G08110	1016	25	0	184	0	163	23	127	90	110	12	116	42	77	7	263	32	54	97	0	68	123	90	0	103	81	9	65	123	55	80	89	151	6	1	54	43	18	0	0	0
AT1G08113	0	0	0	0	0	0	0	0	0	0	0	0	0	0	0	0	0	0	0	0	0	0	0	0	0	0	0	0	0	0	0	0	0	0	0	0	0	0	0	0	0
AT1G08115	0	0	0	0	0	0	0	3	0	0	0	0	0	0	0	0	0	0	0	0	0	0	0	0	0	0	0	0	0	0	0	0	0	0	0	0	0	0	0	0	0
AT1G08117	0	0	0	0	0	0	1	0	0	0	0	0	0	0	0	0	0	0	0	0	0	0	0	0	0	0	1	1	0	0	0	0	0	0	0	0	1	0	0	0	0
AT1G08120	0	0	0	0	0	0	0	0	0	1	0	2	0	7	0	0	0	0	0	1	0	0	0	0	2	1	0	0	0	0	0	0	0	0	0	0	0	0	0	0	0
AT1G08123	0	0	0	1	1	0	4	0	0	0	0	0	2	1	1	0	1	1	0	1	1	0	1	0	0	0	6	0	2	1	0	0	2	0	0	0	0	0	0	0	0
AT1G08125	45	25	18	234	30	98	99	21	1	37	264	16	78	114	6	12	36	11	133	12	0	34	25	5	92	8	48	447	20	31	56	8	22	11	19	6	47	7	0	0	0
AT1G08127	0	0	0	0	0	0	0	0	0	0	0	0	0	0	0	0	0	0	0	0	0	0	0	0	0	0	0	0	0	0	0	0	0	0	0	0	0	0	0	0	0
AT1G08130	0	20	68	0	1	51	33	214	38	3	10	10	40	56	48	0	71	0	95	14	25	50	4	4	87	14	11	6	5	0	11	0	12	1	5	3	33	0	0	0	0
AT1G08133	0	0	0	0	0	0	0	0	0	0	0	0	0	0	0	0	0	0	0	0	0	0	0	0	0	0	0	0	0	0	0	0	0	0	0	0	0	0	0	0	0
AT1G08135	0	0	0	0	0	0	181	0	0	1	0	0	0	0	0	0	0	0	0	5	0	0	0	0	0	0	6	0	0	0	0	0	0	0	0	0	0	0	0	0	0
AT1G08137	0	0	0	0	0	0	0	0	0	0	0	0	0	0	0	0	0	0	0	0	0	0	0	0	0	0	0	0	0	0	0	0	0	0	0	0	0	0	0	0	0
AT1G08140	0	0	0	0	0	1	0	0	0	0	0	0	0	0	0	0	0	0	0	0	0	0	0	0	0	0	0	0	0	0	0	0	0	0	0	0	0	0	0	0	0
AT1G08143	0	0	0	0	0	0	0	0	0	0	0	0	0	0	0	0	0	0	0	0	0	0	0	0	0	0	0	0	0	0	0	0	0	0	0	0	0	0	0	0	0
AT1G08147	0	0	0	0	0	0	0	0	0	0	0	0	0	0	0	0	0	0	0	0	0	0	0	0	0	0	0	0	0	0	0	0	0	0	0	0	0	0	0	0	0
AT1G08150	0	0	2	0	0	0	0	0	0	0	0	1	0	0	0	0	0	0	0	0	0	0	0	0	0	0	0	0	0	0	1	0	0	0	0	0	0	0	0	0	0
AT1G08153	0	0	0	0	0	0	0	0	0	0	0	0	4	3	0	0	0	0	0	0	0	0	0	0	0	0	0	0	0	0	0	0	0	0	0	0	0	0	0	0	0
AT1G08160	0	0	0	0	0	0	0	0	0	0	0	0	0	0	0	0	0	0	0	0	0	0	0	0	0	0	0	0	35	0	0	0	0	0	0	0	0	0	0	0	0
AT1G08165	0	0	1	0	0	0	0	0	0	0	0	0	0	0	53	0	0	1	0	0	0	0	0	0	0	9	0	0	0	45	0	0	0	0	0	0	0	0	0	0	0
AT1G08170	1	0	0	29	0	0	0	0	0	0	0	1	0	0	0	0	0	0	0	0	0	0	0	0	0	0	0	0	0	0	0	0	0	0	0	0	0	0	0	0	0
AT1G08173	0	0	0	0	0	0	0	0	0	0	0	0	0	0	0	0	0	0	0	6	0	0	12	0	0	0	0	0	0	0	0	0	0	0	0	0	0	0	0	0	0
AT1G08177	0	0	0	0	0	10	0	1	0	0	0	0	0	0	0	0	0	0	0	0	0	0	0	0	0	0	0	0	0	0	0	0	0	0	0	0	0	0	0	0	0
AT1G08180	0	7	0	0	0	3	0	0	0	0	0	0	0	1	0	0	0	0	2	0	1	2	0	0	0	0	0	0	0	0	0	21	0	0	0	0	0	0	0	0	0
AT1G08183	0	0	0	0	0	0	0	0	0	0	0	0	0	0	0	0	0	0	0	0	0	0	0	0	0	0	0	0	0	0	0	0	0	0	0	0	0	0	0	0	0
AT1G08190	173	40	46	69	250	191	171	125	96	139	234	167	199	102	180	19	61	12	23	78	80	42	47	15	116	57	84	27	92	5	119	19	81	35	35	47	59	95	1	0	0
AT1G08193	0	0	3	0	0	0	0	0	0	0	0	0	0	0	0	0	0	0	0	0	0	0	0	0	0	0	0	0	0	0	0	0	0	0	0	0	0	0	0	0	0
AT1G08200	58	108	45	670	215	318	31	271	236	26	69	140	143	149	22	60	4	200	418	10	81	96	15	41	98	36	23	107	126	100	43	76	21	81	17	101	62	15	0	0	0
AT1G08207	0	0	0	0	0	0	0	0	0	0	0	0	0	0	0	0	0	52	0	0	0	0	0	0	0	0	0	0	0	0	0	0	0	0	0	0	0	0	0	0	0
AT1G08210	655	1	1	0	25	42	381	8	60	147	0	35	5	51	27	4	26	4	77	0	69	9	3	12	97	11	73	16	0	11	16	22	1	22	1	9	16	0	0	1	0
AT1G08213	0	0	0	0	8	0	0	0	0	0	0	0	0	0	0	0	0	0	3	0	0	0	0	0	4	0	0	0	0	0	0	0	0	0	0	0	0	0	0	0	0
AT1G08217	0	0	0	0	0	0	0	0	0	0	0	0	0	0	0	0	0	0	0	0	5	0	0	0	0	1	0	0	0	0	0	0	0	0	0	0	0	0	0	0	0
AT1G08220	0	0	41	0	0	75	67	1	6	6	91	0	20	23	95	0	10	13	0	0	117	0	4	0	10	0	8	22	0	16	0	0	46	28	9	4	12	4	0	0	0
AT1G08223	0	0	0	0	0	0	0	0	0	0	0	0	0	0	0	0	0	0	0	0	0	0	0	0	0	0	0	0	0	0	0	0	0	0	0	0	0	0	0	0	0
AT1G08227	0	0	0	0	0	0	0	0	0	0	0	0	0	0	0	0	0	0	0	0	0	0	0	0	0	0	0	0	0	0	0	0	0	0	0	0	0	0	0	0	0
AT1G08230	1028	1056	208	594	1196	1533	1663	1015	759	833	813	762	585	427	155	166	552	379	194	155	246	413	449	67	461	318	671	627	394	140	705	146	303	129	135	117	212	144	0	0	0
AT1G08237	0	0	0	0	0	0	0	0	0	0	0	0	0	0	0	0	0	0	0	0	0	0	0	0	0	1	0	0	0	0	0	0	0	0	0	0	0	0	0	0	0
AT1G08240	0	0	0	0	0	0	0	0	0	0	0	0	0	0	0	0	0	0	0	0	0	0	0	0	0	0	0	0	0	0	0	0	0	0	0	0	0	0	0	0	0
AT1G08247	0	0	0	0	0	0	0	0	0	0	0	0	0	0	0	0	0	0	0	0	0	0	0	0	0	0	0	3	0	0	0	0	0	0	0	0	0	0	0	0	0
AT1G08250	0	0	0	0	0	0	0	0	0	2	0	0	0	0	0	0	0	0	0	0	0	0	0	0	0	0	0	0	0	0	0	0	0	0	0	0	0	0	0	0	0
AT1G08253	0	0	0	0	0	0	0	0	0	0	9	0	0	1	0	0	0	0	0	10	0	0	0	0	0	0	0	0	0	0	0	0	0	0	0	0	0	0	0	0	0
AT1G08257	0	0	0	0	0	0	0	0	0	0	0	0	0	0	0	0	0	0	0	0	0	0	0	0	0	0	0	0	0	0	31	0	0	0	0	0	0	0	0	0	0
AT1G08260	121	1	20	13	59	59	0	48	377	0	77	2	2	22	202	3	153	0	21	31	119	10	6	16	283	49	60	109	0	3	65	26	90	10	50	2	5	1	0	0	0
AT1G08263	0	0	0	0	0	0	0	0	0	0	0	0	0	0	0	0	22	0	0	0	0	0	0	0	0	0	0	0	0	0	0	0	0	0	0	0	0	0	0	0	0
AT1G08267	0	0	0	0	0	0	0	0	0	0	0	0	0	0	0	0	0	0	0	0	0	0	0	0	0	0	0	0	0	0	0	0	0	0	0	0	0	0	0	0	0
AT1G08270	0	0	0	0	0	0	0	0	0	0	0	0	0	0	36	0	42	6	0	8	10	18	0	2	25	13	2	0	0	0	3	0	0	2	0	0	1	1	0	0	0
AT1G08273	0	0	0	0	0	0	0	0	0	0	0	0	0	0	0	0	0	0	0	0	0	0	0	0	0	0	0	0	0	0	0	0	0	0	0	0	0	0	0	0	0
AT1G08277	0	0	0	0	0	0	0	0	0	0	0	0	0	0	0	0	0	0	0	0	0	0	0	0	0	0	0	0	0	0	0	0	0	0	0	0	0	0	0	0	0
AT1G08280	257	0	1	2	0	56	188	0	10	0	0	147	1	8	0	0	0	0	3	0	0	99	11	0	14	11	0	0	0	0	0	0	0	0	0	8	0	0	0	0	0
AT1G08283	0	0	0	0	0	0	0	0	0	0	0	0	0	0	0	0	0	0	0	0	0	0	0	0	0	0	0	0	0	0	0	0	0	0	0	0	0	0	0	0	0
AT1G08290	0	0	0	0	0	0	0	0	0	0	0	0	0	0	0	16	0	0	0	0	0	0	25	0	0	0	0	0	0	0	0	0	0	0	0	0	0	0	0	0	0
AT1G08293	0	0	0	0	0	0	0	0	0	0	0	0	0	0	0	0	0	0	0	0	0	0	0	0	0	0	0	0	0	0	0	0	0	0	0	0	0	0	0	0	0
AT1G08297	0	0	0	0	0	0	0	0	0	0	0	2	0	0	0	0	0	0	0	0	0	0	0	0	0	0	0	0	0	0	0	0	0	0	0	0	0	0	0	0	0
AT1G08300	3	0	1	0	5	9	26	15	5	118	3	137	12	17	1	0	0	0	0	0	15	53	8	5	38	6	27	0	9	0	0	22	1	8	29	1	11	0	0	0	0
AT1G08307	0	0	0	0	0	0	0	0	0	0	0	0	0	0	0	0	0	0	0	0	0	0	0	0	0	0	0	0	0	0	0	2	0	0	0	0	0	0	0	0	0
AT1G08310	23	46	37	0	23	648	3	1	0	66	124	3	4	8	1	88	1	0	0	1	0	69	11	0	5	10	6	0	45	0	0	0	0	9	0	22	9	48	0	0	0
AT1G08313	0	0	0	0	0	0	0	0	0	0	0	0	0	0	0	0	0	0	0	0	0	0	0	0	0	0	0	0	2	0	0	0	0	0	0	0	0	0	0	0	0
AT1G08315	0	6	0	0	0	0	0	0	0	0	0	1	3	0	0	0	0	0	0	0	0	0	0	0	0	1	2	0	4	0	11	2	0	0	0	1	0	0	0	0	0
AT1G08317	0	0	0	0	0	0	0	0	0	0	0	0	0	0	0	0	0	0	0	0	0	0	0	0	0	0	0	0	0	0	0	0	0	0	0	0	0	0	0	0	0
AT1G08320	0	0	0	0	0	30	0	0	0	0	0	0	0	0	0	0	0	0	59	5	0	0	0	0	4	0	0	0	0	0	0	0	0	0	0	0	0	0	0	0	0
AT1G08323	0	0	0	0	0	0	0	0	0	0	0	0	0	0	0	0	0	0	0	0	0	0	0	0	0	0	0	0	0	0	0	0	0	0	0	0	0	0	0	0	0
AT1G08327	0	0	0	0	0	0	0	0	0	0	0	0	0	0	0	0	0	0	0	0	0	0	0	0	0	0	0	15	10	0	0	0	0	0	0	0	0	0	0	0	0
AT1G08333	0	0	0	0	30	0	41	0	0	0	0	4	6	16	0	0	0	0	0	23	0	0	0	0	0	0	0	0	0	0	0	0	0	0	7	0	0	0	0	0	0
AT1G08340	0	0	0	4	2	0	41	0	1	0	0	0	0	0	0	2	0	0	0	0	0	0	0	0	0	0	0	0	0	0	0	0	0	2	0	0	0	0	0	0	0
AT1G08347	0	0	0	0	0	0	0	0	0	0	0	0	0	0	1	0	0	0	0	0	0	0	0	0	0	0	0	0	0	0	0	0	0	0	0	0	0	0	0	0	0
AT1G08350	0	1	21	0	0	0	168	2	5	16	1	52	1	23	93	6	0	107	0	0	96	0	0	0	42	16	0	0	0	0	15	0	0	6	9	0	0	2	0	0	0
AT1G08353	0	0	0	0	0	0	0	0	0	0	0	0	0	0	0	0	0	0	0	0	0	0	0	0	0	0	0	0	0	0	0	0	0	0	0	0	0	0	0	0	0
AT1G08357	0	0	0	0	0	0	0	0	0	0	0	0	0	0	0	0	0	0	0	0	0	0	0	0	0	0	0	0	0	0	0	0	0	0	0	0	0	0	0	0	0
AT1G08360	380	404	238	580	155	241	170	136	215	152	246	107	211	198	198	224	82	43	221	88	147	126	163	94	237	117	334	126	283	154	48	108	132	76	87	42	141	157	0	0	0
AT1G08363	0	0	0	0	0	0	0	0	0	0	0	0	0	0	0	0	0	0	0	0	0	0	0	0	0	0	0	0	0	0	0	0	0	0	0	0	0	0	0	0	0
AT1G08367	0	0	0	0	0	0	0	0	0	0	0	0	0	0	0	3	0	0	0	0	0	0	0	0	0	0	0	0	0	0	0	0	0	0	0	0	0	0	0	0	0
AT1G08370	130	107	1	9	185	11	143	87	163	24	73	55	102	74	42	1	72	77	255	13	26	79	4	22	118	43	81	63	52	213	119	37	36	14	8	57	27	8	0	0	0
AT1G08377	0	0	0	0	0	0	0	0	0	0	0	0	0	0	0	0	0	0	0	0	0	0	0	0	0	0	0	0	0	0	0	0	0	0	0	0	0	0	0	0	0
AT1G08380	551	199	100	1014	391	466	458	542	801	461	234	478	339	500	208	195	161	129	206	169	246	216	288	79	417	189	377	775	495	351	494	507	459	309	387	290	503	523	0	1	1
AT1G08383	0	0	0	0	0	0	1	0	0	0	0	0	0	0	0	0	0	0	0	0	0	0	0	0	0	0	0	0	0	0	0	0	0	0	0	0	0	0	0	0	0
AT1G08387	0	0	0	0	0	0	0	0	0	0	0	0	0	0	0	0	0	0	0	0	0	0	0	0	0	0	0	0	0	0	0	0	0	0	0	0	1	0	0	0	0
AT1G08390	13	0	0	10	0	0	0	0	0	0	0	0	22	0	0	0	0	0	0	0	0	0	1	0	1	0	1	0	0	0	0	2	0	0	0	0	2	2	0	0	0
AT1G08393	0	0	0	20	0	0	4	0	0	0	0	0	0	0	0	40	10	0	15	0	0	0	0	0	0	0	0	0	0	0	0	0	0	0	0	0	0	0	0	0	0
AT1G08397	0	0	0	0	0	0	0	0	19	0	0	0	0	0	0	0	0	0	0	0	0	0	0	0	0	0	0	0	0	0	0	0	0	0	0	0	0	0	0	0	0
AT1G08400	0	0	0	0	0	9	1	0	9	130	0	0	7	0	1	0	0	0	0	0	0	16	0	0	23	1	13	19	2	10	4	0	41	9	1	0	1	13	0	0	1
AT1G08403	0	0	0	0	0	0	0	0	0	0	0	0	0	0	0	0	0	0	0	0	0	0	0	0	0	0	0	0	0	0	0	0	0	0	0	0	0	0	0	0	0
AT1G08410	45	0	46	2	0	9	174	18	2	54	1	60	40	12	22	34	38	0	4	0	2	66	5	5	53	7	2	0	40	0	43	0	2	24	7	5	6	4	0	0	0
AT1G08413	0	0	0	0	0	0	0	0	0	0	0	0	0	0	0	0	0	0	0	0	0	0	0	0	0	0	0	0	0	0	0	0	0	0	0	0	0	0	0	0	0
AT1G08417	0	0	0	0	0	0	0	0	0	0	0	0	0	0	0	0	0	0	0	0	0	0	0	0	0	0	0	0	0	0	0	0	0	0	0	0	0	0	0	0	0
AT1G08420	221	267	90	103	25	15	77	593	96	54	73	6	61	61	43	145	50	0	184	16	58	7	8	10	22	20	4	1	0	36	14	30	98	37	14	3	18	10	0	3	0
AT1G08427	0	0	0	0	0	0	0	0	0	0	0	0	0	0	0	0	0	0	0	0	0	10	0	0	0	0	3	0	0	0	0	0	0	0	0	0	0	0	0	0	0
AT1G08430	174	0	79	1	0	0	0	1	40	1	1	0	10	0	4	0	0	0	0	0	0	0	0	67	0	0	0	0	0	13	0	0	0	0	0	0	0	0	0	0	0
AT1G08433	0	0	0	0	0	0	0	0	0	0	0	0	0	0	0	0	0	0	0	0	0	0	0	0	0	0	0	0	0	0	0	0	0	0	0	0	0	0	0	0	0
AT1G08437	0	0	0	0	0	0	0	0	0	0	0	0	0	0	0	0	0	0	0	0	0	0	0	0	0	0	0	0	0	0	0	0	0	0	0	0	0	0	0	0	0
AT1G08440	0	0	0	0	0	0	0	0	0	0	0	0	0	0	0	0	0	0	0	0	0	0	7	0	0	0	0	0	0	0	0	0	0	0	0	0	0	0	0	0	0
AT1G08443	0	0	0	0	0	0	0	0	0	0	0	0	0	0	0	0	0	0	0	0	0	0	0	0	0	0	0	0	0	0	0	0	0	0	0	0	0	0	0	0	0
AT1G08447	0	0	0	0	0	0	0	0	0	0	1	0	0	0	0	0	0	0	0	0	0	0	0	0	0	0	0	0	0	0	0	0	0	0	0	0	0	0	0	0	0
AT1G08450	1	287	43	138	0	42	0	0	23	23	59	15	79	15	12	0	2	23	297	0	43	65	1	69	2	131	13	8	40	0	185	3	14	10	15	6	15	14	0	0	0
AT1G08453	0	0	0	0	0	0	0	0	0	0	0	0	0	0	0	0	0	0	0	0	0	0	0	0	0	0	0	0	0	0	0	0	0	0	0	0	0	0	0	0	0
AT1G08457	0	0	0	0	0	0	0	0	0	0	0	0	0	0	0	0	0	0	0	0	0	0	0	0	0	0	0	0	0	0	0	0	0	0	0	0	0	0	0	0	0
AT1G08460	173	0	32	88	1	1	17	80	1	70	68	13	78	60	96	0	17	0	36	57	90	20	14	0	1	16	8	0	1	14	81	18	0	0	2	0	4	7	0	0	0
AT1G08463	0	0	0	0	0	0	0	0	0	0	0	0	0	0	0	0	0	0	0	0	0	0	0	0	0	0	0	0	0	0	0	0	0	0	0	0	0	0	0	0	0
AT1G08465	34	1	5	0	11	11	6	2	23	8	4	8	0	3	111	0	0	0	0	0	7	10	8	4	3	1	0	244	1	0	1	8	153	33	38	18	26	32	0	0	0
AT1G08470	0	154	0	11	0	5	16	8	65	0	33	1	6	0	194	0	0	0	88	16	21	0	13	14	8	10	0	0	4	0	26	13	0	8	10	4	6	26	0	0	0
AT1G08473	0	0	0	0	0	0	0	0	0	0	0	0	0	0	0	0	0	0	0	0	0	0	0	0	0	0	0	0	0	0	0	0	0	0	0	0	0	0	0	0	0
AT1G08477	0	0	0	0	0	0	0	0	0	0	0	0	0	0	0	0	0	0	0	0	0	0	0	0	0	0	0	0	0	0	0	0	0	0	0	0	0	0	0	0	0
AT1G08480	75	0	17	62	0	1	8	33	1	1	0	12	22	22	334	0	23	35	0	8	4	0	40	0	16	16	3	4	3	95	14	5	2	6	0	5	21	3	0	0	0
AT1G08483	0	0	0	0	0	0	0	0	0	0	0	0	0	0	0	0	0	0	0	0	0	0	0	0	0	0	0	0	0	0	0	0	0	0	0	0	0	0	0	0	0
AT1G08487	0	0	0	0	0	0	0	0	0	0	0	0	0	0	0	0	0	0	0	0	0	0	0	0	0	0	0	0	0	0	0	0	0	0	0	0	0	0	0	0	0
AT1G08490	7	101	22	16	0	24	164	60	64	39	0	62	27	89	191	1	31	1	0	1	7	88	12	3	58	23	40	0	18	8	39	26	98	38	17	3	48	11	0	0	0
AT1G08493	0	0	0	0	0	0	0	0	0	0	0	0	0	0	0	0	0	0	0	0	0	0	0	0	0	0	0	0	0	0	0	0	0	0	0	0	0	0	0	0	0
AT1G08497	0	0	0	0	0	0	0	0	0	0	0	0	0	0	0	0	0	0	0	0	0	0	0	0	0	0	0	0	0	0	0	0	0	0	0	0	0	0	0	0	0
AT1G08500	0	0	0	0	0	0	0	0	0	0	0	0	0	0	0	46	0	31	0	0	0	0	0	0	0	0	0	0	0	0	0	0	0	0	0	0	0	0	0	0	0
AT1G08503	0	0	0	0	0	0	0	0	0	0	0	0	0	0	0	0	0	0	0	0	0	0	0	1	0	0	0	0	0	0	0	0	5	0	0	0	0	0	0	0	0
AT1G08507	0	0	0	0	0	0	0	0	0	0	0	0	0	0	0	0	0	0	1	0	0	0	0	0	0	16	8	0	0	0	0	4	0	0	0	0	0	0	0	0	0
AT1G08510	207	19	60	176	45	217	113	268	202	54	367	94	77	102	142	66	182	119	156	159	89	30	76	34	111	75	157	334	106	196	365	167	156	142	115	58	121	101	1	0	1
AT1G08513	0	0	0	0	0	0	0	0	0	0	0	0	0	0	0	0	0	0	0	0	0	0	0	0	0	0	0	0	0	0	0	0	0	0	0	0	0	0	0	0	0
AT1G08517	0	0	2	0	0	0	0	0	0	0	0	0	0	0	0	0	0	0	0	0	0	0	0	0	0	0	0	0	0	0	0	0	0	0	0	0	0	0	0	0	0
AT1G08520	458	4	3	113	32	217	269	261	29	53	4	100	52	200	62	252	232	70	10	99	10	33	53	3	50	40	87	265	375	58	65	55	99	58	11	22	63	65	0	0	1
AT1G08523	0	0	1	0	0	0	0	0	0	0	0	0	0	0	0	25	0	0	0	0	0	0	0	0	0	0	0	0	0	0	0	0	0	0	0	0	0	0	0	0	0
AT1G08530	1	0	1	0	5	510	0	7	12	0	26	1	1	0	1	44	11	1	76	37	1	1	3	0	0	0	1	0	0	0	0	0	26	2	2	13	1	1	0	0	0
AT1G08533	0	0	0	0	0	0	0	0	0	0	0	0	0	0	0	0	0	0	0	0	0	0	0	0	0	0	0	0	0	0	0	0	0	0	0	0	0	0	0	0	0
AT1G08537	0	0	0	0	0	0	0	0	0	0	0	0	0	0	0	0	0	0	0	0	0	0	0	0	0	0	0	0	0	0	0	0	0	0	0	0	0	0	0	0	0
AT1G08540	235	59	45	80	36	187	39	20	110	60	285	83	148	16	24	23	36	56	12	12	23	198	14	0	150	54	59	0	0	60	41	68	71	27	14	46	48	24	0	0	0
AT1G08543	0	0	0	0	0	0	0	0	0	0	0	0	0	0	0	0	0	0	0	0	0	0	0	0	0	0	0	0	0	0	0	0	1	0	0	0	0	0	0	0	0
AT1G08547	0	0	0	0	0	0	0	0	0	0	0	0	0	0	0	0	0	0	0	0	0	0	0	0	0	0	0	0	0	0	0	0	0	0	0	0	0	0	0	0	0
AT1G08550	5	1	1	0	7	130	91	327	109	14	85	417	78	121	449	2	0	60	11	68	231	59	5	139	321	121	75	27	0	178	18	50	28	89	24	65	166	67	0	0	0
AT1G08553	0	18	0	0	0	0	0	0	0	0	0	0	0	0	1	0	0	0	0	0	0	0	0	0	0	0	0	0	0	0	0	0	0	0	0	0	0	0	0	0	0
AT1G08557	0	0	0	0	0	0	0	0	0	0	0	0	0	0	0	0	0	0	0	0	0	0	0	0	0	0	0	0	0	0	0	0	0	0	0	0	0	0	0	0	0
AT1G08560	0	0	0	0	0	0	0	0	0	0	0	23	0	0	0	0	0	0	9	0	0	0	0	0	0	0	0	0	0	0	0	0	0	10	0	0	1	0	0	0	0
AT1G08563	0	0	0	0	0	0	0	0	0	0	0	0	0	0	0	0	0	0	0	0	3	0	0	0	0	0	0	0	0	0	0	0	0	1	0	0	0	0	0	0	0
AT1G08567	0	0	1	0	0	0	0	0	0	0	0	0	0	0	0	0	0	0	0	0	0	0	0	0	0	0	0	0	0	0	0	0	0	0	0	0	0	0	0	0	0
AT1G08570	2259	333	13	1075	627	712	182	393	1494	701	592	746	944	598	88	737	372	136	402	316	581	314	219	87	751	342	330	722	497	443	914	459	581	444	340	497	722	462	1	3	1
AT1G08573	0	0	0	0	0	0	0	0	0	0	0	0	0	0	0	0	0	0	0	0	0	0	0	1	0	0	2	0	0	0	0	0	0	10	0	0	0	0	0	0	0
AT1G08577	0	0	0	0	0	0	0	0	1	0	0	0	0	0	0	0	0	0	0	0	0	0	0	0	0	0	0	0	0	0	0	0	0	0	0	2	0	0	0	0	0
AT1G08580	18	11	1	20	25	22	192	104	4	0	88	23	32	27	3	15	20	6	1	26	2	20	13	1	29	13	31	42	6	2	53	19	0	13	0	7	17	9	0	0	0
AT1G08583	0	0	0	0	0	0	0	0	0	0	0	0	0	0	0	0	0	0	0	0	0	0	0	0	0	0	0	0	0	0	0	0	0	0	0	0	0	0	0	0	0
AT1G08587	7	0	0	0	0	0	0	0	0	0	0	0	0	0	0	0	0	0	0	0	0	0	0	0	0	0	0	0	0	0	0	0	0	0	0	0	0	0	0	0	0
AT1G08590	0	0	0	0	0	0	0	0	0	0	0	1	0	0	0	0	0	0	0	0	0	0	0	0	0	0	0	0	0	6	0	0	0	0	0	0	0	0	0	0	0
AT1G08592	0	0	0	0	0	0	0	0	0	0	0	0	0	0	0	0	0	0	0	0	0	0	0	0	0	0	0	0	0	0	0	0	0	0	0	0	0	0	0	0	0
AT1G08600	189	184	42	47	88	42	4	85	128	28	170	110	47	105	75	13	62	81	15	27	44	78	28	25	61	21	53	20	5	17	40	85	14	11	9	1	30	10	0	0	0
AT1G08603	0	0	0	0	0	0	0	0	0	0	0	0	0	0	0	0	0	0	0	0	0	0	0	0	0	0	0	0	0	0	0	0	0	0	0	0	0	0	0	0	0
AT1G08607	0	0	0	0	0	0	0	0	0	0	26	0	0	0	0	0	0	0	0	0	4	4	0	0	2	0	0	0	0	0	0	2	0	0	0	0	0	0	0	0	0
AT1G08610	242	362	1	3	2	18	1	209	6	67	11	116	44	8	0	1	0	0	0	0	16	2	31	14	181	8	34	0	0	1	42	1	1	4	0	8	0	0	0	0	0
AT1G08613	0	0	0	0	0	0	0	0	0	0	0	0	0	0	0	0	0	0	0	0	0	0	0	0	0	0	0	0	0	0	0	0	0	0	0	0	0	0	0	0	0
AT1G08620	390	22	28	215	506	616	129	71	68	206	228	106	86	127	108	11	184	128	148	19	53	98	45	17	152	58	75	41	35	62	66	43	110	58	48	13	31	17	0	0	0
AT1G08623	0	0	0	0	0	0	0	0	0	0	0	0	0	0	0	0	0	0	0	0	0	0	0	0	0	0	0	0	0	0	0	0	0	0	0	0	0	0	0	0	0
AT1G08627	0	0	0	0	0	0	0	0	0	0	0	0	0	0	0	0	0	0	0	0	0	0	0	0	0	0	0	0	0	0	0	0	0	0	0	0	0	0	0	0	0
AT1G08630	0	0	0	0	0	0	0	0	0	0	0	0	0	0	0	0	39	0	1	3	5	0	11	0	0	3	26	0	0	0	0	0	0	2	1	0	0	0	0	0	0
AT1G08633	7	2	0	23	0	0	20	0	0	1	0	6	1	0	0	0	0	0	0	0	6	2	0	0	1	0	1	1	0	0	0	4	3	0	1	1	0	0	0	0	0
AT1G08637	0	0	0	0	0	0	0	0	0	0	0	0	0	0	0	0	0	0	0	0	0	0	0	0	0	0	0	0	0	0	0	0	0	0	0	0	0	0	0	0	0
AT1G08640	1634	370	208	135	793	138	226	762	702	245	645	143	353	204	466	101	143	119	249	184	659	334	195	170	493	234	649	49	101	9	131	85	31	48	15	46	66	165	0	0	0
AT1G08643	0	0	0	0	0	6	0	0	0	0	0	1	0	0	0	0	0	0	0	0	0	0	0	0	0	0	0	0	0	0	0	0	0	0	0	0	0	0	0	0	0
AT1G08645	0	0	0	0	0	0	0	0	0	0	0	0	0	0	0	0	0	0	0	0	0	0	0	0	0	0	0	0	0	0	0	0	0	0	0	0	0	0	0	0	0
AT1G08647	0	0	0	0	0	0	0	0	0	0	0	0	0	0	0	0	0	0	0	0	0	0	0	0	0	0	0	0	0	0	0	0	0	0	0	0	0	0	0	0	0
AT1G08650	8	22	3	1	184	96	13	200	147	16	227	73	79	70	2	72	32	0	114	1	57	129	40	37	103	48	72	222	436	21	162	299	152	102	67	156	201	171	1	2	0
AT1G08653	0	0	0	0	0	0	0	0	0	0	0	0	0	0	0	0	0	0	0	0	0	0	0	0	0	0	0	0	0	0	0	0	0	0	0	0	0	0	0	0	0
AT1G08657	0	0	0	0	0	0	0	0	0	0	0	0	0	0	0	0	0	0	0	0	0	0	0	0	0	0	0	0	0	0	0	0	0	0	0	0	0	0	0	0	0
AT1G08660	5	26	8	136	0	405	26	168	32	1	26	63	22	23	0	116	30	0	211	29	15	0	0	41	14	7	237	0	17	16	101	12	0	4	0	2	3	40	0	0	0
AT1G08663	0	0	0	0	0	0	0	0	0	0	0	0	0	0	0	0	0	0	0	0	0	0	0	0	0	0	0	0	0	0	0	0	0	0	0	0	0	0	0	0	0
AT1G08667	0	0	0	0	0	0	0	0	0	0	0	0	0	0	0	0	0	0	0	0	0	0	0	0	0	0	0	0	0	0	0	0	0	0	0	0	0	0	0	0	0
AT1G08670	0	0	0	0	0	0	0	0	0	0	0	0	0	0	8	0	0	0	0	0	0	0	0	0	0	0	0	0	0	0	0	0	0	0	0	0	0	0	0	0	0
AT1G08673	0	0	0	0	0	0	0	0	0	0	0	0	0	0	0	0	0	0	0	0	0	0	0	0	0	0	0	0	0	0	0	0	0	0	0	0	0	0	0	0	0
AT1G08677	0	0	0	0	0	0	0	0	0	0	0	0	0	0	0	0	0	0	0	0	0	0	0	0	0	0	0	0	0	0	0	0	0	0	0	0	0	0	0	0	0
AT1G08680	125	124	7	3	125	203	81	27	43	464	38	41	70	56	151	48	115	6	55	3	10	13	0	15	128	21	93	35	105	47	22	0	74	0	12	71	8	42	0	0	0
AT1G08683	0	0	0	0	0	0	0	0	0	0	0	0	0	0	0	0	0	0	0	0	0	0	0	0	0	0	0	0	0	0	0	0	0	0	0	0	0	0	0	0	0
AT1G08695	0	0	0	0	0	0	0	0	1	0	0	0	0	0	0	0	0	0	0	0	0	0	0	0	0	0	0	0	0	0	2	0	0	0	0	0	0	0	0	0	0
AT1G08697	0	0	0	0	0	0	0	0	0	0	3	0	0	0	0	0	0	0	0	0	0	0	0	0	0	0	0	0	0	0	0	0	0	0	0	0	0	0	0	0	0
AT1G08700	13	1	31	3	76	137	72	1	125	33	220	3	20	245	0	4	121	16	0	0	24	5	14	1	19	0	0	36	28	0	13	1	1	6	15	32	30	1	0	0	0
AT1G08703	0	0	0	0	0	0	0	0	0	4	0	0	0	0	0	0	0	0	0	0	2	0	0	0	0	0	0	0	0	10	0	0	0	0	0	0	0	0	0	0	0
AT1G08707	0	0	0	0	0	0	0	0	0	0	0	0	0	0	0	0	0	0	0	0	0	0	0	0	0	0	0	0	0	0	0	0	0	0	0	0	0	0	0	0	0
AT1G08710	10	0	7	1	0	17	1	105	40	19	50	16	89	38	0	0	44	66	4	74	62	4	23	0	18	4	19	0	11	0	31	1	41	26	1	3	8	10	0	0	0
AT1G08713	0	0	0	0	0	0	0	0	0	0	0	0	0	0	0	0	0	0	0	0	0	0	0	0	0	0	0	0	0	0	0	0	0	0	0	0	0	0	0	0	0
AT1G08717	0	0	0	0	0	0	0	0	0	0	0	0	0	0	0	0	0	0	0	0	0	0	0	0	0	0	0	0	0	0	0	0	0	0	0	0	0	0	0	0	0
AT1G08720	0	0	33	6	28	47	0	1	47	1	64	1	19	40	50	67	83	64	0	52	0	6	67	14	24	17	18	13	0	0	170	0	78	0	0	6	53	4	0	0	0
AT1G08723	2	0	0	0	0	0	0	0	0	0	0	0	0	0	0	0	0	0	0	0	0	0	0	0	0	0	0	0	0	0	0	0	0	0	0	0	0	0	0	0	0
AT1G08727	0	0	0	0	0	0	0	0	0	0	0	0	0	0	0	0	0	0	0	0	0	1	0	0	0	0	2	0	0	0	0	0	0	0	0	1	0	0	0	0	0
AT1G08730	1	0	0	0	0	0	49	0	160	252	0	55	0	0	0	0	0	0	0	33	1	1	0	0	22	1	1	0	0	0	2	0	0	0	0	0	0	0	0	0	0
AT1G08733	0	0	0	0	0	35	0	18	4	13	1	7	6	19	20	0	0	11	3	0	0	6	0	4	18	3	15	7	0	12	16	4	7	14	0	12	5	6	0	0	0
AT1G08735	0	0	0	0	0	0	0	0	0	0	0	0	0	0	0	0	0	0	0	0	0	0	0	0	0	0	0	0	0	0	0	0	0	0	0	0	0	0	0	0	0
AT1G08737	0	0	0	0	0	0	0	0	0	0	0	0	0	0	0	0	0	0	0	0	0	0	0	0	0	0	0	0	0	0	0	0	0	0	0	0	0	0	0	0	0
AT1G08740	0	0	0	0	0	0	0	0	0	0	0	0	0	0	0	0	0	0	0	0	0	0	0	0	0	0	0	0	0	0	0	0	0	0	0	0	0	0	0	0	0
AT1G08743	0	0	0	0	0	0	0	0	0	6	0	0	0	0	0	0	0	0	0	0	0	0	0	0	0	0	0	0	0	0	0	0	0	0	0	0	0	0	0	0	0
AT1G08747	5	0	1	13	1	57	74	14	6	10	0	0	3	1	0	3	0	1	1	0	0	1	0	0	1	0	10	0	19	0	0	0	0	0	0	0	2	9	0	0	0
AT1G08750	1	42	0	5	11	1	6	5	49	0	31	155	24	21	1	0	0	1	0	3	42	12	1	0	28	17	35	0	4	32	160	0	1	0	0	0	4	34	0	0	0
AT1G08753	0	0	0	0	0	0	0	0	0	0	0	0	0	0	0	0	0	0	0	0	0	0	0	0	0	0	0	0	0	0	2	0	0	0	0	0	0	0	0	0	0
AT1G08757	0	0	0	0	0	0	2	0	0	0	0	0	0	0	0	0	0	0	0	0	0	0	0	0	0	0	0	0	0	0	0	0	0	0	0	0	3	0	0	0	0
AT1G08760	44	5	1	1	13	1	118	6	2	12	7	89	136	26	18	38	7	1	24	1	3	135	4	0	42	52	58	0	18	0	17	0	4	3	19	8	13	7	0	0	1
AT1G08763	0	0	0	0	0	0	0	0	0	0	0	0	0	0	0	0	0	0	0	0	0	0	0	0	0	0	0	0	0	0	0	0	0	0	0	0	0	0	0	0	0
AT1G08767	0	0	0	0	0	0	0	0	0	0	0	0	0	0	0	0	0	0	0	0	0	0	0	0	0	0	0	0	0	0	0	0	0	0	0	0	0	0	0	0	0
AT1G08770	1	94	44	0	0	0	0	1	0	12	0	0	0	3	0	32	0	0	0	0	0	0	0	0	0	0	0	0	1	0	0	0	0	0	0	0	0	5	0	0	0
AT1G08773	0	0	0	0	0	0	0	0	0	0	0	0	0	0	0	0	0	0	0	0	0	0	0	0	0	0	0	0	0	0	0	0	0	0	0	0	0	0	0	0	0
AT1G08777	0	0	0	0	0	0	0	0	0	0	0	0	0	0	0	0	0	0	0	0	0	0	0	0	0	0	0	0	0	0	0	0	0	0	0	0	0	0	0	0	0
AT1G08780	128	84	110	202	1	5	3	16	38	1	34	6	5	1	17	0	25	13	0	0	3	75	4	16	7	17	42	44	0	5	0	0	0	2	4	2	5	3	0	0	0
AT1G08787	0	0	0	0	0	0	0	0	0	0	0	0	0	0	0	0	0	0	0	0	0	0	0	0	0	0	0	0	0	0	0	0	0	0	0	0	0	0	0	0	0
AT1G08790	0	0	0	0	0	0	0	0	0	0	0	0	0	0	0	0	0	0	0	0	0	0	0	0	0	0	0	0	0	0	0	0	0	0	0	0	0	0	0	0	0
AT1G08797	0	0	0	0	0	0	0	0	0	0	0	0	0	0	0	0	0	0	0	0	0	0	0	0	0	0	0	0	0	0	0	0	0	0	0	0	0	0	0	0	0
AT1G08800	351	24	3	52	56	352	29	6	13	78	55	18	35	25	1146	5	1	0	0	0	20	12	22	44	19	4	17	4	1	0	80	110	116	26	33	7	14	13	0	0	0
AT1G08803	0	0	0	0	0	0	0	0	0	0	0	0	0	0	0	0	0	0	0	0	0	0	0	0	0	0	0	0	0	0	0	0	0	0	0	0	0	0	0	0	0
AT1G08807	0	0	0	0	0	0	0	0	0	0	0	0	0	0	0	0	0	0	0	0	0	0	0	0	0	0	0	0	0	0	0	0	0	0	0	0	0	0	0	0	0
AT1G08810	210	1	40	99	126	201	375	111	45	80	133	53	103	6	88	2	11	53	60	0	104	82	56	7	79	0	47	78	134	27	144	73	4	7	24	18	56	17	0	0	0
AT1G08817	0	0	0	0	0	0	0	0	0	0	0	0	0	0	0	0	0	0	0	0	0	0	0	0	0	0	0	0	0	0	0	0	0	0	0	0	0	0	0	0	0
AT1G08820	0	7	2	105	678	2	121	45	213	117	0	49	146	14	19	550	73	0	133	67	94	16	79	0	86	10	6	418	140	5	162	15	0	6	12	0	0	20	0	0	0
AT1G08823	0	0	0	0	0	0	0	0	0	0	0	0	0	0	0	0	0	0	0	0	0	0	0	0	0	0	0	0	0	0	0	0	0	0	0	0	0	0	0	0	0
AT1G08827	0	0	0	0	0	0	0	0	0	0	0	0	0	0	0	0	0	0	0	0	0	0	0	0	0	0	0	0	0	0	0	0	0	0	0	0	0	0	0	0	0
AT1G08830	197	19	23	72	25	25	136	132	51	66	11	23	20	22	1	143	108	23	49	38	42	41	66	4	114	18	67	29	12	19	16	1	26	25	20	16	8	22	0	1	0
AT1G08833	0	0	0	0	0	0	0	0	0	0	0	0	0	0	0	0	0	0	0	0	0	0	0	0	0	0	0	0	0	0	0	0	0	0	0	0	0	0	0	0	0
AT1G08840	87	0	0	41	13	8	90	47	31	226	1	1	25	3	11	0	57	0	25	19	1	0	1	0	5	0	6	0	0	0	8	0	0	1	0	0	1	0	0	0	5
AT1G08843	0	0	0	0	0	0	0	0	0	0	0	0	0	0	0	0	0	0	0	0	0	0	0	0	0	0	0	0	0	0	0	0	0	0	0	0	0	0	0	0	0
AT1G08845	0	0	3	62	0	6	10	0	7	7	1	24	16	6	0	0	172	0	1	0	0	4	1	0	18	2	32	0	37	0	3	1	10	3	0	12	11	16	0	0	0
AT1G08847	245	4	74	237	61	41	103	45	22	36	21	7	14	63	450	0	239	157	142	78	23	41	51	4	12	22	0	49	64	50	87	42	40	2	13	10	1	0	0	0	0
AT1G08853	0	0	0	0	0	0	0	0	0	0	0	0	0	0	0	0	0	0	0	0	0	0	0	0	0	0	0	0	0	0	0	0	0	0	0	0	0	0	0	0	0
AT1G08857	99	9	34	77	6	17	27	12	2	21	27	1	3	9	8	89	30	11	52	12	17	12	1	17	8	9	33	0	0	4	84	0	3	2	6	2	0	0	0	0	0
AT1G08860	0	0	0	0	0	0	0	0	0	0	0	0	0	0	0	0	0	0	0	0	0	0	0	0	0	0	0	0	0	0	0	0	0	0	0	0	0	0	0	0	0
AT1G08863	0	0	0	0	0	0	6	0	0	0	0	0	0	0	0	0	0	0	0	0	0	0	0	0	0	0	0	0	0	0	0	0	0	0	0	0	0	0	0	0	0
AT1G08867	0	0	0	0	0	0	0	0	0	0	0	0	0	0	0	0	0	0	0	0	0	0	0	0	0	0	0	0	0	0	0	0	0	0	0	0	0	0	0	0	0
AT1G08870	0	0	0	0	0	0	0	0	0	0	0	0	0	0	0	0	0	0	0	0	0	0	0	0	0	0	0	0	0	0	0	0	0	0	0	0	0	0	0	0	0
AT1G08877	0	0	0	0	0	0	0	0	0	0	0	0	0	0	0	0	0	0	0	0	0	0	0	0	0	0	0	0	0	0	0	0	0	0	0	0	0	0	0	0	0
AT1G08880	69	37	27	264	10	133	0	12	66	19	60	126	22	99	30	74	30	3	73	59	20	71	153	6	21	30	272	22	47	32	67	47	61	45	6	32	34	20	0	0	0
AT1G08883	0	0	0	0	0	0	0	0	0	0	0	0	0	0	0	0	0	0	0	0	0	0	0	0	0	0	0	0	0	0	0	0	0	0	0	0	0	0	0	0	0
AT1G08887	0	0	0	0	0	0	0	0	0	0	0	0	0	0	0	0	0	0	0	0	0	0	0	0	0	0	0	0	0	0	0	0	0	0	0	0	0	0	0	0	0
AT1G08890	0	0	0	0	238	0	0	0	0	0	1	1	9	3	55	0	0	0	0	0	0	0	1	0	1	1	10	0	73	0	0	0	7	8	1	7	1	1	0	0	0
AT1G08893	0	0	0	0	0	0	0	0	0	0	0	0	0	0	0	0	0	0	0	0	0	0	0	0	0	0	0	0	0	2	0	0	0	0	0	0	0	0	0	0	0
AT1G08897	0	0	0	0	0	0	0	0	0	0	0	0	0	0	0	0	0	0	0	0	0	0	0	0	0	0	0	0	0	0	0	0	0	0	0	0	0	0	0	0	0
AT1G08900	0	0	0	0	8	209	5	33	19	18	71	8	53	13	0	15	79	1	110	41	1	1	0	26	49	1	10	0	0	0	0	1	5	12	6	2	20	8	0	0	0
AT1G08903	0	0	0	0	0	0	0	0	0	0	4	0	0	0	0	0	0	0	0	0	0	0	0	0	0	0	0	0	0	0	0	0	0	0	0	0	0	0	0	0	0
AT1G08907	1	0	0	0	0	0	0	0	0	0	0	0	0	0	0	0	0	0	0	0	0	0	0	0	4	0	0	0	0	0	0	0	0	0	0	0	0	0	0	0	0
AT1G08910	429	75	3	7	289	1095	481	250	224	229	144	81	39	29	376	6	4	257	11	42	45	87	60	26	207	299	36	456	25	34	25	75	34	32	0	49	99	41	0	4	0
AT1G08913	0	0	0	0	0	0	0	0	0	0	0	0	0	0	0	0	0	0	0	0	0	0	0	0	0	0	0	0	0	0	0	0	0	0	0	0	0	0	0	0	0
AT1G08920	15	3	0	0	39	23	37	0	1	0	0	0	0	24	6	51	90	1	42	166	0	0	7	0	0	0	0	0	18	47	0	59	0	8	0	0	0	1	0	0	0
AT1G08923	12	0	0	0	0	0	0	6	0	0	0	0	0	0	0	0	4	0	0	0	0	0	0	0	0	0	0	0	0	0	0	0	0	0	0	0	0	0	0	0	0
AT1G08927	0	0	0	0	0	0	0	0	0	0	0	0	0	0	0	0	0	0	0	0	0	0	0	0	0	0	0	0	0	0	0	0	0	0	0	0	0	0	0	0	0
AT1G08930	131	6	24	795	0	4	415	313	117	265	43	0	69	34	43	68	9	6	85	61	49	160	222	244	44	42	119	300	116	30	110	35	53	33	75	30	53	78	0	0	0
AT1G08933	0	0	0	0	0	0	0	0	0	0	0	0	0	0	0	0	0	0	0	0	0	0	0	0	0	0	0	0	0	0	0	0	0	0	0	0	0	0	0	0	0
AT1G08937	0	0	0	0	0	0	0	0	0	0	0	0	0	2	0	0	0	0	0	0	0	0	0	0	0	9	0	0	0	0	0	0	11	3	0	0	0	0	0	0	0
AT1G08940	17	0	1	291	137	4	0	95	34	56	0	30	5	62	0	16	0	0	16	0	16	0	0	1	0	0	14	0	9	0	53	1	6	10	2	0	6	5	0	0	0
AT1G08947	0	0	0	0	0	0	0	0	0	0	0	0	0	0	0	0	0	0	0	0	0	0	0	0	0	0	0	0	0	0	0	0	0	0	0	0	0	0	0	0	0
AT1G08950	0	0	0	0	0	0	0	0	0	0	0	0	0	0	0	0	0	0	0	0	0	0	0	0	0	0	0	0	0	0	0	0	0	0	0	0	0	0	0	0	0
AT1G08953	0	0	0	0	0	0	0	0	0	0	0	0	0	0	0	0	0	0	0	0	0	0	0	0	0	0	0	0	0	0	0	0	0	0	0	0	0	0	0	0	0
AT1G08960	18	0	0	0	1	1	1	0	1	1	127	43	0	12	0	17	36	1	0	0	0	0	0	14	44	0	69	0	0	4	36	0	14	0	1	0	1	3	0	0	0
AT1G08963	0	0	0	0	0	0	0	0	0	0	0	0	0	0	0	0	0	0	0	0	0	0	0	0	0	0	0	0	0	0	0	0	0	0	0	0	0	0	0	0	0
AT1G08967	0	0	0	0	0	0	0	0	0	0	0	0	0	0	0	0	2	0	0	0	0	0	0	0	0	0	0	0	0	0	0	0	0	0	0	0	0	0	0	0	0
AT1G08970	14	96	58	169	0	0	0	11	41	0	14	39	35	1	7	120	39	60	77	20	1	109	0	59	20	19	49	0	1	0	10	12	5	0	18	24	7	12	0	0	0
AT1G08973	180	0	1	1	129	24	0	2	5	30	12	41	15	10	0	0	0	10	13	0	1	20	33	8	5	11	21	0	4	0	10	58	36	0	18	1	10	0	0	0	0
AT1G08977	0	0	0	0	0	0	0	0	0	0	0	0	0	0	0	0	0	0	0	0	0	0	0	0	0	0	0	0	0	0	0	0	0	0	0	0	0	0	0	0	0
AT1G08980	1	0	16	0	0	0	0	0	0	10	3	0	1	0	0	0	4	0	0	18	1	0	0	0	36	5	14	18	72	155	130	0	37	0	0	8	4	8	0	0	0
AT1G08983	1	0	0	0	0	0	0	0	0	0	0	0	0	0	0	0	0	0	0	0	0	0	0	0	0	0	0	0	0	0	0	0	0	0	0	0	0	0	0	0	0
AT1G08985	0	0	0	0	0	0	0	0	0	0	0	0	0	0	0	0	0	0	0	0	0	0	0	0	0	0	0	0	0	0	0	0	0	0	0	0	0	0	0	0	0
AT1G08987	0	0	0	0	0	0	0	0	0	0	0	0	0	0	0	0	0	0	0	0	0	0	0	0	0	0	0	0	0	0	0	0	0	0	0	0	0	0	0	0	0
AT1G08990	0	0	0	0	0	0	0	0	0	0	0	0	0	0	0	0	0	0	0	23	0	0	0	0	0	0	0	0	0	0	0	0	0	0	0	0	0	0	0	0	0
AT1G08993	0	0	0	0	0	0	0	0	0	0	0	0	0	0	0	0	0	0	0	0	0	0	0	0	0	0	0	0	0	0	0	0	0	0	0	0	0	0	0	0	0
AT1G08997	0	0	0	0	0	0	0	0	0	0	0	0	0	0	0	0	0	0	0	0	0	0	0	0	0	0	0	0	0	0	0	0	0	0	0	0	0	0	0	0	0
AT1G09000	0	0	0	0	0	0	0	0	0	19	0	0	0	0	1	0	0	0	0	0	0	0	0	0	0	0	9	0	0	0	0	0	0	0	0	1	0	0	0	0	0
AT1G09003	0	0	0	0	0	0	0	0	0	0	0	0	0	0	0	0	0	0	0	0	0	0	0	0	0	0	0	0	0	0	0	0	0	0	0	0	0	0	0	0	0
AT1G09007	0	0	0	0	0	0	0	0	0	0	0	0	0	3	0	0	0	0	0	0	0	0	0	0	0	0	0	0	0	0	0	0	0	0	0	0	0	0	0	0	0
AT1G09010	98	238	5	104	59	432	4	40	139	46	188	111	189	49	638	1	172	0	2	27	163	52	7	57	109	78	214	14	85	14	294	12	13	32	58	1	30	87	0	0	1
AT1G09013	0	0	0	0	0	0	0	0	0	0	0	0	0	0	0	0	0	0	0	0	0	0	0	0	0	0	0	0	0	0	0	0	0	0	0	0	0	0	0	0	0
AT1G09017	0	0	2	0	0	0	0	0	0	0	0	0	0	0	0	0	0	0	0	0	0	0	0	0	0	0	0	83	18	0	0	0	0	0	0	0	0	0	0	0	0
AT1G09020	249	0	0	611	57	207	536	0	73	1	0	62	44	48	101	18	36	0	6	7	0	0	0	0	33	9	2	0	1	90	0	8	0	1	0	0	0	7	0	0	0
AT1G09023	4	104	0	2	10	0	0	1	18	1	4	20	16	11	3	2	0	15	6	0	15	5	23	21	35	7	13	16	0	10	6	6	4	8	7	6	6	8	0	0	0
AT1G09027	0	0	0	0	0	0	0	0	0	0	0	0	0	0	0	0	0	0	0	0	0	0	0	0	0	0	0	0	0	0	0	0	0	0	0	0	0	0	0	0	0
AT1G09030	0	0	0	0	0	0	0	0	0	0	0	0	0	0	0	0	0	0	0	0	0	0	0	0	0	0	0	0	0	0	0	0	0	0	0	0	0	0	0	0	0
AT1G09033	0	0	0	0	0	0	0	0	0	0	0	0	0	0	0	0	0	0	0	0	0	0	0	0	0	0	0	0	0	0	0	0	0	0	0	0	0	0	0	0	0
AT1G09037	0	0	0	0	0	0	0	0	0	0	0	0	0	0	0	0	0	0	0	0	0	0	0	0	0	0	0	0	0	0	0	0	0	0	0	0	0	0	0	0	0
AT1G09040	0	0	4	0	5	106	0	0	9	27	0	1	46	0	0	0	440	0	22	25	0	30	0	1	2	1	0	1	0	1	0	1	0	0	0	0	0	0	0	0	0
AT1G09043	0	0	0	0	0	0	0	0	0	0	0	0	0	0	0	0	0	0	0	0	0	0	0	0	0	0	0	0	0	0	0	0	0	0	0	0	0	0	0	0	0
AT1G09047	0	1	0	0	0	0	0	0	0	0	0	0	0	0	0	0	0	0	0	0	0	0	0	0	0	0	0	0	0	0	0	0	0	0	0	0	0	0	0	0	0
AT1G09050	0	0	0	0	0	0	0	4	0	3	0	1	0	21	0	0	108	0	0	0	0	0	1	19	1	2	0	0	0	0	0	1	7	0	0	0	16	0	0	0	0
AT1G09053	0	0	0	0	0	0	0	0	0	0	0	0	0	0	0	0	0	0	0	0	0	0	0	0	0	0	0	0	0	0	0	0	0	0	0	0	0	0	0	0	0
AT1G09057	0	0	0	0	0	0	0	0	0	0	0	0	0	0	0	0	0	0	0	0	0	0	0	0	0	0	0	0	0	0	0	0	0	0	0	0	0	0	0	0	0
AT1G09060	539	112	3	29	51	57	185	65	23	12	77	0	9	13	413	31	1	46	0	0	31	47	19	0	61	30	9	579	4	22	88	21	95	56	63	29	25	30	0	0	0
AT1G09063	0	0	0	0	0	0	0	0	0	0	0	0	0	0	0	0	0	0	0	0	0	0	0	0	0	0	0	0	0	0	0	0	0	0	0	0	0	0	0	0	0
AT1G09067	0	0	0	0	0	0	0	0	0	0	0	0	0	0	0	0	0	0	0	0	0	0	0	0	0	0	0	0	0	0	0	0	0	0	0	0	0	0	0	0	0
AT1G09070	379	59	90	444	2	383	325	172	75	82	59	63	18	64	318	81	206	253	111	238	126	103	116	62	98	35	120	40	421	568	412	187	85	120	86	233	120	171	0	2	0
AT1G09073	0	0	0	0	0	0	0	0	0	0	0	0	0	0	0	0	0	0	0	0	0	0	0	0	0	0	0	0	0	0	0	0	0	0	0	0	0	0	0	0	0
AT1G09077	0	0	0	0	0	0	0	0	1	0	0	0	0	0	0	0	0	0	0	0	0	0	0	0	0	0	0	0	0	0	0	0	0	0	0	0	0	0	0	0	0
AT1G09080	0	0	0	0	0	0	0	0	0	0	0	0	0	0	0	0	0	0	0	0	0	0	0	0	0	0	0	0	0	0	0	0	0	0	1	0	0	0	0	0	0
AT1G09083	0	39	0	29	0	0	24	0	1	13	0	0	0	0	0	13	0	20	0	0	5	0	20	11	3	0	2	0	0	0	14	17	8	0	0	7	3	3	0	0	0
AT1G09087	8	35	0	9	1	0	29	0	2	3	0	1	0	0	0	4	1	14	0	0	2	2	6	3	1	2	3	0	0	5	6	6	3	0	1	6	0	5	0	0	0
AT1G09090	0	0	0	0	0	0	0	0	0	0	0	0	0	0	0	0	0	0	0	0	0	0	0	0	0	0	0	0	0	0	0	0	0	0	0	0	0	1	0	0	0
AT1G09097	0	0	0	0	0	0	0	0	0	0	0	0	0	0	0	0	0	0	0	0	0	0	0	0	0	0	0	0	0	0	0	0	0	0	0	0	0	0	0	0	0
AT1G09100	1	0	0	0	0	0	11	34	0	0	1	27	5	10	48	5	19	0	0	3	4	0	0	0	5	37	0	0	3	4	0	7	5	3	0	1	0	5	0	0	0
AT1G09103	0	0	0	0	0	0	0	0	0	0	0	0	0	0	0	0	0	0	0	0	0	0	0	0	0	0	0	0	0	0	0	0	0	0	0	0	0	0	0	0	0
AT1G09107	0	0	0	0	0	0	0	0	0	0	0	0	0	0	0	0	0	0	0	0	0	0	0	0	0	0	0	0	0	0	0	0	0	0	0	0	0	0	0	0	0
AT1G09110	0	0	0	0	0	0	0	0	0	0	0	0	0	0	0	0	0	0	0	0	0	0	0	0	0	0	0	0	0	0	0	1	0	0	0	0	0	0	0	0	0
AT1G09113	0	0	0	0	0	0	0	0	0	0	0	0	0	0	0	0	0	0	0	0	0	0	0	0	0	0	0	0	0	0	1	0	0	0	0	0	0	0	0	0	0
AT1G09117	0	0	0	0	0	0	0	0	0	0	0	0	0	0	0	0	0	0	0	0	0	0	0	0	0	0	0	0	0	0	1	0	0	0	0	0	0	0	0	0	0
AT1G09123	0	0	0	0	0	0	0	0	0	0	0	0	0	0	0	0	0	0	0	0	0	0	0	0	0	0	0	0	0	0	0	0	0	0	0	0	0	0	0	0	0
AT1G09127	10	0	0	0	0	0	0	0	0	0	0	0	0	0	0	0	0	0	0	0	0	0	0	0	0	0	0	0	0	0	0	0	0	0	0	0	0	0	0	0	0
AT1G09130	50	31	116	56	83	1016	368	92	80	415	130	227	73	47	9	228	5	9	231	42	58	222	13	27	146	64	159	201	201	54	129	10	78	17	19	21	59	84	0	0	0
AT1G09133	0	0	0	0	0	0	0	0	0	0	0	0	0	0	0	0	0	0	0	0	0	0	0	0	0	0	0	0	0	0	0	0	0	0	0	0	0	0	0	0	0
AT1G09137	0	0	0	0	0	0	0	0	0	0	0	0	0	0	0	0	0	0	0	0	0	0	0	0	0	0	0	0	0	0	0	0	0	0	0	0	0	0	0	0	0
AT1G09140	2436	46	257	1238	495	804	676	864	1719	560	597	1078	704	719	452	605	614	152	477	135	412	404	168	155	416	213	507	747	397	78	733	536	87	243	59	83	182	233	0	1	0
AT1G09143	1	0	0	0	0	0	0	0	0	0	0	0	0	0	0	0	0	0	0	0	0	0	0	0	0	0	0	0	0	0	0	0	0	0	0	0	0	0	0	0	0
AT1G09147	0	0	0	0	0	0	0	0	0	0	0	0	0	0	0	0	0	0	0	0	0	0	0	0	0	0	0	0	0	0	0	0	0	0	0	0	0	0	0	0	0
AT1G09150	84	0	0	45	13	0	0	115	0	27	1	2	22	24	0	0	12	13	39	0	0	0	23	2	32	0	56	198	0	4	30	1	29	1	0	8	5	0	0	0	0
AT1G09153	0	0	0	0	0	0	0	0	0	0	0	0	0	0	0	0	0	0	0	0	0	0	0	0	0	0	0	0	0	0	0	0	0	0	0	0	0	0	0	0	0
AT1G09155	0	0	0	0	0	0	0	0	0	0	0	0	0	0	0	0	0	0	0	0	0	0	0	0	0	0	0	0	0	0	0	0	0	0	0	0	0	0	0	0	0
AT1G09157	0	0	0	0	0	0	0	0	0	0	0	0	0	0	0	0	0	0	0	0	0	0	0	0	0	0	0	0	0	0	0	1	0	0	0	0	0	0	0	0	0
AT1G09160	442	10	10	4	34	106	128	398	246	54	86	34	28	46	31	69	115	1	14	52	38	67	32	167	143	5	0	0	38	23	44	35	19	3	26	24	2	35	0	0	0
AT1G09163	26	0	0	0	0	0	0	0	0	0	0	4	0	0	0	0	0	0	0	0	0	0	0	0	0	0	0	0	0	0	0	4	0	0	0	0	0	0	0	0	0
AT1G09167	0	0	0	0	0	0	0	0	0	0	0	0	0	0	0	0	0	0	0	0	0	0	0	0	0	0	0	0	0	0	0	0	0	0	0	0	0	0	0	0	0
AT1G09170	0	0	0	0	0	0	0	0	0	0	0	0	0	0	0	0	0	251	0	0	0	0	0	0	0	0	0	0	0	0	0	0	0	0	0	0	0	1	0	0	0
AT1G09173	0	0	0	0	0	0	0	0	0	0	0	0	0	0	0	0	0	0	0	0	0	0	0	0	0	0	0	0	0	0	0	0	0	0	0	0	0	0	0	0	0
AT1G09176	0	0	0	0	0	0	0	0	0	0	0	0	0	0	0	0	0	0	0	0	0	0	2	0	0	0	0	0	0	0	0	0	0	0	0	0	0	0	0	0	0
AT1G09177	0	0	0	0	0	0	0	0	0	0	0	0	0	0	0	0	0	0	0	0	0	0	0	0	0	0	0	0	0	0	0	0	0	0	0	0	0	0	0	0	0
AT1G09180	0	3	11	11	0	65	4	10	2	91	0	146	0	53	60	0	1	20	177	0	3	0	1	5	134	23	6	0	0	0	0	0	6	0	0	12	10	9	0	0	0
AT1G09183	0	0	0	0	0	0	0	0	0	0	0	0	0	0	0	0	0	0	0	0	0	0	0	0	0	0	0	0	0	0	0	0	0	0	0	0	0	0	0	0	0
AT1G09187	0	0	0	0	0	0	0	0	0	0	0	0	0	0	0	0	0	0	0	0	0	0	0	0	0	0	0	0	0	0	0	0	0	0	0	0	0	0	0	0	0
AT1G09190	0	0	0	0	0	0	0	0	0	0	0	0	0	0	0	0	1	0	4	0	0	0	0	1	2	0	0	0	0	0	0	0	20	1	0	1	1	0	0	0	0
AT1G09193	0	0	0	0	0	10	2	5	1	1	0	1	207	0	1	0	7	0	0	3	28	1	0	1	17	5	7	0	1	0	2	1	0	0	3	34	36	33	1	0	0
AT1G09195	232	76	143	80	5	29	19	135	97	12	0	153	0	24	0	8	1	129	0	0	10	15	25	8	18	37	13	0	2	1	1	28	14	51	1	2	58	1	0	0	0
AT1G09197	0	0	0	0	0	0	0	0	0	0	0	0	0	0	0	0	0	0	0	0	0	0	0	0	0	0	0	0	0	0	0	0	0	0	0	0	0	0	0	0	0
AT1G09200	0	0	0	0	0	0	0	0	0	0	0	17	0	1	0	17	0	0	0	6	0	0	0	0	1	1	0	0	0	0	130	0	0	0	0	6	0	6	0	0	0
AT1G09207	0	0	0	0	0	0	0	0	0	0	0	0	0	0	0	0	0	0	0	0	0	0	0	0	0	0	0	0	0	0	0	0	0	0	0	0	0	0	0	0	0
AT1G09210	514	1	75	80	69	331	157	348	73	92	176	72	74	164	341	727	95	93	240	105	157	6	8	0	79	90	130	0	27	58	24	2	26	14	4	24	26	54	1	0	0
AT1G09217	0	0	0	0	0	0	0	1	0	0	0	7	0	0	0	0	0	0	0	0	0	0	0	0	0	0	0	0	0	0	0	0	0	0	0	0	0	0	0	0	0
AT1G09220	0	0	0	0	0	0	0	0	1	1	0	3	0	5	0	0	6	0	0	1	31	0	0	1	1	3	0	0	0	3	0	0	0	0	0	2	2	1	0	0	0
AT1G09223	0	0	0	0	0	3	0	0	0	0	0	0	0	0	0	0	0	0	0	0	0	0	0	0	16	0	0	0	0	0	0	0	0	0	0	1	0	0	0	0	0
AT1G09227	0	0	0	0	0	0	0	0	0	0	0	0	0	0	0	0	0	0	0	0	0	0	0	0	0	0	0	0	0	0	0	0	0	0	0	0	0	0	0	0	0
AT1G09230	128	295	95	298	137	193	140	448	130	172	57	372	285	290	30	245	108	146	50	8	60	33	19	1	250	24	70	4	21	4	72	25	63	23	33	3	68	36	0	0	0
AT1G09233	0	0	0	0	0	0	0	0	0	0	0	0	0	0	0	0	0	0	0	0	0	0	0	0	0	0	0	0	0	0	0	0	0	0	0	0	0	0	0	0	0
AT1G09237	0	0	0	0	0	0	0	0	0	0	0	0	0	0	0	0	0	0	0	0	0	0	0	0	0	0	0	0	0	0	0	0	0	0	0	0	0	0	0	0	0
AT1G09240	58	0	1	0	0	637	0	22	0	0	0	0	25	3	696	0	3	108	0	40	0	0	14	8	0	1	0	0	12	1	10	0	3	4	0	0	2	0	0	0	0
AT1G09243	0	0	0	0	0	0	0	0	0	0	0	0	2	0	0	0	0	0	0	0	0	0	0	0	0	0	0	0	0	0	0	0	0	0	0	0	0	0	0	0	0
AT1G09245	0	0	0	0	0	0	0	0	0	0	0	0	0	0	0	0	0	0	0	0	0	0	0	0	0	0	0	0	0	0	0	3	0	0	0	0	0	0	0	0	0
AT1G09247	0	0	0	0	0	0	0	0	0	0	0	0	0	0	0	0	0	0	0	0	0	0	0	0	0	0	0	0	0	0	0	0	0	0	0	0	0	0	0	0	0
AT1G09250	32	0	0	0	0	0	0	0	2	0	1	1	5	0	0	0	0	0	1	0	0	0	0	0	1	5	0	62	58	0	15	16	0	1	4	3	2	5	0	0	0
AT1G09253	0	8	0	0	0	0	0	4	0	1	0	0	3	7	0	0	0	0	0	0	6	0	0	0	1	1	0	0	0	0	2	1	0	1	0	0	0	3	0	0	0
AT1G09257	0	0	0	0	0	0	0	0	0	0	0	0	0	0	0	0	0	0	0	0	0	0	0	0	0	0	0	0	0	0	0	0	0	0	0	0	0	0	0	0	0
AT1G09260	0	0	0	0	0	0	0	0	0	0	0	0	0	0	0	0	0	0	0	0	0	0	0	0	0	0	0	0	0	0	0	0	0	0	0	0	0	0	0	0	0
AT1G09263	0	0	0	0	0	0	0	0	0	0	0	0	0	0	0	0	0	0	0	0	0	0	0	0	0	0	0	0	0	0	0	3	0	3	0	0	0	0	0	0	0
AT1G09267	0	0	0	0	0	0	0	0	0	0	0	0	2	7	0	0	0	0	0	0	0	0	0	0	0	1	0	0	0	0	0	0	0	0	0	0	0	0	0	0	0
AT1G09270	49	154	1	229	49	174	295	251	40	51	139	64	47	90	166	4	251	2	38	58	39	55	20	18	48	65	130	20	10	2	65	81	18	17	7	12	33	6	0	0	0
AT1G09273	0	0	0	0	0	0	0	0	0	0	0	0	0	0	0	0	0	0	0	0	0	0	0	0	0	0	0	0	0	0	0	0	0	0	0	0	0	0	0	0	0
AT1G09277	0	0	0	0	0	0	0	0	0	0	0	0	0	0	0	0	0	0	0	0	0	0	0	0	0	0	0	0	0	0	0	0	0	0	0	0	0	0	0	0	0
AT1G09280	6	84	3	0	90	106	105	123	73	1	61	11	15	14	85	0	19	18	0	0	0	0	0	49	0	5	21	18	0	20	1	65	2	15	8	8	7	2	0	0	0
AT1G09283	0	0	0	0	0	0	0	0	0	0	0	0	0	0	0	0	0	0	0	0	0	0	0	0	0	0	0	0	0	0	0	0	0	0	0	0	0	0	0	0	0
AT1G09287	0	0	0	14	26	0	0	35	0	0	0	0	0	0	0	0	0	5	0	43	0	0	0	0	0	0	0	0	0	0	0	0	0	0	0	0	0	0	0	0	0
AT1G09290	0	6	4	10	6	4	0	18	22	14	0	6	96	44	1	0	0	1	68	0	83	26	36	0	22	0	1	0	0	0	24	0	0	3	0	2	8	0	0	0	0
AT1G09293	0	0	0	0	0	0	0	0	0	0	0	0	0	0	0	0	0	0	0	0	0	0	0	0	0	0	0	0	0	0	0	0	0	0	0	0	0	0	0	0	0
AT1G09297	0	0	0	0	0	1	0	0	0	0	0	0	3	0	0	0	0	0	0	0	0	0	1	0	0	0	0	4	2	9	0	0	0	0	0	0	0	0	0	0	0
AT1G09300	3	1	0	47	3	140	23	50	14	22	1	7	117	153	1	0	3	84	52	0	34	56	25	1	42	13	141	0	0	0	12	7	16	5	0	1	14	2	0	0	0
AT1G09303	0	0	0	0	0	0	0	0	0	0	0	0	0	0	0	0	0	3	0	0	0	0	0	0	0	0	0	0	0	0	0	0	0	0	0	0	0	0	0	0	0
AT1G09307	0	0	0	0	0	0	0	0	0	0	0	0	0	0	0	0	0	0	0	0	0	0	0	0	0	0	0	0	0	0	0	0	0	0	0	0	0	0	0	0	0
AT1G09310	1171	27	58	232	6	235	214	496	270	360	266	161	281	60	19	22	22	14	0	6	96	167	86	34	19	119	433	249	396	226	466	120	32	156	233	126	130	152	0	0	0
AT1G09313	0	0	0	0	0	0	0	0	0	0	0	0	0	0	0	0	0	0	0	0	0	0	0	0	0	0	0	0	0	0	0	0	0	0	0	0	0	0	0	0	0
AT1G09317	0	0	0	0	0	0	0	0	0	0	0	0	0	0	0	0	0	0	0	0	0	0	0	0	0	0	0	0	0	0	0	0	0	0	0	0	0	0	0	0	0
AT1G09320	0	0	0	22	4	0	0	30	48	1	8	13	9	32	0	74	179	0	0	37	21	0	1	18	1	68	5	0	0	10	7	10	17	3	17	4	0	47	0	0	0
AT1G09323	0	0	0	0	0	0	0	0	0	0	0	0	0	0	0	0	0	0	0	0	0	0	0	0	0	0	0	0	0	0	0	0	0	0	0	0	0	0	0	0	0
AT1G09327	0	0	0	0	0	0	0	0	0	0	0	0	0	0	0	0	0	0	0	0	0	0	0	0	0	0	0	0	0	0	0	0	0	0	0	0	0	0	0	0	0
AT1G09330	1	81	0	70	6	13	247	27	92	14	202	52	29	9	7	268	18	1	0	6	4	49	42	1	80	14	7	66	1	5	69	13	5	33	28	6	19	10	0	0	0
AT1G09333	0	0	0	0	0	0	0	0	0	0	0	0	0	0	0	0	0	0	0	0	0	0	0	0	0	0	0	0	0	0	0	0	0	0	0	0	0	0	0	0	0
AT1G09337	0	0	0	0	0	0	0	0	0	0	0	0	0	0	0	0	0	0	0	17	0	0	0	0	0	0	0	0	0	0	0	0	0	0	0	0	0	0	0	0	0
AT1G09340	318	178	10	42	912	86	525	469	644	446	374	291	394	188	169	312	159	37	60	72	150	140	101	36	388	112	197	227	353	178	677	184	190	234	301	192	317	309	1	1	0
AT1G09343	0	0	0	0	0	0	0	0	0	0	0	0	0	0	0	0	0	0	0	0	0	0	0	0	0	0	0	0	0	0	0	0	0	0	0	0	0	0	0	0	0
AT1G09350	0	0	0	0	0	0	0	0	0	0	0	0	0	0	0	0	0	0	0	0	0	0	0	0	0	0	0	0	0	0	0	34	0	0	0	0	0	2	0	0	0
AT1G09353	0	0	0	0	1	0	0	0	0	0	0	0	0	0	0	0	0	0	0	0	0	0	0	0	0	0	0	0	0	1	0	0	0	0	0	0	0	0	0	0	0
AT1G09357	0	0	0	0	0	0	0	0	0	0	0	0	0	0	0	0	0	0	0	0	0	0	0	0	0	0	0	0	0	0	0	0	0	0	0	0	0	0	0	0	0
AT1G09360	0	0	0	0	0	0	0	0	0	0	0	0	0	0	0	0	0	0	0	0	0	0	0	0	0	0	0	0	0	0	0	0	0	0	0	0	0	0	0	0	0
AT1G09363	0	18	0	0	0	0	0	13	10	36	0	31	0	9	30	9	3	1	0	0	1	21	4	9	6	0	11	4	0	8	21	2	5	0	6	2	3	3	0	0	0
AT1G09367	0	0	0	0	0	0	0	0	0	0	0	0	0	0	0	0	1	0	3	0	0	6	0	0	0	0	0	0	0	0	0	0	0	0	0	0	0	0	0	0	0
AT1G09370	0	0	0	0	0	0	0	0	0	0	0	0	0	0	0	0	0	0	0	0	0	0	0	0	0	0	0	0	0	0	0	0	0	0	0	0	0	0	0	0	0
AT1G09373	0	0	0	0	0	0	0	0	0	0	0	0	0	0	0	0	0	0	0	0	0	0	0	0	0	0	0	0	0	0	0	0	0	0	0	0	0	0	0	0	0
AT1G09377	0	0	0	0	0	0	0	0	0	0	0	0	0	0	0	0	1	0	0	0	0	0	0	6	0	0	0	0	0	0	0	0	0	0	0	0	0	0	0	0	0
AT1G09380	0	0	0	0	0	0	0	0	0	0	0	0	0	0	0	0	0	0	0	0	0	0	0	0	0	0	0	0	0	0	0	0	0	0	0	0	0	0	0	0	0
AT1G09383	0	0	0	0	0	0	0	0	0	0	0	0	0	0	0	0	0	0	0	0	0	0	0	0	0	0	0	0	0	0	0	0	0	0	0	0	0	0	0	0	0
AT1G09387	0	0	0	49	0	0	0	0	0	0	0	0	0	0	0	0	0	0	0	0	0	0	0	0	0	0	0	0	0	0	0	0	0	0	0	0	0	0	0	0	0
AT1G09390	188	0	0	0	1	0	6	0	0	12	0	0	0	0	0	0	183	0	3	28	0	0	0	0	0	0	2	0	21	0	12	5	1	1	26	3	2	0	0	0	0
AT1G09393	0	0	0	0	0	0	0	0	0	0	0	0	0	0	0	0	0	0	0	0	0	0	0	0	0	0	0	0	0	0	0	0	0	0	0	0	0	0	0	0	0
AT1G09397	0	0	0	0	0	0	0	0	0	0	0	0	0	0	0	0	0	0	0	0	0	0	0	0	0	0	0	0	0	0	0	0	0	0	0	0	0	0	0	0	0
AT1G09400	0	0	11	0	0	14	15	0	0	0	0	1	6	0	0	0	0	4	1	0	1	0	0	0	4	0	1	0	0	9	23	36	0	0	9	0	0	8	0	0	0
AT1G09407	0	0	0	0	0	0	0	0	0	0	0	0	0	0	0	0	0	0	0	0	0	0	0	0	0	0	0	0	0	0	0	0	0	0	0	0	0	0	0	0	0
AT1G09410	0	1	0	0	0	7	53	0	0	0	0	0	0	0	0	0	0	0	0	0	0	0	0	0	0	0	4	0	0	0	0	0	0	0	0	0	0	0	0	0	0
AT1G09415	1	4	0	0	26	104	221	4	32	83	4	35	15	20	33	6	1	36	1	20	0	169	30	0	40	2	204	8	182	55	95	27	25	1	33	45	7	0	0	0	0
AT1G09417	0	0	0	0	0	0	0	0	0	0	0	0	0	0	0	0	0	0	0	0	0	0	0	0	0	0	0	0	0	0	0	0	0	0	0	0	0	0	0	0	0
AT1G09420	241	329	40	194	134	74	104	223	198	243	105	49	76	29	8	148	132	135	334	99	36	148	50	81	52	31	242	57	148	98	108	18	144	37	24	47	34	21	0	0	0
AT1G09421	0	2	0	0	0	0	1	0	0	1	0	0	0	0	0	0	0	0	0	0	0	0	0	0	0	0	0	0	0	0	0	1	28	0	0	7	9	0	0	0	0
AT1G09423	0	0	0	0	0	0	0	0	0	0	0	0	0	0	0	0	0	0	0	0	0	0	0	0	0	0	0	0	0	0	0	0	0	0	0	0	0	0	0	0	0
AT1G09427	0	0	0	0	0	0	0	1	0	0	0	0	1	0	0	1	0	3	0	0	0	0	0	0	0	0	0	0	0	0	2	0	0	0	0	5	0	0	0	0	0
AT1G09430	163	12	41	1572	220	620	1	24	27	73	15	18	0	81	189	112	249	1	15	1	56	141	48	9	106	18	136	36	66	0	294	183	45	73	1	145	20	64	0	0	0
AT1G09433	0	0	0	0	0	0	0	0	0	0	0	0	0	0	0	0	0	0	0	0	0	0	0	0	0	0	0	0	0	0	0	0	0	0	0	0	0	0	0	0	0
AT1G09437	0	0	0	68	16	1	1	0	0	0	0	0	0	0	0	0	0	0	0	0	0	0	0	0	4	0	0	0	0	0	9	0	0	0	0	0	0	1	0	0	0
AT1G09440	0	0	0	0	41	3	0	9	0	30	0	2	1	0	5	0	0	0	0	0	0	0	0	0	10	5	12	0	0	0	0	0	0	0	0	0	1	0	0	0	0
AT1G09443	0	0	0	0	0	0	0	0	0	0	0	0	0	0	0	0	0	0	0	0	0	0	0	0	0	0	0	0	0	0	0	0	0	0	0	0	0	0	0	0	0
AT1G09447	0	0	0	0	0	0	0	0	0	0	0	0	0	0	0	0	0	0	0	0	0	0	0	0	8	0	0	0	0	0	1	0	0	0	0	0	1	7	0	0	0
AT1G09450	0	0	0	1	0	0	0	0	0	12	0	0	0	0	0	390	0	0	0	0	0	0	0	0	0	0	0	0	0	0	1	0	0	0	0	0	0	0	0	0	0
AT1G09453	0	0	0	0	1	0	0	0	0	0	0	0	4	0	0	0	3	0	0	0	0	0	0	0	3	0	0	0	0	0	0	0	0	0	0	0	0	0	0	0	0
AT1G09457	0	0	0	0	0	0	0	5	0	0	0	0	0	0	0	0	0	0	0	0	0	0	0	0	0	0	0	0	0	0	0	0	0	0	0	0	0	0	0	0	0
AT1G09460	0	22	0	3	0	12	0	0	0	0	0	0	0	0	1	368	107	0	0	66	38	1	0	0	1	3	0	0	86	0	0	14	0	0	0	0	0	0	0	0	0
AT1G09463	7	0	0	0	0	0	0	0	0	0	0	0	0	0	0	0	0	14	0	0	0	0	0	0	0	0	0	0	0	0	0	0	4	0	0	0	0	0	0	0	0
AT1G09467	1	0	0	0	0	0	0	0	1	0	0	0	0	0	0	0	1	0	0	6	4	1	0	5	1	3	2	0	0	0	0	10	0	2	1	0	5	2	0	0	0
AT1G09470	0	0	0	0	0	0	0	0	0	0	0	0	0	0	0	11	94	0	0	0	2	0	0	0	0	1	0	0	0	0	0	0	0	0	0	0	0	0	0	0	0
AT1G09477	0	0	0	0	0	0	0	0	0	0	0	0	0	0	0	0	0	0	0	0	0	0	0	0	0	0	0	0	0	0	0	0	0	0	0	0	0	0	0	0	0
AT1G09480	0	1	3	638	0	295	15	3	2	40	18	31	6	13	0	6	1	5	20	3	45	146	33	1	21	89	56	0	19	0	7	0	3	7	8	4	0	11	0	0	0
AT1G09483	0	0	0	0	0	0	0	0	0	0	0	0	0	0	0	0	0	0	0	0	0	0	8	0	0	2	0	0	0	0	0	0	0	0	0	0	0	0	0	0	0
AT1G09486	0	0	0	0	0	0	0	27	12	0	44	2	0	14	1	0	0	0	78	2	24	1	26	87	3	39	43	0	0	0	0	0	0	0	0	0	0	0	0	0	0
AT1G09487	0	0	0	0	0	0	0	0	0	2	0	0	0	0	0	0	0	0	0	0	0	0	0	0	0	0	0	0	0	0	0	0	0	0	0	0	0	0	0	0	0
AT1G09490	3	7	14	1	32	499	307	359	338	113	155	112	187	65	1	224	92	1	0	11	67	170	35	20	153	102	205	0	9	0	4	0	10	39	11	23	20	26	0	0	0
AT1G09493	0	0	0	0	0	0	0	0	0	0	0	0	0	0	0	0	0	1	0	0	0	0	0	0	0	0	0	0	0	0	0	0	0	0	0	0	0	0	0	0	0
AT1G09497	0	0	0	0	2	0	1	0	0	0	0	0	0	0	0	0	0	1	0	0	0	0	0	0	0	0	0	0	0	0	0	0	0	0	0	0	0	0	0	0	0
AT1G09500	1	2	3	0	0	19	13	44	233	1	256	3	11	21	69	247	0	0	0	1	39	6	18	49	72	60	20	0	140	0	0	0	17	10	0	0	0	0	0	0	0
AT1G09503	0	0	0	0	0	0	0	0	0	0	0	0	0	0	0	0	0	0	0	0	0	0	0	0	0	0	0	0	0	0	0	0	0	0	0	0	0	0	0	0	0
AT1G09507	0	0	0	0	0	0	0	0	0	0	0	0	0	0	0	0	0	0	0	0	0	0	0	0	0	0	0	0	0	0	0	0	0	0	0	0	0	0	0	0	0
AT1G09510	0	0	0	0	0	0	0	0	0	0	1	0	0	0	0	0	0	0	0	0	0	0	0	0	4	1	3	0	0	8	0	0	0	0	1	0	0	0	0	0	0
AT1G09513	10	0	0	0	0	0	0	0	6	9	0	2	10	2	2	0	0	23	5	4	2	0	4	0	2	2	1	83	33	2	20	2	32	19	2	12	16	14	0	0	0
AT1G09517	0	0	0	0	0	0	1	0	17	0	5	0	0	0	0	0	17	0	0	0	0	0	0	2	1	1	0	0	0	0	0	0	0	0	0	0	0	0	0	0	0
AT1G09520	0	1	0	0	0	24	0	0	10	4	0	60	11	4	0	1	0	0	0	14	4	0	25	68	29	16	36	11	12	2	0	4	7	2	1	0	22	4	0	0	0
AT1G09523	0	0	0	0	0	0	0	0	0	0	0	0	0	0	0	0	0	0	0	0	0	0	0	0	0	0	0	0	0	0	0	0	0	0	0	0	0	0	0	0	0
AT1G09527	0	0	0	0	0	0	0	0	0	0	0	0	0	0	0	0	0	0	0	0	0	0	0	0	0	0	0	0	0	0	0	0	0	0	0	0	0	0	0	0	0
AT1G09530	63	349	62	17	94	198	67	135	21	34	18	57	59	49	2	0	1	80	229	4	41	10	5	22	21	10	3	0	9	0	61	24	0	7	40	14	3	23	0	0	0
AT1G09533	0	0	3	1	0	0	5	54	3	8	13	14	2	8	0	6	3	0	5	1	3	7	0	6	6	14	19	9	0	17	28	9	15	8	14	3	12	11	0	0	0
AT1G09537	0	1	0	0	0	0	0	0	5	0	0	0	0	0	0	0	0	0	0	0	0	0	0	0	0	0	0	0	0	32	0	0	0	0	0	0	1	0	0	0	0
AT1G09540	0	0	0	0	0	0	0	0	0	0	0	1	0	0	0	0	0	0	0	0	0	0	0	0	0	0	0	0	0	0	0	0	0	0	0	0	0	0	0	0	0
AT1G09543	43	0	1	17	0	0	1	237	1	36	176	40	55	13	1	0	26	74	56	13	98	11	10	50	79	10	29	56	419	1	16	3	0	8	0	14	59	6	0	0	0
AT1G09547	0	0	0	0	0	0	0	0	0	0	0	0	0	0	0	0	0	0	0	0	0	0	0	0	0	0	0	0	0	0	0	0	0	0	0	0	0	0	0	0	0
AT1G09550	0	0	0	0	0	0	0	0	0	0	0	0	0	0	0	0	0	0	0	0	0	0	0	0	0	0	0	0	0	0	0	0	0	2	0	0	0	0	0	0	0
AT1G09553	0	0	0	0	0	0	0	1	0	0	0	0	0	0	0	0	0	0	1	0	0	0	0	0	0	2	0	0	0	0	0	0	0	0	0	2	1	2	0	0	0
AT1G09557	0	0	0	0	0	0	0	0	0	0	0	0	0	0	0	0	0	0	0	0	0	0	0	0	0	0	0	0	0	0	0	0	0	0	0	0	0	0	0	0	0
AT1G09560	301	7	7	11	33	219	13	172	109	117	51	14	35	94	5	264	1	0	1	12	29	29	12	0	43	36	47	392	138	33	193	102	30	5	71	57	57	2	0	0	0
AT1G09563	0	0	0	0	0	0	0	0	0	0	0	0	0	0	0	0	0	0	0	0	0	0	0	0	0	0	0	0	0	0	0	0	0	0	0	0	0	0	0	0	0
AT1G09567	0	0	0	0	0	0	0	0	0	0	0	0	0	0	0	0	0	0	0	0	0	0	0	0	0	0	0	0	0	0	0	0	0	0	0	0	0	0	0	0	0
AT1G09570	773	92	1	120	50	99	47	33	37	82	29	49	0	13	218	270	30	30	0	86	5	35	81	0	43	3	14	0	330	139	38	2	40	10	14	16	8	0	0	0	0
AT1G09573	0	0	0	0	0	0	0	0	0	0	0	0	0	0	0	0	0	0	0	0	0	0	0	0	3	0	0	0	0	0	0	0	0	0	0	0	0	0	0	0	0
AT1G09575	0	0	0	0	0	8	0	0	0	0	0	0	0	0	0	0	0	0	0	0	0	0	0	0	0	0	0	0	0	0	0	0	0	0	0	0	0	0	0	0	0
AT1G09577	0	0	0	0	0	0	0	0	0	0	0	0	0	0	0	0	0	0	0	0	0	0	0	0	0	0	0	0	0	0	0	0	0	0	0	0	0	0	0	0	0
AT1G09580	0	0	0	0	0	0	0	0	12	0	3	0	1	0	0	0	0	0	0	0	0	16	25	0	1	50	5	39	0	0	0	0	0	0	0	0	0	0	0	0	0
AT1G09583	0	0	0	0	0	0	0	0	0	0	0	0	0	0	0	0	0	0	0	0	0	0	0	0	0	0	0	0	0	0	0	0	0	0	0	0	0	0	0	0	0
AT1G09587	0	0	0	0	0	0	0	0	0	0	0	0	0	0	0	0	0	0	0	0	0	0	0	0	0	0	0	0	0	0	0	0	0	0	0	0	0	0	0	0	0
AT1G09590	1	0	38	46	68	32	0	52	116	5	43	33	15	53	109	169	94	45	59	51	22	25	1	5	32	24	18	23	6	105	69	7	37	9	23	11	29	22	1	0	0
AT1G09593	0	0	0	0	0	0	0	0	0	0	0	0	0	0	0	0	0	0	0	0	0	0	0	0	0	0	0	0	0	0	0	0	0	0	0	0	0	0	0	0	0
AT1G09597	0	0	0	0	0	0	0	0	0	0	0	0	0	0	0	0	0	0	0	0	0	0	0	0	0	0	0	0	0	0	0	0	0	0	0	0	0	0	0	0	0
AT1G09600	0	0	0	0	0	1	0	0	0	0	0	0	0	0	0	0	0	0	0	0	0	0	1	0	0	0	0	0	0	0	0	0	0	0	0	0	0	0	0	0	0
AT1G09603	0	0	0	0	0	1	0	0	0	0	0	0	0	0	0	0	0	0	0	0	0	0	0	0	0	0	0	0	0	0	0	0	0	0	0	0	0	0	0	0	0
AT1G09607	0	4	0	0	0	0	0	0	0	0	0	0	0	0	0	0	0	0	0	0	0	0	0	0	0	0	1	0	0	0	0	0	0	0	0	0	0	0	0	0	0
AT1G09610	0	1	0	0	0	0	0	0	7	12	12	12	0	1	0	0	17	0	0	0	0	0	1	0	1	0	0	0	14	0	0	0	0	0	0	0	1	13	0	0	0
AT1G09613	0	0	0	0	0	0	0	0	0	0	0	0	0	0	0	0	0	0	0	0	0	0	0	0	0	0	0	0	0	0	0	0	0	0	0	0	0	0	0	0	0
AT1G09617	0	0	0	0	0	0	0	0	0	0	0	0	0	0	0	0	0	0	0	0	0	0	0	0	0	0	0	0	0	0	0	0	0	0	0	0	0	0	0	0	0
AT1G09620	245	1	1	186	52	126	144	140	330	228	46	71	155	30	48	61	80	7	160	48	181	29	15	3	84	174	102	42	30	16	43	18	117	23	25	41	33	75	0	0	0
AT1G09623	0	0	0	0	0	0	0	0	0	0	0	0	0	0	0	0	0	0	0	0	0	0	0	0	0	0	0	0	0	0	0	0	0	0	0	0	0	0	0	0	0
AT1G09625	0	0	0	0	0	0	0	0	0	0	0	0	0	0	0	0	0	0	0	0	0	0	0	0	0	0	0	0	0	0	0	0	0	0	0	0	0	0	0	0	0
AT1G09627	0	0	0	0	0	0	0	0	0	0	0	0	0	0	0	0	0	0	0	0	0	0	0	0	0	1	0	0	0	0	0	0	0	0	0	0	0	0	0	0	0
AT1G09630	0	0	0	0	0	0	0	0	0	0	0	0	0	0	0	0	0	0	0	0	0	0	0	0	0	0	0	0	0	0	0	0	0	0	0	0	0	0	0	0	0
AT1G09633	0	0	0	0	0	0	0	0	0	0	0	0	0	0	0	0	0	0	0	0	0	0	0	0	0	0	0	0	0	0	0	0	0	0	0	0	0	0	0	0	0
AT1G09637	0	0	0	0	0	0	0	0	0	0	0	0	0	0	0	0	0	0	0	0	0	0	0	0	0	0	0	0	0	0	0	0	0	0	0	0	0	0	0	0	0
AT1G09640	972	220	41	90	269	665	790	585	941	270	474	227	252	231	176	321	136	137	162	138	218	253	165	74	310	147	319	109	436	70	222	181	84	152	101	112	54	102	0	1	0
AT1G09645	4	12	10	185	1	117	65	0	4	0	42	30	0	52	0	0	0	0	0	0	6	28	8	9	28	6	4	38	0	22	3	0	28	9	3	0	2	0	0	0	0
AT1G09647	0	0	0	0	0	0	0	0	0	0	0	0	2	0	0	0	1	0	0	0	0	0	0	0	0	0	0	0	0	0	0	0	0	0	0	0	0	0	0	0	0
AT1G09650	0	0	0	0	0	0	0	0	0	0	63	0	0	0	0	0	0	0	0	0	0	0	0	0	0	0	0	0	0	0	0	13	0	0	0	0	0	0	0	0	0
AT1G09653	0	0	0	0	0	0	0	0	0	0	0	0	0	0	0	0	0	0	0	0	0	0	0	0	0	0	0	0	0	0	0	0	0	0	0	2	0	0	0	0	0
AT1G09657	0	0	0	0	0	0	0	0	0	0	0	0	0	0	0	0	0	0	0	0	0	0	0	0	0	0	0	0	0	0	0	0	0	0	0	0	0	0	0	0	0
AT1G09660	271	261	48	68	86	34	83	50	90	74	32	95	11	19	22	84	10	36	27	65	9	69	10	13	102	29	18	0	114	44	102	20	63	6	35	53	25	70	1	0	0
AT1G09663	0	0	0	0	0	0	0	0	0	0	0	0	0	0	0	0	0	0	0	0	0	0	0	0	0	0	0	0	0	0	0	0	0	0	0	0	0	0	0	0	0
AT1G09665	0	0	0	0	0	0	0	0	0	0	0	0	0	0	0	0	0	0	0	0	0	0	0	0	0	0	0	0	0	0	0	0	0	0	0	0	0	0	0	0	0
AT1G09667	0	0	0	0	0	0	0	0	0	0	0	0	0	0	0	0	0	0	0	0	0	0	0	0	0	0	0	0	0	0	0	0	0	0	0	0	0	0	0	0	0
AT1G09673	0	0	0	0	0	0	0	0	0	0	0	0	0	0	0	0	0	0	0	0	0	0	0	0	0	0	0	0	0	0	0	0	0	0	0	0	0	0	0	0	0
AT1G09677	0	0	0	0	0	0	0	2	0	0	0	0	0	0	0	0	0	0	0	0	0	0	0	0	0	0	0	0	0	0	0	0	0	0	0	0	0	0	0	0	0
AT1G09680	6	0	0	0	1	316	1	0	0	1	0	11	0	13	0	0	0	1	1	0	0	0	0	0	0	0	0	0	0	0	0	0	0	8	0	0	0	0	0	0	0
AT1G09683	0	0	0	0	0	0	0	0	0	0	0	0	0	0	0	0	0	0	0	0	0	0	0	0	0	0	0	0	0	21	0	0	0	0	0	0	0	0	0	0	0
AT1G09690	24	25	28	10	71	128	37	2	125	4	90	103	109	30	40	30	67	20	108	1	25	5	14	9	64	36	83	159	48	35	347	12	45	31	41	42	51	56	0	0	0
AT1G09693	0	0	0	0	0	2	0	0	0	51	0	0	9	0	0	0	1	0	0	0	0	0	0	0	0	0	0	0	0	0	0	0	0	0	0	0	0	0	0	0	0
AT1G09697	0	0	0	0	0	0	0	0	0	0	0	0	0	0	0	0	0	0	0	0	0	0	0	0	0	0	0	0	0	0	0	0	0	0	0	0	0	0	0	0	0
AT1G09700	0	0	1	196	4	0	61	0	0	0	9	8	0	26	0	0	0	21	0	0	2	0	0	0	4	5	1	0	7	0	0	0	0	13	2	1	9	0	0	0	0
AT1G09703	0	0	0	0	0	0	0	0	0	0	0	0	0	0	0	0	0	0	0	0	0	0	0	9	0	0	0	0	0	0	0	0	0	0	0	0	0	0	0	0	0
AT1G09710	0	8	80	0	1	236	0	59	105	6	26	23	11	92	0	0	1	1	18	20	22	3	36	1	64	30	58	0	0	1	340	0	0	2	0	2	27	3	0	0	0
AT1G09713	0	0	0	0	0	0	0	0	0	0	0	0	0	0	0	0	0	0	0	0	0	0	0	0	0	0	0	0	0	0	0	0	0	0	0	0	0	0	0	0	0
AT1G09717	0	0	0	0	0	0	0	0	0	0	0	0	0	0	0	0	0	0	0	0	0	0	0	0	0	0	0	0	0	0	0	0	0	0	0	0	0	0	0	0	0
AT1G09720	0	0	0	0	0	5	0	0	0	0	14	0	0	6	0	0	0	0	0	0	0	0	0	0	0	0	0	0	0	83	0	0	0	0	0	0	0	0	0	0	0
AT1G09723	0	0	0	0	0	0	0	0	0	0	0	0	0	0	0	0	0	0	0	0	0	0	0	0	0	0	0	0	0	0	0	0	0	0	0	0	0	0	0	0	0
AT1G09730	133	5	12	624	48	213	150	59	62	216	248	251	82	65	147	290	483	17	1	118	26	55	37	11	191	88	236	0	52	50	18	25	33	18	26	37	32	30	1	1	0
AT1G09733	0	0	0	0	0	0	0	0	0	0	0	0	0	0	0	0	0	0	0	0	0	0	0	0	0	0	0	0	0	0	0	0	0	0	0	0	0	0	0	0	0
AT1G09737	0	0	0	0	0	0	0	0	0	0	0	0	0	0	0	0	0	0	0	0	0	0	0	0	0	0	0	0	0	0	0	0	0	0	0	0	0	0	0	0	0
AT1G09740	1	0	0	0	1	0	15	60	58	179	15	0	7	0	0	0	3	0	0	6	96	4	0	90	3	20	2	0	0	37	0	2	0	0	0	7	5	0	0	0	0
AT1G09743	0	0	0	0	0	0	0	0	0	0	0	0	0	0	0	0	0	0	0	0	0	0	0	0	0	0	0	0	0	0	0	0	0	0	0	0	0	0	0	0	0
AT1G09747	0	0	0	0	0	0	0	0	0	0	7	0	0	0	0	0	0	0	0	0	0	0	0	0	0	0	0	0	0	0	0	0	0	0	0	0	0	0	0	0	0
AT1G09750	0	74	0	130	0	0	0	0	19	0	0	2	6	10	0	1	6	0	0	0	1	1	23	0	67	9	3	11	50	74	15	25	47	24	1	1	35	7	0	0	0
AT1G09753	0	0	0	0	0	0	0	0	0	0	0	0	0	0	0	0	0	0	0	0	0	0	0	0	0	0	0	0	0	1	0	3	0	0	0	0	0	0	0	0	0
AT1G09757	0	0	0	0	1	137	0	0	29	0	0	0	0	0	0	0	2	0	0	0	0	0	0	0	0	0	0	0	0	0	0	0	0	0	0	0	0	0	0	0	0
AT1G09760	48	22	0	0	73	0	0	88	48	23	17	37	28	14	0	0	75	0	7	38	0	16	6	2	54	26	19	30	18	11	18	0	8	1	4	1	0	1	0	0	0
AT1G09763	0	0	0	0	0	0	0	0	0	0	0	0	0	0	0	0	0	0	0	0	0	0	0	0	0	0	0	0	0	0	0	0	0	0	0	0	0	0	0	0	0
AT1G09767	0	0	0	0	0	0	0	0	0	0	0	0	0	0	0	0	0	0	0	0	0	0	0	0	0	0	0	0	0	0	0	0	0	0	0	0	0	0	0	0	0
AT1G09770	0	202	12	229	292	262	76	325	11	132	83	16	117	114	224	10	151	19	31	24	69	20	37	6	132	16	27	114	0	41	148	33	27	38	17	51	29	63	0	0	0
AT1G09773	0	0	0	0	0	0	0	0	0	0	0	0	0	0	0	0	0	0	0	0	0	0	0	0	0	0	0	0	0	0	0	0	0	0	0	0	0	0	0	0	0
AT1G09777	0	0	0	0	0	0	0	0	0	0	0	0	0	0	0	0	0	0	0	0	0	0	0	0	0	0	0	0	0	0	0	0	0	0	0	0	0	0	0	0	0
AT1G09780	0	0	3	391	11	34	1	81	0	29	34	4	55	15	64	295	7	0	11	53	0	9	9	0	72	24	4	47	67	82	16	50	3	2	14	29	27	17	0	1	0
AT1G09783	103	0	1	0	0	0	0	1	1	0	0	0	0	0	0	0	0	0	0	3	4	0	0	0	1	0	0	0	0	0	0	0	0	0	0	0	0	0	0	0	0
AT1G09787	0	0	0	0	1	0	1	0	2	1	0	0	0	0	0	0	0	0	0	0	0	0	0	0	0	0	1	0	0	0	0	0	0	1	0	0	0	0	0	0	0
AT1G09790	0	0	0	0	0	0	0	0	0	0	0	0	0	0	0	0	52	0	0	0	0	0	0	0	0	0	0	0	0	0	0	0	0	0	0	0	0	0	0	0	0
AT1G09793	0	0	0	0	0	0	0	0	0	0	0	0	0	0	0	0	0	0	0	0	0	0	0	0	0	0	0	0	0	0	0	0	0	0	0	0	0	0	0	0	0
AT1G09794	0	0	17	0	0	0	0	0	0	0	0	0	0	0	0	0	0	0	0	0	23	0	8	0	0	0	10	0	0	0	21	0	0	0	0	0	0	5	0	0	0
AT1G09795	0	0	17	0	30	99	47	51	76	15	100	0	4	59	0	0	18	0	0	0	37	1	0	1	86	20	5	0	228	0	0	14	1	2	30	2	13	0	0	0	0
AT1G09797	0	0	0	0	0	0	0	0	0	0	0	0	0	0	0	0	0	0	0	0	0	0	0	0	0	0	0	0	0	0	0	0	1	0	0	0	0	0	0	0	0
AT1G09800	0	6	0	0	177	46	1	0	0	0	140	1	1	0	59	0	5	0	0	0	0	1	0	0	0	4	0	0	0	2	0	0	0	0	1	0	0	0	0	0	0
[truncated: 35,052 more rows]
