# Supplementary material for: The role of ATXR6 expression in modulating genome stability and transposable element repression in Arabidopsis
Source: Proc Natl Acad Sci U S A. 2022 Jan 13;119(3):e2115570119. doi: 10.1073/pnas.2115570119 (PMC8784105; doi:10.1073/pnas.2115570119)
Supplement: Supplementary File [file pnas.2115570119.sd02.xlsx]

## Sheet: SAC3B_IPmassspec
Protein	DESCRIPTION	SAC3B- 3XFLAG weak atxr5 atxr6 sac3b-3	SAC3B- 3XFLAG sac3b-3	WT- 3XFLAG
AT5G52040.2	| Symbols: ATRSP41, RS41, At-RS41 | RNA-binding (RRM/RBD/RNP motifs) family protein | chr5:21131081-21133318 FORWARD LENGTH=357	535	851	230
AT4G25500.1	| Symbols: ATRSP35, ATRSP40, AT-SRP40, RSP35, RS40, At-RS40 | arginine/serine-rich splicing factor 35 | chr4:13025168-13027243 FORWARD LENGTH=350	375	663	184
AT3G06290.1	| Symbols: | SAC3/GANP/Nin1/mts3/eIF-3 p25 family | chr3:1899123-1907297 REVERSE LENGTH=1697	245	391	0
AT3G08590.1	| Symbols: | Phosphoglycerate mutase, 2,3-bisphosphoglycerate-independent | chr3:2608683-2611237 REVERSE LENGTH=560	196	292	197
AT3G44310.1	| Symbols: NIT1, ATNIT1, NITI | nitrilase 1 | chr3:15986901-15988841 FORWARD LENGTH=346	183	908	188
AT4G35630.1	| Symbols: PSAT | phosphoserine aminotransferase | chr4:16904205-16905497 FORWARD LENGTH=430	175	251	192
AT4G10320.1	| Symbols: | tRNA synthetase class I (I, L, M and V) family protein | chr4:6397526-6404509 REVERSE LENGTH=1190	123	94	119
AT1G48120.1	| Symbols: | hydrolases;protein serine/threonine phosphatases | chr1:17774238-17779624 REVERSE LENGTH=1340	109	116	121
ATCG00490.1	| Symbols: RBCL | ribulose-bisphosphate carboxylases | chrC:54958-56397 FORWARD LENGTH=479	108	145	111
AT2G17630.1	| Symbols: | Pyridoxal phosphate (PLP)-dependent transferases superfamily protein | chr2:7666637-7667905 FORWARD LENGTH=422	104	150	135
AT1G19480.1	| Symbols: | DNA glycosylase superfamily protein | chr1:6744520-6746144 FORWARD LENGTH=382	101	121	112
AT1G64880.1	| Symbols: | Ribosomal protein S5 family protein | chr1:24105713-24108780 FORWARD LENGTH=515	84	74	80
AT1G79280.2	| Symbols: NUA | nuclear pore anchor | chr1:29819176-29832809 REVERSE LENGTH=2115	80	65	37
AT1G71220.2	| Symbols: EBS1 | UDP-glucose:glycoprotein glucosyltransferases;transferases, transferring hexosyl groups;transferases, transferring glycosyl groups | chr1:26841664-26851730 FORWARD LENGTH=1614	76	76	75
AT3G44690.1	| Symbols: | unknown protein; Has 30201 Blast hits to 17322 proteins in 780 species: Archae - 12; Bacteria - 1396; Metazoa - 17338; Fungi - 3422; Plants - 5037; Viruses - 0; Other Eukaryotes - 2996 (source: NCBI BLink). | chr3:16230685-16234215 REVERSE LENGTH=1176	75	78	78
AT2G29550.1	| Symbols: TUB7 | tubulin beta-7 chain | chr2:12644258-12645932 REVERSE LENGTH=449	72	121	62
AT3G15730.1	| Symbols: PLDALPHA1, PLD | phospholipase D alpha 1 | chr3:5330835-5333474 FORWARD LENGTH=810	72	101	69
AT5G02500.1	| Symbols: HSC70-1, HSP70-1, AT-HSC70-1, HSC70 | heat shock cognate protein 70-1 | chr5:554055-556334 REVERSE LENGTH=651	70	90	59
AT5G62690.1	| Symbols: TUB2 | tubulin beta chain 2 | chr5:25181560-25183501 FORWARD LENGTH=450	70	122	60
AT5G62700.1	| Symbols: TUB3 | tubulin beta chain 3 | chr5:25184501-25186426 FORWARD LENGTH=450	70	122	60
AT5G11710.1	| Symbols: | ENTH/VHS family protein | chr5:3772981-3776316 FORWARD LENGTH=560	67	57	69
AT5G23860.1	| Symbols: TUB8 | tubulin beta 8 | chr5:8042962-8044528 FORWARD LENGTH=449	67	118	57
AT1G09780.1	| Symbols: | Phosphoglycerate mutase, 2,3-bisphosphoglycerate-independent | chr1:3165550-3167812 REVERSE LENGTH=557	65	119	64
AT1G52570.1	| Symbols: PLDALPHA2 | phospholipase D alpha 2 | chr1:19583940-19586551 REVERSE LENGTH=810	65	71	59
AT3G09440.1	| Symbols: | Heat shock protein 70 (Hsp 70) family protein | chr3:2903434-2905632 REVERSE LENGTH=649	65	87	52
AT4G20850.1	| Symbols: TPP2 | tripeptidyl peptidase ii | chr4:11160935-11169889 REVERSE LENGTH=1380	64	70	53
AT3G45140.1	| Symbols: LOX2, ATLOX2 | lipoxygenase 2 | chr3:16525437-16529233 FORWARD LENGTH=896	63	53	46
AT5G26000.1	| Symbols: TGG1, BGLU38 | thioglucoside glucohydrolase 1 | chr5:9079678-9082347 REVERSE LENGTH=541	62	59	64
AT5G44340.1	| Symbols: TUB4 | tubulin beta chain 4 | chr5:17859442-17860994 REVERSE LENGTH=444	60	110	49
AT1G56070.1	| Symbols: LOS1 | Ribosomal protein S5/Elongation factor G/III/V family protein | chr1:20968245-20971077 REVERSE LENGTH=843	59	71	51
AT5G65770.2	| Symbols: LINC4 | little nuclei4 | chr5:26311587-26315544 FORWARD LENGTH=1042	59	55	69
AT4G20890.1	| Symbols: TUB9 | tubulin beta-9 chain | chr4:11182218-11183840 FORWARD LENGTH=444	57	106	49
AT3G09840.1	| Symbols: CDC48, ATCDC48, CDC48A | cell division cycle 48 | chr3:3019494-3022832 FORWARD LENGTH=809	56	74	65
AT1G67090.1	| Symbols: RBCS1A | ribulose bisphosphate carboxylase small chain 1A | chr1:25048465-25049249 REVERSE LENGTH=180	54	72	41
AT5G35200.1	| Symbols: | ENTH/ANTH/VHS superfamily protein | chr5:13462463-13465581 REVERSE LENGTH=544	53	60	54
AT1G69830.1	| Symbols: ATAMY3, AMY3 | alpha-amylase-like 3 | chr1:26288518-26293003 REVERSE LENGTH=887	52	67	56
AT1G70320.1	| Symbols: UPL2 | ubiquitin-protein ligase 2 | chr1:26488745-26501281 REVERSE LENGTH=3658	51	78	43
AT5G12250.1	| Symbols: TUB6 | beta-6 tubulin | chr5:3961317-3962971 REVERSE LENGTH=449	51	80	46
AT5G28540.1	| Symbols: BIP1 | heat shock protein 70 (Hsp 70) family protein | chr5:10540665-10543274 REVERSE LENGTH=669	51	49	45
AT5G26710.1	| Symbols: | Glutamyl/glutaminyl-tRNA synthetase, class Ic | chr5:9305673-9308247 FORWARD LENGTH=719	50	46	60
AT5G38420.1	| Symbols: | Ribulose bisphosphate carboxylase (small chain) family protein | chr5:15381203-15381978 REVERSE LENGTH=181	50	82	45
AT2G21390.1	| Symbols: | Coatomer, alpha subunit | chr2:9152428-9156577 FORWARD LENGTH=1218	48	47	42
AT1G04820.1	| Symbols: TUA4, TOR2 | tubulin alpha-4 chain | chr1:1356421-1358266 REVERSE LENGTH=450	47	47	42
AT1G50010.1	| Symbols: TUA2 | tubulin alpha-2 chain | chr1:18517737-18519729 FORWARD LENGTH=450	47	47	42
AT4G14960.2	| Symbols: TUA6 | Tubulin/FtsZ family protein | chr4:8548769-8550319 REVERSE LENGTH=450	47	50	41
AT5G02490.1	| Symbols: | Heat shock protein 70 (Hsp 70) family protein | chr5:550296-552565 REVERSE LENGTH=653	47	60	36
AT5G03340.1	| Symbols: | ATPase, AAA-type, CDC48 protein | chr5:810091-813133 REVERSE LENGTH=810	47	61	54
AT5G42020.1	| Symbols: BIP, BIP2 | Heat shock protein 70 (Hsp 70) family protein | chr5:16807697-16810480 REVERSE LENGTH=668	47	49	49
AT1G20010.1	| Symbols: TUB5 | tubulin beta-5 chain | chr1:6938033-6940481 REVERSE LENGTH=449	46	79	42
AT1G29900.1	| Symbols: CARB | carbamoyl phosphate synthetase B | chr1:10468164-10471976 FORWARD LENGTH=1187	46	30	35
AT2G05120.1	| Symbols: | Nucleoporin, Nup133/Nup155-like | chr2:1842069-1846858 REVERSE LENGTH=1285	46	46	56
AT2G20580.1	| Symbols: RPN1A, ATRPN1A | 26S proteasome regulatory subunit S2 1A | chr2:8859211-8864699 FORWARD LENGTH=891	46	45	35
AT1G55490.1	| Symbols: CPN60B, LEN1 | chaperonin 60 beta | chr1:20715717-20718673 REVERSE LENGTH=600	45	58	40
AT1G75780.1	| Symbols: TUB1 | tubulin beta-1 chain | chr1:28451378-28453602 REVERSE LENGTH=447	45	70	39
AT1G36160.1	| Symbols: ACC1, AT-ACC1, EMB22, GK, PAS3 | acetyl-CoA carboxylase 1 | chr1:13534196-13543773 FORWARD LENGTH=2254	44	61	39
AT1G80070.1	| Symbols: SUS2, EMB33, EMB177, EMB14 | Pre-mRNA-processing-splicing factor | chr1:30118052-30127574 FORWARD LENGTH=2359	44	65	35
AT3G52930.1	| Symbols: | Aldolase superfamily protein | chr3:19627383-19628874 REVERSE LENGTH=358	44	34	49
AT4G23920.1	| Symbols: UGE2, ATUGE2 | UDP-D-glucose/UDP-D-galactose 4-epimerase 2 | chr4:12431416-12433666 FORWARD LENGTH=350	44	38	43
AT1G78570.1	| Symbols: RHM1, ROL1, ATRHM1 | rhamnose biosynthesis 1 | chr1:29550110-29552207 FORWARD LENGTH=669	43	41	38
AT2G40660.1	| Symbols: | Nucleic acid-binding, OB-fold-like protein | chr2:16966011-16968866 FORWARD LENGTH=389	43	34	47
AT3G03540.1	| Symbols: NPC5 | non-specific phospholipase C5 | chr3:846350-848297 REVERSE LENGTH=521	43	57	43
AT5G19770.1	| Symbols: TUA3 | tubulin alpha-3 | chr5:6682761-6684474 REVERSE LENGTH=450	43	43	38
AT5G19780.1	| Symbols: TUA5 | tubulin alpha-5 | chr5:6687212-6688926 FORWARD LENGTH=450	43	43	38
AT5G25980.2	| Symbols: TGG2, BGLU37 | glucoside glucohydrolase 2 | chr5:9072730-9075477 FORWARD LENGTH=547	43	30	49
AT1G62020.1	| Symbols: | Coatomer, alpha subunit | chr1:22919814-22923728 FORWARD LENGTH=1216	42	41	41
AT2G04030.1	| Symbols: CR88, EMB1956, HSP90.5, Hsp88.1, AtHsp90.5 | Chaperone protein htpG family protein | chr2:1281983-1285909 FORWARD LENGTH=780	42	46	29
AT3G57560.1	| Symbols: NAGK | N-acetyl-l-glutamate kinase | chr3:21311164-21312207 REVERSE LENGTH=347	42	86	39
AT1G20960.1	| Symbols: emb1507 | U5 small nuclear ribonucleoprotein helicase, putative | chr1:7302591-7309914 REVERSE LENGTH=2171	41	43	25
AT1G53750.1	| Symbols: RPT1A | regulatory particle triple-A 1A | chr1:20065921-20068324 REVERSE LENGTH=426	41	43	39
AT3G13470.1	| Symbols: | TCP-1/cpn60 chaperonin family protein | chr3:4389685-4392624 FORWARD LENGTH=596	41	61	42
AT5G20000.1	| Symbols: | AAA-type ATPase family protein | chr5:6756915-6759550 FORWARD LENGTH=419	41	41	35
AT2G38040.1	| Symbols: CAC3 | acetyl Co-enzyme a carboxylase carboxyltransferase alpha subunit | chr2:15917612-15920749 FORWARD LENGTH=769	40	38	32
AT5G09810.1	| Symbols: ACT7 | actin 7 | chr5:3052809-3054220 FORWARD LENGTH=377	40	61	40
AT5G19990.1	| Symbols: RPT6A, ATSUG1 | regulatory particle triple-A ATPase 6A | chr5:6752144-6754918 FORWARD LENGTH=419	40	42	35
AT5G56010.1	| Symbols: HSP81-3, Hsp81.3, AtHsp90-3, AtHsp90.3 | heat shock protein 81-3 | chr5:22681410-22683911 FORWARD LENGTH=699	40	45	34
AT5G38430.1	| Symbols: | Ribulose bisphosphate carboxylase (small chain) family protein | chr5:15384350-15385155 REVERSE LENGTH=181	39	66	34
AT5G56030.2	| Symbols: HSP81-2 | heat shock protein 81-2 | chr5:22686923-22689433 FORWARD LENGTH=728	39	43	33
AT1G49240.1	| Symbols: ACT8 | actin 8 | chr1:18216539-18217947 FORWARD LENGTH=377	38	57	34
AT1G57720.1	| Symbols: | Translation elongation factor EF1B, gamma chain | chr1:21377873-21380114 FORWARD LENGTH=413	38	30	36
AT2G36880.1	| Symbols: MAT3 | methionine adenosyltransferase 3 | chr2:15479721-15480893 REVERSE LENGTH=390	38	38	41
AT3G18780.2	| Symbols: ACT2, DER1, LSR2, ENL2 | actin 2 | chr3:6475535-6476832 FORWARD LENGTH=377	38	57	34
AT3G56150.1	| Symbols: EIF3C, ATEIF3C-1, EIF3C-1, ATTIF3C1, TIF3C1 | eukaryotic translation initiation factor 3C | chr3:20833790-20836820 REVERSE LENGTH=900	38	49	35
AT4G28470.1	| Symbols: RPN1B, ATRPN1B | 26S proteasome regulatory subunit S2 1B | chr4:14067082-14072357 REVERSE LENGTH=891	38	45	32
AT4G34450.1	| Symbols: | coatomer gamma-2 subunit, putative / gamma-2 coat protein, putative / gamma-2 COP, putative | chr4:16471956-16476795 FORWARD LENGTH=886	38	40	24
AT5G63840.1	| Symbols: RSW3, PSL5 | Glycosyl hydrolases family 31 protein | chr5:25545056-25548922 FORWARD LENGTH=921	38	30	40
AT1G71080.1	| Symbols: | RNA polymerase II transcription elongation factor | chr1:26809987-26811645 REVERSE LENGTH=326	37	38	37
AT2G28000.1	| Symbols: CPN60A, CH-CPN60A, SLP | chaperonin-60alpha | chr2:11926603-11929184 FORWARD LENGTH=586	37	46	28
AT2G39730.1	| Symbols: RCA | rubisco activase | chr2:16570951-16573345 REVERSE LENGTH=474	37	43	38
AT3G12110.1	| Symbols: ACT11 | actin-11 | chr3:3858116-3859609 FORWARD LENGTH=377	37	51	31
AT3G26650.1	| Symbols: GAPA, GAPA-1 | glyceraldehyde 3-phosphate dehydrogenase A subunit | chr3:9795226-9796848 FORWARD LENGTH=396	37	34	31
AT4G13940.1	| Symbols: HOG1, EMB1395, SAHH1, MEE58, ATSAHH1 | S-adenosyl-L-homocysteine hydrolase | chr4:8054931-8056676 FORWARD LENGTH=485	37	30	33
AT1G52400.1	| Symbols: BGL1, BGLU18, ATBG1 | beta glucosidase 18 | chr1:19515250-19517930 FORWARD LENGTH=528	36	33	40
AT2G37620.1	| Symbols: ACT1, AAc1 | actin 1 | chr2:15779761-15781241 FORWARD LENGTH=377	36	54	29
AT3G11910.1	| Symbols: UBP13 | ubiquitin-specific protease 13 | chr3:3761758-3770290 REVERSE LENGTH=1115	36	32	31
AT3G53750.1	| Symbols: ACT3 | actin 3 | chr3:19915924-19917371 FORWARD LENGTH=377	36	54	29
AT4G11420.1	| Symbols: EIF3A, ATEIF3A-1, EIF3A-1, ATTIF3A1, TIF3A1 | eukaryotic translation initiation factor 3A | chr4:6947834-6952053 REVERSE LENGTH=987	36	50	26
AT4G24280.1	| Symbols: cpHsc70-1 | chloroplast heat shock protein 70-1 | chr4:12590094-12593437 FORWARD LENGTH=718	36	38	23
AT5G20830.1	| Symbols: SUS1, ASUS1, atsus1 | sucrose synthase 1 | chr5:7050599-7054032 REVERSE LENGTH=808	36	36	41
AT1G55860.1	| Symbols: UPL1 | ubiquitin-protein ligase 1 | chr1:20879900-20895393 REVERSE LENGTH=3930	35	47	29
AT1G78900.1	| Symbols: VHA-A | vacuolar ATP synthase subunit A | chr1:29660463-29664575 FORWARD LENGTH=623	35	35	34
AT3G12580.1	| Symbols: HSP70, ATHSP70 | heat shock protein 70 | chr3:3991487-3993689 REVERSE LENGTH=650	35	52	32
AT3G44320.1	| Symbols: NIT3, AtNIT3 | nitrilase 3 | chr3:15993419-15995493 FORWARD LENGTH=346	35	68	32
AT4G29040.1	| Symbols: RPT2a | regulatory particle AAA-ATPase 2A | chr4:14312369-14314386 FORWARD LENGTH=443	35	34	24
AT5G27640.2	| Symbols: TIF3B1, EIF3B, ATEIF3B-1, EIF3B-1, ATTIF3B1 | translation initiation factor 3B1 | chr5:9781207-9784759 REVERSE LENGTH=738	35	36	28
AT5G36880.2	| Symbols: ACS | acetyl-CoA synthetase | chr5:14534961-14540296 REVERSE LENGTH=743	35	28	40
AT5G43990.2	| Symbols: SUVR2, SDG18 | SET-domain containing protein lysine methyltransferase family protein | chr5:17698454-17701733 FORWARD LENGTH=740	35	30	38
AT5G56000.1	| Symbols: Hsp81.4, AtHsp90.4 | HEAT SHOCK PROTEIN 81.4 | chr5:22677602-22680067 REVERSE LENGTH=699	35	37	29
AT1G15750.1	| Symbols: WSIP1, TPL | Transducin family protein / WD-40 repeat family protein | chr1:5415086-5420359 REVERSE LENGTH=1131	34	26	42
AT1G80410.2	| Symbols: EMB2753 | tetratricopeptide repeat (TPR)-containing protein | chr1:30227779-30234832 REVERSE LENGTH=911	34	29	33
AT2G20140.1	| Symbols: | AAA-type ATPase family protein | chr2:8692736-8694837 FORWARD LENGTH=443	34	35	25
AT2G29560.1	| Symbols: ENOC | cytosolic enolase | chr2:12646635-12649694 FORWARD LENGTH=475	34	39	35
AT3G23990.1	| Symbols: HSP60, HSP60-3B | heat shock protein 60 | chr3:8669013-8672278 FORWARD LENGTH=577	34	36	34
AT5G09650.1	| Symbols: AtPPa6, PPa6 | pyrophosphorylase 6 | chr5:2991331-2993117 REVERSE LENGTH=300	34	29	36
AT3G04120.1	| Symbols: GAPC, GAPC-1, GAPC1 | glyceraldehyde-3-phosphate dehydrogenase C subunit 1 | chr3:1081077-1083131 FORWARD LENGTH=338	33	29	30
AT3G09880.1	| Symbols: ATB' BETA | Protein phosphatase 2A regulatory B subunit family protein | chr3:3029902-3031931 FORWARD LENGTH=499	33	36	37
AT3G44300.1	| Symbols: NIT2, AtNIT2 | nitrilase 2 | chr3:15983351-15985172 FORWARD LENGTH=339	33	46	30
AT5G58290.1	| Symbols: RPT3 | regulatory particle triple-A ATPase 3 | chr5:23569155-23571116 FORWARD LENGTH=408	33	44	30
AT1G13440.1	| Symbols: GAPC-2, GAPC2 | glyceraldehyde-3-phosphate dehydrogenase C2 | chr1:4608465-4610494 REVERSE LENGTH=338	32	28	29
AT1G53310.1	| Symbols: ATPPC1, PEPC1, ATPEPC1, PPC1 | phosphoenolpyruvate carboxylase 1 | chr1:19884261-19888070 REVERSE LENGTH=967	32	27	23
AT3G46520.1	| Symbols: ACT12 | actin-12 | chr3:17128567-17129981 FORWARD LENGTH=377	32	48	28
AT5G17920.1	| Symbols: ATCIMS, ATMETS, ATMS1 | Cobalamin-independent synthase family protein | chr5:5935771-5939195 FORWARD LENGTH=765	32	27	22
AT5G59370.1	| Symbols: ACT4 | actin 4 | chr5:23950109-23951586 FORWARD LENGTH=377	32	49	27
AT5G66190.1	| Symbols: ATLFNR1, FNR1 | ferredoxin-NADP(+)-oxidoreductase 1 | chr5:26451203-26453012 REVERSE LENGTH=360	32	24	24
ATCG00480.1	| Symbols: ATPB, PB | ATP synthase subunit beta | chrC:52660-54156 REVERSE LENGTH=498	32	33	25
AT1G07920.1	| Symbols: | GTP binding Elongation factor Tu family protein | chr1:2455559-2457001 FORWARD LENGTH=449	31	41	32
AT1G07930.1	| Symbols: | GTP binding Elongation factor Tu family protein | chr1:2459014-2460458 FORWARD LENGTH=449	31	41	32
AT1G07940.1	| Symbols: | GTP binding Elongation factor Tu family protein | chr1:2463350-2464792 REVERSE LENGTH=449	31	41	32
AT1G54270.1	| Symbols: EIF4A-2 | eif4a-2 | chr1:20260495-20262018 FORWARD LENGTH=412	31	35	22
AT1G65010.1	| Symbols: | Plant protein of unknown function (DUF827) | chr1:24149543-24154024 FORWARD LENGTH=1345	31	48	36
AT2G39800.1	| Symbols: P5CS1, ATP5CS | delta1-pyrroline-5-carboxylate synthase 1 | chr2:16598516-16602939 REVERSE LENGTH=717	31	36	34
AT3G05530.1	| Symbols: RPT5A, ATS6A.2 | regulatory particle triple-A ATPase 5A | chr3:1603540-1605993 FORWARD LENGTH=424	31	36	30
AT3G60750.1	| Symbols: | Transketolase | chr3:22454004-22456824 FORWARD LENGTH=741	31	22	27
AT5G60390.1	| Symbols: | GTP binding Elongation factor Tu family protein | chr5:24289226-24290675 FORWARD LENGTH=449	31	41	32
AT1G42970.1	| Symbols: GAPB | glyceraldehyde-3-phosphate dehydrogenase B subunit | chr1:16127552-16129584 FORWARD LENGTH=447	30	28	22
AT1G64740.1	| Symbols: TUA1 | alpha-1 tubulin | chr1:24050114-24052296 FORWARD LENGTH=450	30	29	24
AT1G65440.1	| Symbols: GTB1 | global transcription factor group B1 | chr1:24306945-24314327 REVERSE LENGTH=1647	30	28	16
AT3G13920.2	| Symbols: EIF4A1, RH4, TIF4A1 | eukaryotic translation initiation factor 4A1 | chr3:4592586-4594128 REVERSE LENGTH=415	30	33	21
AT3G17390.1	| Symbols: MTO3, SAMS3, MAT4 | S-adenosylmethionine synthetase family protein | chr3:5952484-5953665 REVERSE LENGTH=393	30	31	31
AT3G55870.1	| Symbols: | ADC synthase superfamily protein | chr3:20731326-20733765 FORWARD LENGTH=492	30	19	19
AT1G05460.1	| Symbols: SDE3 | P-loop containing nucleoside triphosphate hydrolases superfamily protein | chr1:1601357-1604658 REVERSE LENGTH=1002	29	31	30
AT1G09640.1	| Symbols: | Translation elongation factor EF1B, gamma chain | chr1:3120162-3122152 FORWARD LENGTH=414	29	23	25
AT2G05920.1	| Symbols: | Subtilase family protein | chr2:2269831-2272207 REVERSE LENGTH=754	29	18	31
AT2G28290.1	| Symbols: SYD, CHR3 | P-loop containing nucleoside triphosphate hydrolases superfamily protein | chr2:12056771-12072950 FORWARD LENGTH=3574	29	36	33
AT2G32730.1	| Symbols: | 26S proteasome regulatory complex, non-ATPase subcomplex, Rpn2/Psmd1 subunit | chr2:13880189-13885464 FORWARD LENGTH=1004	29	37	26
AT2G36530.1	| Symbols: LOS2, ENO2 | Enolase | chr2:15321081-15323786 REVERSE LENGTH=444	29	30	27
AT4G16143.1	| Symbols: IMPA-2 | importin alpha isoform 2 | chr4:9134450-9137134 REVERSE LENGTH=535	29	37	19
AT4G31480.1	| Symbols: | Coatomer, beta subunit | chr4:15264145-15267384 FORWARD LENGTH=948	29	29	24
AT4G31490.1	| Symbols: | Coatomer, beta subunit | chr4:15269460-15272693 FORWARD LENGTH=948	29	29	22
AT5G25780.1	| Symbols: EIF3B-2, EIF3B, ATEIF3B-2 | eukaryotic translation initiation factor 3B-2 | chr5:8973420-8976758 REVERSE LENGTH=714	29	39	31
AT5G26360.1	| Symbols: | TCP-1/cpn60 chaperonin family protein | chr5:9255561-9258891 REVERSE LENGTH=555	29	44	32
AT5G49910.1	| Symbols: CPHSC70-2EAT SHOCK PROTEIN 70-2, HSC70-7, cpHsc70-2 | chloroplast heat shock protein 70-2 | chr5:20303470-20306295 FORWARD LENGTH=718	29	27	19
AT5G56290.1	| Symbols: PEX5, ATPEX5 | peroxin 5 | chr5:22786655-22791972 FORWARD LENGTH=728	29	25	26
AT5G56500.1	| Symbols: | TCP-1/cpn60 chaperonin family protein | chr5:22874058-22876966 FORWARD LENGTH=597	29	38	32
AT1G12900.1	| Symbols: GAPA-2 | glyceraldehyde 3-phosphate dehydrogenase A subunit 2 | chr1:4392634-4394283 REVERSE LENGTH=399	28	27	23
AT2G14120.3	| Symbols: DRP3B | dynamin related protein | chr2:5954253-5960015 REVERSE LENGTH=809	28	29	22
AT2G19560.1	| Symbols: EER5 | proteasome family protein | chr2:8465924-8469069 REVERSE LENGTH=413	28	42	0
AT3G14790.1	| Symbols: RHM3, ATRHM3 | rhamnose biosynthesis 3 | chr3:4964791-4966875 FORWARD LENGTH=664	28	29	27
AT3G57290.1	| Symbols: EIF3E, TIF3E1, ATEIF3E-1, INT-6, ATINT6, INT6 | eukaryotic translation initiation factor 3E | chr3:21196786-21199073 REVERSE LENGTH=441	28	33	29
AT3G59770.3	| Symbols: SAC9 | sacI homology domain-containing protein / WW domain-containing protein | chr3:22079281-22085674 REVERSE LENGTH=1646	28	39	9
AT4G37800.1	| Symbols: XTH7 | xyloglucan endotransglucosylase/hydrolase 7 | chr4:17775703-17777372 REVERSE LENGTH=293	28	28	29
AT5G20890.1	| Symbols: | TCP-1/cpn60 chaperonin family protein | chr5:7087020-7089906 REVERSE LENGTH=527	28	44	31
AT5G56360.1	| Symbols: PSL4 | calmodulin-binding protein | chr5:22823586-22827950 REVERSE LENGTH=647	28	27	30
AT1G20200.1	| Symbols: EMB2719, HAP15 | PAM domain (PCI/PINT associated module) protein | chr1:7001409-7004154 REVERSE LENGTH=488	27	29	29
AT1G53500.1	| Symbols: MUM4, RHM2, ATRHM2, ATMUM4 | NAD-dependent epimerase/dehydratase family protein | chr1:19967157-19969239 REVERSE LENGTH=667	27	30	28
AT1G78580.1	| Symbols: ATTPS1, TPS1 | trehalose-6-phosphate synthase | chr1:29552495-29557482 REVERSE LENGTH=942	27	30	35
AT2G33210.1	| Symbols: HSP60-2 | heat shock protein 60-2 | chr2:14075093-14078568 REVERSE LENGTH=585	27	33	28
AT2G34160.1	| Symbols: | Alba DNA/RNA-binding protein | chr2:14426283-14427220 FORWARD LENGTH=130	27	35	29
AT2G46020.2	| Symbols: CHR2, ATBRM, BRM, CHA2 | transcription regulatory protein SNF2, putative | chr2:18923304-18931769 FORWARD LENGTH=2193	27	40	24
AT2G46280.1	| Symbols: TRIP-1, TIF3I1 | TGF-beta receptor interacting protein 1 | chr2:19003656-19005393 REVERSE LENGTH=328	27	32	27
AT3G18190.1	| Symbols: | TCP-1/cpn60 chaperonin family protein | chr3:6232226-6233836 FORWARD LENGTH=536	27	29	26
AT3G55610.1	| Symbols: P5CS2 | delta 1-pyrroline-5-carboxylate synthase 2 | chr3:20624278-20628989 REVERSE LENGTH=726	27	31	30
AT5G02790.1	| Symbols: GSTL3 | Glutathione S-transferase family protein | chr5:632877-634858 FORWARD LENGTH=235	27	19	21
AT5G43960.1	| Symbols: | Nuclear transport factor 2 (NTF2) family protein with RNA binding (RRM-RBD-RNP motifs) domain | chr5:17689154-17691653 REVERSE LENGTH=450	27	22	20
AT1G02500.1	| Symbols: SAM1, SAM-1, MAT1, AtSAM1 | S-adenosylmethionine synthetase 1 | chr1:519037-520218 FORWARD LENGTH=393	26	30	27
AT1G80490.2	| Symbols: TPR1 | TOPLESS-related 1 | chr1:30261094-30266446 REVERSE LENGTH=1120	26	27	32
AT2G23390.1	| Symbols: | CONTAINS InterPro DOMAIN/s: Protein of unknown function DUF482 (InterPro:IPR007434), Acyl-CoA N-acyltransferase (InterPro:IPR016181); Has 2165 Blast hits to 2163 proteins in 543 species: Archae - 0; Bacteria - 1044; Metazoa - 0; Fungi - 0; Plants - 33; Viruses - 0; Other Eukaryotes - 1088 (source: NCBI BLink). | chr2:9960568-9963476 REVERSE LENGTH=469	26	19	26
AT2G36460.1	| Symbols: | Aldolase superfamily protein | chr2:15296929-15298387 REVERSE LENGTH=358	26	19	30
AT3G02530.1	| Symbols: | TCP-1/cpn60 chaperonin family protein | chr3:528806-532457 REVERSE LENGTH=535	26	30	26
AT4G01850.1	| Symbols: SAM-2, MAT2, SAM2, AtSAM2 | S-adenosylmethionine synthetase 2 | chr4:796298-797479 REVERSE LENGTH=393	26	26	27
AT4G29270.1	| Symbols: | HAD superfamily, subfamily IIIB acid phosphatase | chr4:14423797-14424848 REVERSE LENGTH=256	26	38	26
AT5G04140.2	| Symbols: GLU1, GLS1, GLUS, FD-GOGAT | glutamate synthase 1 | chr5:1130031-1138186 FORWARD LENGTH=1648	26	30	23
AT5G11170.1	| Symbols: | DEAD/DEAH box RNA helicase family protein | chr5:3553334-3556646 FORWARD LENGTH=427	26	37	25
AT5G16070.1	| Symbols: | TCP-1/cpn60 chaperonin family protein | chr5:5247549-5251050 REVERSE LENGTH=535	26	26	22
AT5G35360.3	| Symbols: CAC2 | acetyl Co-enzyme a carboxylase biotin carboxylase subunit | chr5:13584300-13588163 FORWARD LENGTH=555	26	27	25
AT5G48300.1	| Symbols: ADG1, APS1 | ADP glucose pyrophosphorylase 1 | chr5:19570326-19572557 FORWARD LENGTH=520	26	27	21
ATCG00120.1	| Symbols: ATPA | ATP synthase subunit alpha | chrC:9938-11461 REVERSE LENGTH=507	26	21	22
AT1G09100.1	| Symbols: RPT5B | 26S proteasome AAA-ATPase subunit RPT5B | chr1:2936675-2939258 REVERSE LENGTH=423	25	29	24
AT1G20620.1	| Symbols: CAT3, SEN2, ATCAT3 | catalase 3 | chr1:7143142-7146193 FORWARD LENGTH=492	25	30	24
AT1G24510.1	| Symbols: | TCP-1/cpn60 chaperonin family protein | chr1:8685504-8688101 REVERSE LENGTH=535	25	29	24
AT1G29250.1	| Symbols: | Alba DNA/RNA-binding protein | chr1:10223461-10224592 REVERSE LENGTH=130	25	41	28
AT1G68560.1	| Symbols: ATXYL1, XYL1, TRG1 | alpha-xylosidase 1 | chr1:25734435-25737897 REVERSE LENGTH=915	25	22	25
AT2G42600.2	| Symbols: ATPPC2, PPC2 | phosphoenolpyruvate carboxylase 2 | chr2:17734541-17738679 REVERSE LENGTH=963	25	25	29
AT3G03530.1	| Symbols: NPC4 | non-specific phospholipase C4 | chr3:842686-844970 REVERSE LENGTH=538	25	24	23
AT3G03960.1	| Symbols: | TCP-1/cpn60 chaperonin family protein | chr3:1024432-1027604 FORWARD LENGTH=549	25	31	22
AT3G23810.1	| Symbols: SAHH2, ATSAHH2 | S-adenosyl-l-homocysteine (SAH) hydrolase 2 | chr3:8588013-8589671 REVERSE LENGTH=485	25	21	22
AT3G63460.1	| Symbols: | transducin family protein / WD-40 repeat family protein | chr3:23431009-23437241 REVERSE LENGTH=1104	25	27	20
AT4G37930.1	| Symbols: SHM1, STM, SHMT1 | serine transhydroxymethyltransferase 1 | chr4:17831891-17834742 REVERSE LENGTH=517	25	19	19
AT5G35630.1	| Symbols: GS2, GLN2, ATGSL1 | glutamine synthetase 2 | chr5:13831220-13833239 FORWARD LENGTH=430	25	30	22
AT5G59810.1	| Symbols: ATSBT5.4, SBT5.4 | Subtilase family protein | chr5:24096895-24100387 REVERSE LENGTH=778	25	21	25
AT5G65730.1	| Symbols: XTH6 | xyloglucan endotransglucosylase/hydrolase 6 | chr5:26299080-26300290 FORWARD LENGTH=292	25	26	28
AT1G06220.2	| Symbols: MEE5 | Ribosomal protein S5/Elongation factor G/III/V family protein | chr1:1900524-1904583 FORWARD LENGTH=987	24	28	21
AT1G29150.1	| Symbols: ATS9, RPN6 | non-ATPase subunit 9 | chr1:10181240-10182499 FORWARD LENGTH=419	24	35	22
AT1G45000.1	| Symbols: | AAA-type ATPase family protein | chr1:17009220-17011607 FORWARD LENGTH=399	24	31	27
AT1G60900.1	| Symbols: | U2 snRNP auxilliary factor, large subunit, splicing factor | chr1:22424008-22427806 FORWARD LENGTH=589	24	23	14
AT1G79920.1	| Symbols: | Heat shock protein 70 (Hsp 70) family protein | chr1:30058935-30062224 REVERSE LENGTH=831	24	33	22
AT3G29360.1	| Symbols: | UDP-glucose 6-dehydrogenase family protein | chr3:11267375-11268817 REVERSE LENGTH=480	24	25	22
AT4G28980.2	| Symbols: CDKF;1, CAK1AT | CDK-activating kinase 1AT | chr4:14288471-14290102 FORWARD LENGTH=479	24	22	19
AT4G35090.1	| Symbols: CAT2 | catalase 2 | chr4:16700937-16703215 REVERSE LENGTH=492	24	23	14
AT5G06600.1	| Symbols: UBP12 | ubiquitin-specific protease 12 | chr5:2019545-2027834 REVERSE LENGTH=1116	24	25	17
AT5G15490.1	| Symbols: | UDP-glucose 6-dehydrogenase family protein | chr5:5027872-5029314 REVERSE LENGTH=480	24	21	18
AT5G40270.1	| Symbols: | HD domain-containing metal-dependent phosphohydrolase family protein | chr5:16093394-16097093 REVERSE LENGTH=473	24	17	23
AT5G43010.1	| Symbols: RPT4A | regulatory particle triple-A ATPase 4A | chr5:17248563-17251014 REVERSE LENGTH=399	24	30	27
AT1G64520.1	| Symbols: RPN12a | regulatory particle non-ATPase 12A | chr1:23956459-23958120 FORWARD LENGTH=267	23	20	14
AT2G21330.1	| Symbols: FBA1 | fructose-bisphosphate aldolase 1 | chr2:9128416-9130152 REVERSE LENGTH=399	23	15	19
AT3G13490.1	| Symbols: OVA5, ATKRS-2 | Lysyl-tRNA synthetase, class II | chr3:4395984-4399302 REVERSE LENGTH=602	23	26	22
AT4G37910.1	| Symbols: mtHsc70-1 | mitochondrial heat shock protein 70-1 | chr4:17825368-17828099 REVERSE LENGTH=682	23	30	26
AT4G38970.1	| Symbols: FBA2 | fructose-bisphosphate aldolase 2 | chr4:18163714-18165659 REVERSE LENGTH=398	23	20	26
AT5G24710.1	| Symbols: | Transducin/WD40 repeat-like superfamily protein | chr5:8459148-8467920 REVERSE LENGTH=1377	23	30	12
AT1G04810.1	| Symbols: | 26S proteasome regulatory complex, non-ATPase subcomplex, Rpn2/Psmd1 subunit | chr1:1350304-1355261 FORWARD LENGTH=1001	22	29	22
AT1G20020.1	| Symbols: ATLFNR2, FNR2 | ferredoxin-NADP(+)-oxidoreductase 2 | chr1:6942851-6944868 FORWARD LENGTH=369	22	20	27
AT1G30230.2	| Symbols: | Glutathione S-transferase, C-terminal-like;Translation elongation factor EF1B/ribosomal protein S6 | chr1:10639286-10640601 FORWARD LENGTH=260	22	36	21
AT1G43170.1	| Symbols: ARP1, emb2207, RPL3A, RP1 | ribosomal protein 1 | chr1:16266992-16268631 FORWARD LENGTH=389	22	29	21
AT1G52360.2	| Symbols: | Coatomer, beta' subunit | chr1:19499420-19505397 FORWARD LENGTH=970	22	30	17
AT1G52410.2	| Symbols: TSA1 | TSK-associating protein 1 | chr1:19520762-19525361 FORWARD LENGTH=759	22	19	30
AT1G79990.1	| Symbols: | structural molecules | chr1:30084522-30091949 FORWARD LENGTH=1135	22	24	12
AT2G17360.1	| Symbols: | Ribosomal protein S4 (RPS4A) family protein | chr2:7546598-7548138 FORWARD LENGTH=261	22	31	21
AT3G01310.1	| Symbols: | Phosphoglycerate mutase-like family protein | chr3:94343-101603 REVERSE LENGTH=1056	22	23	16
AT3G03780.1	| Symbols: ATMS2, MS2 | methionine synthase 2 | chr3:957602-960740 FORWARD LENGTH=765	22	19	15
AT3G09820.1	| Symbols: ADK1, ATADK1 | adenosine kinase 1 | chr3:3012122-3014624 FORWARD LENGTH=344	22	28	21
AT3G11830.1	| Symbols: | TCP-1/cpn60 chaperonin family protein | chr3:3732734-3736156 FORWARD LENGTH=557	22	25	18
AT3G12915.1	| Symbols: | Ribosomal protein S5/Elongation factor G/III/V family protein | chr3:4112999-4115708 FORWARD LENGTH=820	22	23	16
AT4G33010.1	| Symbols: AtGLDP1, GLDP1 | glycine decarboxylase P-protein 1 | chr4:15926852-15931150 REVERSE LENGTH=1037	22	23	26
AT5G03300.1	| Symbols: ADK2 | adenosine kinase 2 | chr5:796573-798997 FORWARD LENGTH=345	22	24	17
AT5G07090.1	| Symbols: | Ribosomal protein S4 (RPS4A) family protein | chr5:2202410-2203805 FORWARD LENGTH=262	22	31	21
AT5G08450.1	| Symbols: | CONTAINS InterPro DOMAIN/s: Histone deacetylation protein Rxt3 (InterPro:IPR013951); Has 34444 Blast hits to 20801 proteins in 1175 species: Archae - 64; Bacteria - 2390; Metazoa - 15568; Fungi - 3729; Plants - 1886; Viruses - 208; Other Eukaryotes - 10599 (source: NCBI BLink). | chr5:2727970-2732572 REVERSE LENGTH=918	22	27	28
AT1G06410.1	| Symbols: ATTPS7, TPS7, ATTPSA | trehalose-phosphatase/synthase 7 | chr1:1955413-1958153 FORWARD LENGTH=851	21	23	14
AT1G18450.1	| Symbols: ATARP4, ARP4 | actin-related protein 4 | chr1:6348199-6351766 FORWARD LENGTH=441	21	24	19
AT1G20630.1	| Symbols: CAT1 | catalase 1 | chr1:7146812-7149609 FORWARD LENGTH=492	21	22	17
AT1G47128.1	| Symbols: RD21, RD21A | Granulin repeat cysteine protease family protein | chr1:17283139-17285609 REVERSE LENGTH=462	21	19	16
AT1G72370.1	| Symbols: P40, AP40, RP40, RPSAA | 40s ribosomal protein SA | chr1:27243148-27244842 REVERSE LENGTH=298	21	18	20
AT1G75990.1	| Symbols: | PAM domain (PCI/PINT associated module) protein | chr1:28524623-28526718 REVERSE LENGTH=487	21	25	20
AT1G79930.1	| Symbols: HSP91 | heat shock protein 91 | chr1:30063781-30067067 REVERSE LENGTH=831	21	28	23
AT2G27040.1	| Symbols: AGO4, OCP11 | Argonaute family protein | chr2:11536795-11541503 REVERSE LENGTH=924	21	18	13
AT3G20050.1	| Symbols: ATTCP-1, TCP-1 | T-complex protein 1 alpha subunit | chr3:6998544-7002266 REVERSE LENGTH=545	21	24	26
AT3G58610.1	| Symbols: | ketol-acid reductoisomerase | chr3:21671561-21674639 FORWARD LENGTH=591	21	13	19
AT4G11790.1	| Symbols: | Pleckstrin homology (PH) domain superfamily protein | chr4:7090456-7093208 FORWARD LENGTH=443	21	21	0
AT5G22780.1	| Symbols: | Adaptor protein complex AP-2, alpha subunit | chr5:7590100-7597828 REVERSE LENGTH=1013	21	25	13
AT5G43940.2	| Symbols: HOT5 | GroES-like zinc-binding dehydrogenase family protein | chr5:17684265-17686379 FORWARD LENGTH=391	21	14	19
AT5G58420.1	| Symbols: | Ribosomal protein S4 (RPS4A) family protein | chr5:23619599-23620896 FORWARD LENGTH=262	21	30	20
AT5G63110.1	| Symbols: HDA6, AXE1, ATHDA6, RTS1, RPD3B, SIL1 | histone deacetylase 6 | chr5:25315834-25318227 REVERSE LENGTH=471	21	14	21
AT1G52030.2	| Symbols: MBP2, MBP1.2, F-ATMBP | myrosinase-binding protein 2 | chr1:19346090-19348282 REVERSE LENGTH=642	20	26	25
AT3G01780.1	| Symbols: TPLATE | ARM repeat superfamily protein | chr3:279171-283399 FORWARD LENGTH=1176	20	32	15
AT3G15980.5	| Symbols: | Coatomer, beta' subunit | chr3:5412015-5418313 REVERSE LENGTH=930	20	26	14
AT3G19170.1	| Symbols: ATPREP1, ATZNMP, PREP1 | presequence protease 1 | chr3:6625578-6631874 REVERSE LENGTH=1080	20	18	15
AT3G22110.1	| Symbols: PAC1 | 20S proteasome alpha subunit C1 | chr3:7792819-7793571 REVERSE LENGTH=250	20	17	22
AT3G29410.1	| Symbols: | Terpenoid cyclases/Protein prenyltransferases superfamily protein | chr3:11302574-11305060 REVERSE LENGTH=603	20	22	18
AT5G08670.1	| Symbols: | ATP synthase alpha/beta family protein | chr5:2818395-2821149 REVERSE LENGTH=556	20	19	25
AT5G08680.1	| Symbols: | ATP synthase alpha/beta family protein | chr5:2821992-2824683 FORWARD LENGTH=559	20	19	25
AT5G08690.1	| Symbols: | ATP synthase alpha/beta family protein | chr5:2825739-2828352 FORWARD LENGTH=556	20	19	25
AT5G09590.1	| Symbols: MTHSC70-2, HSC70-5 | mitochondrial HSO70 2 | chr5:2975721-2978508 FORWARD LENGTH=682	20	21	22
AT5G22770.1	| Symbols: alpha-ADR | alpha-adaptin | chr5:7579844-7588026 REVERSE LENGTH=1012	20	24	12
AT5G39320.1	| Symbols: | UDP-glucose 6-dehydrogenase family protein | chr5:15743254-15744696 FORWARD LENGTH=480	20	20	16
AT5G65910.1	| Symbols: | BSD domain-containing protein | chr5:26361592-26363341 REVERSE LENGTH=432	20	18	14
AT1G07890.3	| Symbols: APX1, MEE6, CS1, ATAPX1, ATAPX01 | ascorbate peroxidase 1 | chr1:2438005-2439435 FORWARD LENGTH=250	19	28	18
AT1G13880.1	| Symbols: | ELM2 domain-containing protein | chr1:4749603-4750967 FORWARD LENGTH=424	19	23	22
AT1G21630.2	| Symbols: | Calcium-binding EF hand family protein | chr1:7581457-7587796 FORWARD LENGTH=1247	19	20	19
AT1G72730.1	| Symbols: | DEA(D/H)-box RNA helicase family protein | chr1:27378040-27379593 REVERSE LENGTH=414	19	23	15
AT2G07698.1	| Symbols: | ATPase, F1 complex, alpha subunit protein | chr2:3361474-3364028 FORWARD LENGTH=777	19	13	17
AT3G02200.2	| Symbols: | Proteasome component (PCI) domain protein | chr3:406692-408919 FORWARD LENGTH=417	19	20	16
AT3G07770.1	| Symbols: Hsp89.1, AtHsp90.6, AtHsp90-6 | HEAT SHOCK PROTEIN 89.1 | chr3:2479611-2483970 FORWARD LENGTH=799	19	21	19
AT3G12145.1	| Symbols: FLR1, FLOR1 | Leucine-rich repeat (LRR) family protein | chr3:3874764-3876075 REVERSE LENGTH=325	19	18	21
AT3G12780.1	| Symbols: PGK1 | phosphoglycerate kinase 1 | chr3:4061127-4063140 REVERSE LENGTH=481	19	19	18
AT3G14120.1	| Symbols: | FUNCTIONS IN: molecular_function unknown; INVOLVED IN: transport; LOCATED IN: nuclear pore; EXPRESSED IN: 23 plant structures; EXPRESSED DURING: 13 growth stages; CONTAINS InterPro DOMAIN/s: Nuclear pore protein 84/107 (InterPro:IPR007252); Has 5399 Blast hits to 5001 proteins in 612 species: Archae - 19; Bacteria - 730; Metazoa - 2186; Fungi - 823; Plants - 382; Viruses - 37; Other …	19	17	25
AT4G13930.1	| Symbols: SHM4 | serine hydroxymethyltransferase 4 | chr4:8048013-8050021 REVERSE LENGTH=471	19	20	15
AT4G31990.3	| Symbols: ASP5, AAT3, ATAAT1 | aspartate aminotransferase 5 | chr4:15470876-15473521 REVERSE LENGTH=462	19	17	22
AT5G20290.1	| Symbols: | Ribosomal protein S8e family protein | chr5:6851695-6853012 REVERSE LENGTH=222	19	19	17
AT5G60790.1	| Symbols: ATGCN1, GCN1 | ABC transporter family protein | chr5:24453760-24455767 REVERSE LENGTH=595	19	26	17
ATCG00500.1	| Symbols: ACCD | acetyl-CoA carboxylase carboxyl transferase subunit beta | chrC:57075-58541 FORWARD LENGTH=488	19	22	16
ATMG01190.1	| Symbols: ATP1 | ATP synthase subunit 1 | chrM:302166-303689 REVERSE LENGTH=507	19	13	17
AT1G18080.1	| Symbols: ATARCA, RACK1A_AT, RACK1A | Transducin/WD40 repeat-like superfamily protein | chr1:6222325-6223901 FORWARD LENGTH=327	18	19	14
AT1G23310.1	| Symbols: GGT1, AOAT1, GGAT1 | glutamate:glyoxylate aminotransferase | chr1:8268720-8271329 REVERSE LENGTH=481	18	22	23
AT1G65930.1	| Symbols: cICDH | cytosolic NADP+-dependent isocitrate dehydrogenase | chr1:24539088-24541861 FORWARD LENGTH=410	18	11	17
AT3G06720.1	| Symbols: AT-IMP, ATKAP ALPHA, AIMP ALPHA, IMPA-1, IMPA1 | importin alpha isoform 1 | chr3:2120559-2123555 FORWARD LENGTH=532	18	24	11
AT3G09630.1	| Symbols: | Ribosomal protein L4/L1 family | chr3:2953813-2955444 FORWARD LENGTH=406	18	22	18
AT3G14940.1	| Symbols: ATPPC3, PPC3 | phosphoenolpyruvate carboxylase 3 | chr3:5025584-5029476 FORWARD LENGTH=968	18	16	15
AT3G42170.1	| Symbols: | BED zinc finger ;hAT family dimerisation domain | chr3:14321838-14323928 FORWARD LENGTH=696	18	21	19
AT3G54930.1	| Symbols: | Protein phosphatase 2A regulatory B subunit family protein | chr3:20351084-20352659 REVERSE LENGTH=497	18	21	18
AT3G57410.1	| Symbols: VLN3, ATVLN3 | villin 3 | chr3:21243615-21249809 REVERSE LENGTH=965	18	22	10
AT3G58510.1	| Symbols: | DEA(D/H)-box RNA helicase family protein | chr3:21640608-21643464 FORWARD LENGTH=612	18	27	18
AT3G59970.3	| Symbols: MTHFR1 | methylenetetrahydrofolate reductase 1 | chr3:22151303-22154323 FORWARD LENGTH=592	18	21	16
AT3G60240.4	| Symbols: EIF4G, CUM2 | eukaryotic translation initiation factor 4G | chr3:22261842-22268295 FORWARD LENGTH=1727	18	25	21
AT4G24820.1	| Symbols: | 26S proteasome, regulatory subunit Rpn7;Proteasome component (PCI) domain | chr4:12790471-12792599 REVERSE LENGTH=387	18	18	18
AT5G03470.1	| Symbols: ATB' ALPHA | Protein phosphatase 2A regulatory B subunit family protein | chr5:866795-868872 FORWARD LENGTH=495	18	19	19
AT5G19550.1	| Symbols: ASP2, AAT2 | aspartate aminotransferase 2 | chr5:6598201-6601597 FORWARD LENGTH=405	18	26	12
AT5G50920.1	| Symbols: CLPC, ATHSP93-V, HSP93-V, DCA1, CLPC1 | CLPC homologue 1 | chr5:20715710-20719800 REVERSE LENGTH=929	18	19	15
AT5G56740.1	| Symbols: HAG2, HAC7, HAG02, HAC07 | histone acetyltransferase of the GNAT family 2 | chr5:22953009-22955577 REVERSE LENGTH=467	18	13	17
AT1G21750.1	| Symbols: ATPDIL1-1, ATPDI5, PDI5, PDIL1-1 | PDI-like 1-1 | chr1:7645767-7648514 FORWARD LENGTH=501	17	17	16
AT2G19070.1	| Symbols: SHT | spermidine hydroxycinnamoyl transferase | chr2:8260185-8261958 REVERSE LENGTH=451	17	18	20
AT2G33340.1	| Symbols: MAC3B | MOS4-associated complex 3B | chr2:14126584-14131000 REVERSE LENGTH=525	17	17	15
AT2G34730.1	| Symbols: | myosin heavy chain-related | chr2:14654611-14657443 FORWARD LENGTH=825	17	20	21
AT3G16470.1	| Symbols: JR1 | Mannose-binding lectin superfamily protein | chr3:5596096-5597709 REVERSE LENGTH=451	17	17	19
AT3G22960.1	| Symbols: PKP1, PKP-ALPHA | Pyruvate kinase family protein | chr3:8139369-8141771 FORWARD LENGTH=596	17	13	16
AT3G56090.1	| Symbols: ATFER3, FER3 | ferritin 3 | chr3:20814350-20815984 REVERSE LENGTH=259	17	10	10
AT4G04910.1	| Symbols: NSF | AAA-type ATPase family protein | chr4:2489696-2495666 REVERSE LENGTH=742	17	20	8
AT4G33650.2	| Symbols: DRP3A | dynamin-related protein 3A | chr4:16161073-16166587 FORWARD LENGTH=809	17	20	13
AT4G33680.1	| Symbols: AGD2 | Pyridoxal phosphate (PLP)-dependent transferases superfamily protein | chr4:16171847-16174630 REVERSE LENGTH=461	17	25	18
AT4G38510.5	| Symbols: | ATPase, V1 complex, subunit B protein | chr4:18011155-18014897 REVERSE LENGTH=494	17	22	16
AT4G38680.1	| Symbols: GRP2, CSDP2, CSP2, ATCSP2 | glycine rich protein 2 | chr4:18072240-18072851 REVERSE LENGTH=203	17	15	18
AT5G16730.1	| Symbols: | Plant protein of unknown function (DUF827) | chr5:5497890-5500775 FORWARD LENGTH=853	17	26	17
AT5G23540.1	| Symbols: | Mov34/MPN/PAD-1 family protein | chr5:7937772-7939339 FORWARD LENGTH=308	17	22	15
AT5G25754.1	| Symbols: | RNA polymerase I-associated factor PAF67 | chr5:8953564-8955511 FORWARD LENGTH=514	17	22	19
AT5G25757.1	| Symbols: | RNA polymerase I-associated factor PAF67 | chr5:8965515-8967460 REVERSE LENGTH=514	17	22	19
AT5G27030.2	| Symbols: TPR3 | TOPLESS-related 3 | chr5:9508913-9515263 REVERSE LENGTH=1134	17	10	14
AT5G45620.1	| Symbols: | Proteasome component (PCI) domain protein | chr5:18501590-18503868 FORWARD LENGTH=386	17	18	11
AT5G46070.1	| Symbols: | Guanylate-binding family protein | chr5:18683468-18688397 FORWARD LENGTH=1082	17	25	17
AT5G58040.1	| Symbols: ATFIP1[V], FIPS5, ATFIPS5, FIP1[V] | homolog of yeast FIP1 [V] | chr5:23488865-23494000 FORWARD LENGTH=1196	17	15	27
AT5G67630.1	| Symbols: | P-loop containing nucleoside triphosphate hydrolases superfamily protein | chr5:26967535-26969306 REVERSE LENGTH=469	17	17	13
AT1G09270.1	| Symbols: IMPA-4 | importin alpha isoform 4 | chr1:2994506-2997833 FORWARD LENGTH=538	16	17	7
AT1G10840.1	| Symbols: TIF3H1 | translation initiation factor 3 subunit H1 | chr1:3607885-3610299 REVERSE LENGTH=337	16	18	11
AT1G12780.1	| Symbols: UGE1, ATUGE1 | UDP-D-glucose/UDP-D-galactose 4-epimerase 1 | chr1:4356124-4358120 REVERSE LENGTH=351	16	13	15
AT1G18500.1	| Symbols: MAML-4, IPMS1 | methylthioalkylmalate synthase-like 4 | chr1:6369347-6372861 FORWARD LENGTH=631	16	15	9
AT1G20260.1	| Symbols: | ATPase, V1 complex, subunit B protein | chr1:7016971-7020290 FORWARD LENGTH=487	16	23	17
AT1G32060.1	| Symbols: PRK | phosphoribulokinase | chr1:11532668-11534406 FORWARD LENGTH=395	16	18	15
AT1G33410.1	| Symbols: SAR1, NUP160, ATNUP160 | SUPPRESSOR OF AUXIN RESISTANCE1 | chr1:12109769-12118828 REVERSE LENGTH=1504	16	10	2
AT1G56190.1	| Symbols: | Phosphoglycerate kinase family protein | chr1:21028403-21030454 FORWARD LENGTH=478	16	12	16
AT1G60200.1	| Symbols: | splicing factor PWI domain-containing protein / RNA recognition motif (RRM)-containing protein | chr1:22200882-22205241 REVERSE LENGTH=899	16	7	17
AT1G65960.2	| Symbols: GAD2 | glutamate decarboxylase 2 | chr1:24552094-24557253 FORWARD LENGTH=494	16	19	15
AT1G76030.1	| Symbols: | ATPase, V1 complex, subunit B protein | chr1:28534134-28536916 FORWARD LENGTH=486	16	23	17
AT2G07360.2	| Symbols: | SH3 domain-containing protein | chr2:3047623-3057099 REVERSE LENGTH=1198	16	23	13
AT2G23350.1	| Symbols: PAB4, PABP4 | poly(A) binding protein 4 | chr2:9943209-9946041 FORWARD LENGTH=662	16	16	16
AT2G26080.1	| Symbols: AtGLDP2, GLDP2 | glycine decarboxylase P-protein 2 | chr2:11109330-11113786 REVERSE LENGTH=1044	16	19	19
AT2G33150.1	| Symbols: PKT3, PED1, KAT2 | peroxisomal 3-ketoacyl-CoA thiolase 3 | chr2:14047814-14050983 REVERSE LENGTH=462	16	15	18
AT2G37690.1	| Symbols: | phosphoribosylaminoimidazole carboxylase, putative / AIR carboxylase, putative | chr2:15806111-15810240 FORWARD LENGTH=642	16	9	6
AT2G41840.1	| Symbols: | Ribosomal protein S5 family protein | chr2:17460016-17461398 REVERSE LENGTH=285	16	18	13
AT2G43770.1	| Symbols: | Transducin/WD40 repeat-like superfamily protein | chr2:18134272-18135303 REVERSE LENGTH=343	16	13	13
AT3G25860.1	| Symbols: LTA2, PLE2 | 2-oxoacid dehydrogenases acyltransferase family protein | chr3:9460632-9462585 FORWARD LENGTH=480	16	9	15
AT3G44110.1	| Symbols: ATJ3, ATJ | DNAJ homologue 3 | chr3:15869115-15871059 REVERSE LENGTH=420	16	20	10
AT4G02480.1	| Symbols: | AAA-type ATPase family protein | chr4:1082082-1088680 REVERSE LENGTH=1265	16	20	14
AT4G05420.1	| Symbols: DDB1A | damaged DNA binding protein 1A | chr4:2746288-2752663 FORWARD LENGTH=1088	16	24	12
AT4G24510.1	| Symbols: CER2, VC2, VC-2 | HXXXD-type acyl-transferase family protein | chr4:12660929-12662537 FORWARD LENGTH=421	16	12	15
AT5G02870.1	| Symbols: | Ribosomal protein L4/L1 family | chr5:657830-659526 FORWARD LENGTH=407	16	23	17
AT5G15650.1	| Symbols: RGP2, ATRGP2 | reversibly glycosylated polypeptide 2 | chr5:5092203-5094093 FORWARD LENGTH=360	16	16	14
AT5G22330.1	| Symbols: ATTIP49A, RIN1 | P-loop containing nucleoside triphosphate hydrolases superfamily protein | chr5:7391026-7394071 REVERSE LENGTH=458	16	21	17
AT5G42790.1	| Symbols: PAF1, ATPSM30, ARS5 | proteasome alpha subunit F1 | chr5:17159270-17160975 REVERSE LENGTH=278	16	18	15
AT1G09210.1	| Symbols: CRT1b, AtCRT1b | calreticulin 1b | chr1:2973217-2976655 REVERSE LENGTH=424	15	11	9
AT1G23800.1	| Symbols: ALDH2B7, ALDH2B | aldehyde dehydrogenase 2B7 | chr1:8412238-8414804 REVERSE LENGTH=534	15	13	16
AT1G27090.1	| Symbols: | glycine-rich protein | chr1:9404041-9406098 REVERSE LENGTH=420	15	15	17
AT1G63660.1	| Symbols: | GMP synthase (glutamine-hydrolyzing), putative / glutamine amidotransferase, putative | chr1:23604127-23607080 REVERSE LENGTH=534	15	13	13
AT1G75940.1	| Symbols: ATA27, BGLU20 | Glycosyl hydrolase superfamily protein | chr1:28511198-28514044 FORWARD LENGTH=535	15	7	15
AT1G80480.1	| Symbols: PTAC17 | plastid transcriptionally active 17 | chr1:30258272-30260570 REVERSE LENGTH=444	15	18	12
AT2G13360.1	| Symbols: AGT, AGT1, SGAT | alanine:glyoxylate aminotransferase | chr2:5539417-5540902 REVERSE LENGTH=401	15	10	10
AT2G22125.1	| Symbols: CSI1 | binding | chr2:9406793-9414223 FORWARD LENGTH=2150	15	24	6
AT2G31810.1	| Symbols: | ACT domain-containing small subunit of acetolactate synthase protein | chr2:13524271-13528246 FORWARD LENGTH=491	15	8	10
AT2G41740.1	| Symbols: VLN2, ATVLN2 | villin 2 | chr2:17410962-17416878 REVERSE LENGTH=976	15	20	10
AT3G01500.2	| Symbols: CA1 | carbonic anhydrase 1 | chr3:194853-197873 REVERSE LENGTH=347	15	19	17
AT3G13860.1	| Symbols: HSP60-3A | heat shock protein 60-3A | chr3:4561704-4565133 REVERSE LENGTH=572	15	21	11
AT3G13930.1	| Symbols: | Dihydrolipoamide acetyltransferase, long form protein | chr3:4596240-4600143 FORWARD LENGTH=539	15	15	15
AT3G16830.1	| Symbols: TPR2 | TOPLESS-related 2 | chr3:5731709-5737531 FORWARD LENGTH=1131	15	10	19
AT3G48870.1	| Symbols: ATCLPC, ATHSP93-III, HSP93-III | Clp ATPase | chr3:18122363-18126008 REVERSE LENGTH=952	15	20	14
AT3G55200.1	| Symbols: | Cleavage and polyadenylation specificity factor (CPSF) A subunit protein | chr3:20460533-20464361 FORWARD LENGTH=1214	15	14	6
AT3G55220.1	| Symbols: | Cleavage and polyadenylation specificity factor (CPSF) A subunit protein | chr3:20467116-20470944 REVERSE LENGTH=1214	15	14	6
AT3G58110.1	| Symbols: | unknown protein; FUNCTIONS IN: molecular_function unknown; INVOLVED IN: biological_process unknown; LOCATED IN: cellular_component unknown; EXPRESSED IN: cultured cell; BEST Arabidopsis thaliana protein match is: unknown protein (TAIR:AT2G42370.1); Has 2534 Blast hits to 1905 proteins in 233 species: Archae - 11; Bacteria - 102; Metazoa - 890; Fungi - 241; Plants - 124; Viruses - 59;…	15	13	17
AT3G58500.1	| Symbols: PP2A-4 | protein phosphatase 2A-4 | chr3:21635503-21638911 REVERSE LENGTH=313	15	14	14
AT4G08390.1	| Symbols: SAPX | stromal ascorbate peroxidase | chr4:5314999-5317071 FORWARD LENGTH=372	15	11	13
AT4G20980.1	| Symbols: | Eukaryotic translation initiation factor 3 subunit 7 (eIF-3) | chr4:11216997-11218772 FORWARD LENGTH=591	15	13	8
AT4G24190.1	| Symbols: SHD, HSP90.7, AtHsp90.7, AtHsp90-7 | Chaperone protein htpG family protein | chr4:12551902-12555851 REVERSE LENGTH=823	15	24	17
AT4G36690.1	| Symbols: ATU2AF65A | U2 snRNP auxilliary factor, large subunit, splicing factor | chr4:17294139-17297609 REVERSE LENGTH=573	15	13	8
AT4G38130.1	| Symbols: HD1, ATHD1, HDA1, RPD3A, HDA19, ATHDA19 | histone deacetylase 1 | chr4:17896493-17899057 REVERSE LENGTH=501	15	14	16
AT5G01600.1	| Symbols: ATFER1, FER1 | ferretin 1 | chr5:228149-229594 REVERSE LENGTH=255	15	18	11
AT5G05010.1	| Symbols: | clathrin adaptor complexes medium subunit family protein | chr5:1477137-1479872 FORWARD LENGTH=527	15	18	14
AT5G09900.3	| Symbols: EMB2107, RPN5A, MSA | 26S proteasome regulatory subunit, putative (RPN5) | chr5:3089406-3092434 REVERSE LENGTH=462	15	20	10
AT5G10360.1	| Symbols: EMB3010, RPS6B | Ribosomal protein S6e | chr5:3258734-3260142 REVERSE LENGTH=249	15	16	12
AT5G13520.1	| Symbols: | peptidase M1 family protein | chr5:4342117-4344571 REVERSE LENGTH=616	15	12	13
AT5G28840.1	| Symbols: GME | GDP-D-mannose 3',5'-epimerase | chr5:10862472-10864024 REVERSE LENGTH=377	15	10	16
AT5G36160.1	| Symbols: | Tyrosine transaminase family protein | chr5:14233261-14235129 REVERSE LENGTH=420	15	14	13
AT5G61780.1	| Symbols: Tudor2, AtTudor2, TSN2 | TUDOR-SN protein 2 | chr5:24822012-24826641 FORWARD LENGTH=985	15	12	14
AT5G67360.1	| Symbols: ARA12 | Subtilase family protein | chr5:26872192-26874465 REVERSE LENGTH=757	15	11	15
AT1G21700.1	| Symbols: ATSWI3C, CHB4, SWI3C | SWITCH/sucrose nonfermenting 3C | chr1:7620156-7623978 REVERSE LENGTH=807	14	14	11
AT1G48630.1	| Symbols: RACK1B_AT | receptor for activated C kinase 1B | chr1:17981977-17983268 REVERSE LENGTH=326	14	12	12
AT1G60710.1	| Symbols: ATB2 | NAD(P)-linked oxidoreductase superfamily protein | chr1:22355073-22356627 REVERSE LENGTH=345	14	13	14
AT1G62750.1	| Symbols: ATSCO1, ATSCO1/CPEF-G, SCO1 | Translation elongation factor EFG/EF2 protein | chr1:23233622-23236321 REVERSE LENGTH=783	14	11	17
AT1G74050.1	| Symbols: | Ribosomal protein L6 family protein | chr1:27847256-27848680 REVERSE LENGTH=233	14	16	15
AT1G74060.1	| Symbols: | Ribosomal protein L6 family protein | chr1:27850033-27851299 REVERSE LENGTH=233	14	16	15
AT2G16600.1	| Symbols: ROC3 | rotamase CYP 3 | chr2:7200862-7201383 FORWARD LENGTH=173	14	11	14
AT2G19520.1	| Symbols: FVE, ACG1, MSI4, NFC4, NFC04, ATMSI4 | Transducin family protein / WD-40 repeat family protein | chr2:8456006-8459235 FORWARD LENGTH=507	14	12	15
AT2G31610.1	| Symbols: | Ribosomal protein S3 family protein | chr2:13450384-13451669 FORWARD LENGTH=250	14	21	16
AT2G42100.1	| Symbols: | Actin-like ATPase superfamily protein | chr2:17560211-17561945 FORWARD LENGTH=378	14	29	14
AT2G42500.1	| Symbols: PP2A-3 | protein phosphatase 2A-3 | chr2:17698099-17701226 REVERSE LENGTH=313	14	12	11
AT3G02230.1	| Symbols: RGP1, ATRGP1 | reversibly glycosylated polypeptide 1 | chr3:415463-417304 FORWARD LENGTH=357	14	15	14
AT3G02520.1	| Symbols: GRF7, GF14 NU | general regulatory factor 7 | chr3:526800-527915 REVERSE LENGTH=265	14	23	13
AT3G05900.1	| Symbols: | neurofilament protein-related | chr3:1761408-1763854 REVERSE LENGTH=673	14	23	23
AT3G08530.1	| Symbols: | Clathrin, heavy chain | chr3:2587171-2595411 REVERSE LENGTH=1703	14	21	8
AT3G11630.1	| Symbols: | Thioredoxin superfamily protein | chr3:3672189-3673937 FORWARD LENGTH=266	14	17	11
AT3G13300.1	| Symbols: VCS | Transducin/WD40 repeat-like superfamily protein | chr3:4304085-4309949 FORWARD LENGTH=1344	14	21	13
AT3G14067.1	| Symbols: | Subtilase family protein | chr3:4658421-4660754 REVERSE LENGTH=777	14	19	14
AT3G14240.1	| Symbols: | Subtilase family protein | chr3:4741637-4743964 REVERSE LENGTH=775	14	9	11
AT3G18060.1	| Symbols: | transducin family protein / WD-40 repeat family protein | chr3:6183880-6186788 FORWARD LENGTH=609	14	10	7
AT3G27740.1	| Symbols: CARA | carbamoyl phosphate synthetase A | chr3:10281470-10283792 REVERSE LENGTH=430	14	14	13
AT3G51260.1	| Symbols: PAD1 | 20S proteasome alpha subunit PAD1 | chr3:19031086-19032746 FORWARD LENGTH=250	14	14	14
AT3G53030.1	| Symbols: SRPK4 | ser/arg-rich protein kinase 4 | chr3:19662412-19664362 FORWARD LENGTH=529	14	18	4
AT3G53870.1	| Symbols: | Ribosomal protein S3 family protein | chr3:19951547-19952782 FORWARD LENGTH=249	14	20	16
AT3G55410.1	| Symbols: | 2-oxoglutarate dehydrogenase, E1 component | chr3:20541897-20545728 FORWARD LENGTH=1017	14	11	14
AT3G60770.1	| Symbols: | Ribosomal protein S13/S15 | chr3:22460525-22461656 REVERSE LENGTH=151	14	20	8
AT3G60830.1	| Symbols: ATARP7, ARP7 | actin-related protein 7 | chr3:22474298-22476000 FORWARD LENGTH=363	14	17	10
AT3G62530.1	| Symbols: | ARM repeat superfamily protein | chr3:23132219-23133121 FORWARD LENGTH=221	14	10	14
AT4G00100.1	| Symbols: ATRPS13A, RPS13, PFL2, RPS13A | ribosomal protein S13A | chr4:37172-38123 FORWARD LENGTH=151	14	20	8
AT4G01290.1	| Symbols: | unknown protein; FUNCTIONS IN: molecular_function unknown; INVOLVED IN: biological_process unknown; LOCATED IN: cellular_component unknown; EXPRESSED IN: 24 plant structures; EXPRESSED DURING: 15 growth stages; Has 1744 Blast hits to 1308 proteins in 219 species: Archae - 0; Bacteria - 241; Metazoa - 793; Fungi - 253; Plants - 108; Viruses - 0; Other Eukaryotes - 349 (source: NCBI BL…	14	3	24
AT4G20360.1	| Symbols: ATRAB8D, ATRABE1B, RABE1b | RAB GTPase homolog E1B | chr4:10990036-10991466 FORWARD LENGTH=476	14	24	16
AT4G33250.1	| Symbols: EIF3K, TIF3K1, ATTIF3K1 | eukaryotic translation initiation factor 3K | chr4:16039066-16040617 REVERSE LENGTH=226	14	16	11
AT4G34360.1	| Symbols: | S-adenosyl-L-methionine-dependent methyltransferases superfamily protein | chr4:16432011-16433752 FORWARD LENGTH=248	14	12	10
AT5G11520.1	| Symbols: ASP3, YLS4 | aspartate aminotransferase 3 | chr5:3685257-3687721 REVERSE LENGTH=449	14	16	11
AT5G16050.1	| Symbols: GRF5, GF14 UPSILON | general regulatory factor 5 | chr5:5244008-5245402 REVERSE LENGTH=268	14	18	12
AT5G19370.1	| Symbols: | rhodanese-like domain-containing protein / PPIC-type PPIASE domain-containing protein | chr5:6524247-6526629 REVERSE LENGTH=299	14	11	10
AT5G26742.2	| Symbols: emb1138 | DEAD box RNA helicase (RH3) | chr5:9285540-9288871 REVERSE LENGTH=748	14	10	5
AT5G35590.1	| Symbols: PAA1 | proteasome alpha subunit A1 | chr5:13765417-13767768 REVERSE LENGTH=246	14	14	10
AT5G38480.1	| Symbols: GRF3, RCI1 | general regulatory factor 3 | chr5:15410277-15411285 FORWARD LENGTH=255	14	16	15
AT5G52920.1	| Symbols: PKP1, PKP-BETA1, PKP2 | plastidic pyruvate kinase beta subunit 1 | chr5:21463680-21466612 FORWARD LENGTH=579	14	12	14
AT5G66760.1	| Symbols: SDH1-1 | succinate dehydrogenase 1-1 | chr5:26653776-26657224 FORWARD LENGTH=634	14	13	13
AT1G01090.1	| Symbols: PDH-E1 ALPHA | pyruvate dehydrogenase E1 alpha | chr1:47705-49166 REVERSE LENGTH=428	13	15	14
AT1G04410.1	| Symbols: | Lactate/malate dehydrogenase family protein | chr1:1189418-1191267 REVERSE LENGTH=332	13	22	17
AT1G04690.1	| Symbols: KAB1, KV-BETA1 | potassium channel beta subunit 1 | chr1:1313662-1315420 FORWARD LENGTH=328	13	7	7
AT1G08520.1	| Symbols: ALB1, ALB-1V, V157, PDE166, CHLD | ALBINA 1 | chr1:2696538-2700819 FORWARD LENGTH=760	13	16	16
AT1G09340.1	| Symbols: CRB, CSP41B, HIP1.3 | chloroplast RNA binding | chr1:3015473-3018035 FORWARD LENGTH=378	13	8	13
AT1G15930.2	| Symbols: | Ribosomal protein L7Ae/L30e/S12e/Gadd45 family protein | chr1:5471702-5472741 FORWARD LENGTH=144	13	11	9
AT1G19570.1	| Symbols: DHAR1, ATDHAR1, DHAR5 | dehydroascorbate reductase | chr1:6773462-6774413 REVERSE LENGTH=213	13	12	12
AT1G26630.1	| Symbols: FBR12, ATELF5A-2, ELF5A-2 | Eukaryotic translation initiation factor 5A-1 (eIF-5A 1) protein | chr1:9205968-9207098 FORWARD LENGTH=159	13	14	10
AT1G48600.2	| Symbols: PMEAMT, AtPMEAMT | S-adenosyl-L-methionine-dependent methyltransferases superfamily protein | chr1:17966074-17969077 FORWARD LENGTH=491	13	12	15
AT1G50370.1	| Symbols: | Calcineurin-like metallo-phosphoesterase superfamily protein | chr1:18658894-18661672 FORWARD LENGTH=303	13	15	8
AT1G56450.1	| Symbols: PBG1 | 20S proteasome beta subunit G1 | chr1:21141970-21144186 FORWARD LENGTH=246	13	14	11
AT1G58380.1	| Symbols: XW6 | Ribosomal protein S5 family protein | chr1:21689115-21690085 FORWARD LENGTH=284	13	12	11
AT1G58684.1	| Symbols: | Ribosomal protein S5 family protein | chr1:21770021-21771217 REVERSE LENGTH=284	13	12	11
AT1G58983.1	| Symbols: | Ribosomal protein S5 family protein | chr1:21806279-21807475 REVERSE LENGTH=284	13	12	11
AT1G59359.1	| Symbols: | Ribosomal protein S5 family protein | chr1:21842537-21843733 REVERSE LENGTH=284	13	12	11
AT1G78300.1	| Symbols: GRF2, 14-3-3OMEGA, GF14 OMEGA | general regulatory factor 2 | chr1:29461883-29463052 FORWARD LENGTH=259	13	17	12
AT2G01140.1	| Symbols: | Aldolase superfamily protein | chr2:95006-96491 REVERSE LENGTH=391	13	15	15
AT2G18110.1	| Symbols: | Translation elongation factor EF1B/ribosomal protein S6 family protein | chr2:7872636-7873713 FORWARD LENGTH=231	13	19	11
AT2G21660.1	| Symbols: ATGRP7, CCR2, GR-RBP7, GRP7 | cold, circadian rhythm, and rna binding 2 | chr2:9265477-9266316 REVERSE LENGTH=176	13	11	15
AT2G24200.1	| Symbols: | Cytosol aminopeptidase family protein | chr2:10287017-10289450 REVERSE LENGTH=520	13	12	15
AT2G27170.1	| Symbols: TTN7, SMC3 | Structural maintenance of chromosomes (SMC) family protein | chr2:11609319-11617064 REVERSE LENGTH=1204	13	25	22
AT2G28470.1	| Symbols: BGAL8 | beta-galactosidase 8 | chr2:12169047-12173164 REVERSE LENGTH=852	13	12	14
AT2G39990.1	| Symbols: EIF2, AteIF3f, eIF3F | eukaryotic translation initiation factor 2 | chr2:16698332-16699929 REVERSE LENGTH=293	13	19	11
AT2G42520.1	| Symbols: | P-loop containing nucleoside triphosphate hydrolases superfamily protein | chr2:17705382-17708744 FORWARD LENGTH=633	13	16	14
AT2G47240.1	| Symbols: CER8, LACS1 | AMP-dependent synthetase and ligase family protein | chr2:19393835-19397616 FORWARD LENGTH=660	13	17	16
AT3G14420.1	| Symbols: | Aldolase-type TIM barrel family protein | chr3:4821804-4823899 FORWARD LENGTH=367	13	17	11
AT3G18000.1	| Symbols: NMT1, XPL1, PEAMT | S-adenosyl-L-methionine-dependent methyltransferases superfamily protein | chr3:6154578-6157331 FORWARD LENGTH=491	13	13	14
AT3G19760.1	| Symbols: EIF4A-III | eukaryotic initiation factor 4A-III | chr3:6863790-6866242 FORWARD LENGTH=408	13	16	11
AT3G19980.1	| Symbols: ATFYPP3, EMB2736, STPP, FYPP3 | flower-specific, phytochrome-associated protein phosphatase 3 | chr3:6962008-6964761 FORWARD LENGTH=303	13	14	8
AT3G23600.1	| Symbols: | alpha/beta-Hydrolases superfamily protein | chr3:8473833-8475655 FORWARD LENGTH=239	13	16	12
AT3G57610.1	| Symbols: ADSS | adenylosuccinate synthase | chr3:21334519-21336603 REVERSE LENGTH=490	13	9	10
AT4G03430.1	| Symbols: STA1, EMB2770 | pre-mRNA splicing factor-related | chr4:1517411-1520500 REVERSE LENGTH=1029	13	16	18
AT4G09000.2	| Symbols: GRF1, GF14 CHI | general regulatory factor 1 | chr4:5775387-5777157 FORWARD LENGTH=318	13	17	16
AT4G10340.1	| Symbols: LHCB5 | light harvesting complex of photosystem II 5 | chr4:6408200-6409496 FORWARD LENGTH=280	13	11	12
AT4G24580.1	| Symbols: REN1 | Rho GTPase activation protein (RhoGAP) with PH domain | chr4:12687879-12694248 REVERSE LENGTH=933	13	22	7
AT4G34200.1	| Symbols: EDA9 | D-3-phosphoglycerate dehydrogenase | chr4:16374041-16376561 REVERSE LENGTH=603	13	13	11
AT5G06290.1	| Symbols: 2-Cys Prx B, 2CPB | 2-cysteine peroxiredoxin B | chr5:1919380-1921211 FORWARD LENGTH=273	13	14	9
AT5G07410.1	| Symbols: | Pectin lyase-like superfamily protein | chr5:2345852-2347276 FORWARD LENGTH=361	13	16	12
AT5G14240.1	| Symbols: | Thioredoxin superfamily protein | chr5:4596223-4597568 REVERSE LENGTH=256	13	21	18
AT5G20010.1	| Symbols: RAN-1, RAN1, ATRAN1 | RAS-related nuclear protein-1 | chr5:6760364-6761747 FORWARD LENGTH=221	13	17	11
AT5G26830.1	| Symbols: | Threonyl-tRNA synthetase | chr5:9437351-9441568 FORWARD LENGTH=709	13	13	13
AT5G49460.1	| Symbols: ACLB-2 | ATP citrate lyase subunit B 2 | chr5:20055048-20058195 FORWARD LENGTH=608	13	17	12
AT5G60100.2	| Symbols: PRR3 | pseudo-response regulator 3 | chr5:24198215-24200502 REVERSE LENGTH=522	13	14	24
AT5G64070.1	| Symbols: PI-4KBETA1, PI4KBETA1 | phosphatidylinositol 4-OH kinase beta1 | chr5:25637492-25643902 REVERSE LENGTH=1121	13	11	22
AT5G66420.2	| Symbols: | LOCATED IN: cellular_component unknown; EXPRESSED IN: 23 plant structures; EXPRESSED DURING: 13 growth stages; CONTAINS InterPro DOMAIN/s: Uncharacterised conserved protein UCP033271 (InterPro:IPR008322), TIM-barrel signal transduction protein, predicted (InterPro:IPR009215); Has 1232 Blast hits to 1230 proteins in 311 species: Archae - 18; Bacteria - 959; Metazoa - 1; Fungi - 84; Pl…	13	23	15
AT1G02080.1	| Symbols: | transcription regulators | chr1:373335-386682 FORWARD LENGTH=2431	12	29	11
AT1G12000.1	| Symbols: | Phosphofructokinase family protein | chr1:4050159-4053727 REVERSE LENGTH=566	12	10	12
AT1G17745.2	| Symbols: PGDH | D-3-phosphoglycerate dehydrogenase | chr1:6101157-6104979 FORWARD LENGTH=651	12	8	14
AT1G18540.1	| Symbols: | Ribosomal protein L6 family protein | chr1:6377448-6378548 REVERSE LENGTH=233	12	11	13
AT1G22300.1	| Symbols: GRF10, 14-3-3EPSILON, GF14 EPSILON | general regulatory factor 10 | chr1:7879146-7881103 REVERSE LENGTH=254	12	16	12
AT1G30460.1	| Symbols: CPSF30, ATCPSF30 | cleavage and polyadenylation specificity factor 30 | chr1:10771469-10775323 REVERSE LENGTH=631	12	6	10
AT1G30620.1	| Symbols: HSR8, MUR4, UXE1 | NAD(P)-binding Rossmann-fold superfamily protein | chr1:10855496-10857970 FORWARD LENGTH=419	12	13	16
AT1G30630.1	| Symbols: | Coatomer epsilon subunit | chr1:10858546-10860173 REVERSE LENGTH=292	12	18	8
AT1G47250.1	| Symbols: PAF2 | 20S proteasome alpha subunit F2 | chr1:17319220-17320900 FORWARD LENGTH=277	12	13	14
AT1G49760.1	| Symbols: PAB8, PABP8 | poly(A) binding protein 8 | chr1:18416740-18419753 FORWARD LENGTH=671	12	12	10
AT1G52040.1	| Symbols: MBP1, ATMBP | myrosinase-binding protein 1 | chr1:19350595-19352578 REVERSE LENGTH=462	12	11	8
AT1G69940.1	| Symbols: ATPPME1, PPME1 | Pectin lyase-like superfamily protein | chr1:26343549-26344971 REVERSE LENGTH=361	12	13	12
AT1G73380.1	| Symbols: | unknown protein; CONTAINS InterPro DOMAIN/s: Protein of unknown function DUF1308 (InterPro:IPR010733); Has 162 Blast hits to 160 proteins in 67 species: Archae - 0; Bacteria - 2; Metazoa - 120; Fungi - 0; Plants - 34; Viruses - 0; Other Eukaryotes - 6 (source: NCBI BLink). | chr1:27589100-27590657 FORWARD LENGTH=434	12	15	15
AT2G01250.1	| Symbols: | Ribosomal protein L30/L7 family protein | chr2:132943-134264 REVERSE LENGTH=242	12	19	15
AT2G01970.1	| Symbols: | Endomembrane protein 70 protein family | chr2:452197-454819 REVERSE LENGTH=592	12	8	16
AT2G21170.1	| Symbols: TIM, PDTPI | triosephosphate isomerase | chr2:9071047-9073106 REVERSE LENGTH=315	12	6	8
AT2G27020.1	| Symbols: PAG1 | 20S proteasome alpha subunit G1 | chr2:11528515-11530858 REVERSE LENGTH=249	12	11	13
AT2G27600.1	| Symbols: SKD1, VPS4, ATSKD1 | AAA-type ATPase family protein | chr2:11781226-11783730 FORWARD LENGTH=435	12	13	7
AT2G28790.1	| Symbols: | Pathogenesis-related thaumatin superfamily protein | chr2:12354664-12355413 REVERSE LENGTH=249	12	7	9
AT2G44160.1	| Symbols: MTHFR2 | methylenetetrahydrofolate reductase 2 | chr2:18262301-18265185 FORWARD LENGTH=594	12	12	7
AT2G45810.1	| Symbols: | DEA(D/H)-box RNA helicase family protein | chr2:18859836-18862318 FORWARD LENGTH=528	12	16	10
AT3G04840.1	| Symbols: | Ribosomal protein S3Ae | chr3:1329751-1331418 FORWARD LENGTH=262	12	14	16
AT3G11130.1	| Symbols: | Clathrin, heavy chain | chr3:3482575-3491667 REVERSE LENGTH=1705	12	21	8
AT3G13460.1	| Symbols: ECT2 | evolutionarily conserved C-terminal region 2 | chr3:4385274-4388220 REVERSE LENGTH=667	12	17	15
AT3G15880.2	| Symbols: WSIP2, TPR4 | WUS-interacting protein 2 | chr3:5364454-5371869 REVERSE LENGTH=1137	12	11	15
AT3G47520.1	| Symbols: MDH | malate dehydrogenase | chr3:17513657-17514868 FORWARD LENGTH=403	12	9	11
AT3G48000.1	| Symbols: ALDH2B4, ALDH2, ALDH2A | aldehyde dehydrogenase 2B4 | chr3:17717082-17719843 REVERSE LENGTH=538	12	9	10
AT3G48560.1	| Symbols: CSR1, ALS, AHAS, TZP5, IMR1 | chlorsulfuron/imidazolinone resistant 1 | chr3:18001530-18003542 REVERSE LENGTH=670	12	15	12
AT3G48930.1	| Symbols: EMB1080 | Nucleic acid-binding, OB-fold-like protein | chr3:18141017-18142189 REVERSE LENGTH=160	12	11	8
AT3G54660.1	| Symbols: GR, EMB2360, ATGR2 | glutathione reductase | chr3:20230356-20233100 REVERSE LENGTH=565	12	7	19
AT3G55800.1	| Symbols: SBPASE | sedoheptulose-bisphosphatase | chr3:20709640-20711421 FORWARD LENGTH=393	12	11	7
AT4G02930.1	| Symbols: | GTP binding Elongation factor Tu family protein | chr4:1295751-1298354 REVERSE LENGTH=454	12	12	10
AT4G03190.1	| Symbols: GRH1, ATGRH1, AFB1 | GRR1-like protein 1 | chr4:1405108-1407057 REVERSE LENGTH=585	12	11	10
AT4G16130.1	| Symbols: ARA1, ISA1, ATISA1 | arabinose kinase | chr4:9120875-9127656 FORWARD LENGTH=1039	12	21	9
AT4G21280.2	| Symbols: PSBQ, PSBQA, PSBQ-1 | photosystem II subunit QA | chr4:11334446-11335587 FORWARD LENGTH=224	12	13	11
AT4G34110.1	| Symbols: PAB2, PABP2, ATPAB2 | poly(A) binding protein 2 | chr4:16336732-16339892 FORWARD LENGTH=629	12	21	12
AT5G14170.1	| Symbols: CHC1 | SWIB/MDM2 domain superfamily protein | chr5:4568696-4570444 REVERSE LENGTH=534	12	16	14
AT5G15070.2	| Symbols: | Phosphoglycerate mutase-like family protein | chr5:4876898-4885615 FORWARD LENGTH=1059	12	10	8
AT5G15200.1	| Symbols: | Ribosomal protein S4 | chr5:4935124-4936334 REVERSE LENGTH=198	12	16	10
AT5G20200.1	| Symbols: | nucleoporin-related | chr5:6816776-6821620 FORWARD LENGTH=762	12	21	0
AT5G39570.1	| Symbols: | FUNCTIONS IN: molecular_function unknown; INVOLVED IN: biological_process unknown; LOCATED IN: cytosol, nucleus; EXPRESSED IN: 25 plant structures; EXPRESSED DURING: 14 growth stages; BEST Arabidopsis thaliana protein match is: glycine-rich protein (TAIR:AT3G29075.1); Has 30201 Blast hits to 17322 proteins in 780 species: Archae - 12; Bacteria - 1396; Metazoa - 17338; Fungi - 3422; P…	12	17	13
AT5G40450.1	| Symbols: | unknown protein; FUNCTIONS IN: molecular_function unknown; INVOLVED IN: biological_process unknown; LOCATED IN: chloroplast, plasma membrane; EXPRESSED IN: 24 plant structures; EXPRESSED DURING: 13 growth stages; Has 30201 Blast hits to 17322 proteins in 780 species: Archae - 12; Bacteria - 1396; Metazoa - 17338; Fungi - 3422; Plants - 5037; Viruses - 0; Other Eukaryotes - 2996 (sour…	12	14	9
AT5G44320.1	| Symbols: | Eukaryotic translation initiation factor 3 subunit 7 (eIF-3) | chr5:17854901-17856667 REVERSE LENGTH=588	12	13	7
AT5G46290.3	| Symbols: KASI | 3-ketoacyl-acyl carrier protein synthase I | chr5:18774439-18776629 REVERSE LENGTH=489	12	16	10
AT5G48880.2	| Symbols: PKT2, KAT5 | peroxisomal 3-keto-acyl-CoA thiolase 2 | chr5:19814576-19817021 REVERSE LENGTH=457	12	15	13
AT5G50850.1	| Symbols: MAB1 | Transketolase family protein | chr5:20689671-20692976 FORWARD LENGTH=363	12	10	11
AT5G54440.1	| Symbols: CLUB, AtTRS130 | CLUB | chr5:22100056-22107695 FORWARD LENGTH=1259	12	16	7
AT5G59290.2	| Symbols: UXS3, ATUXS3 | UDP-glucuronic acid decarboxylase 3 | chr5:23915814-23917998 REVERSE LENGTH=357	12	12	6
AT5G62790.2	| Symbols: DXR | 1-deoxy-D-xylulose 5-phosphate reductoisomerase | chr5:25214358-25217289 REVERSE LENGTH=497	12	10	15
AT5G66140.1	| Symbols: PAD2 | proteasome alpha subunit D2 | chr5:26437445-26438677 REVERSE LENGTH=250	12	12	12
AT1G03630.1	| Symbols: POR C, PORC | protochlorophyllide oxidoreductase C | chr1:907699-909245 FORWARD LENGTH=401	11	14	12
AT1G08200.1	| Symbols: AXS2 | UDP-D-apiose/UDP-D-xylose synthase 2 | chr1:2574259-2576609 REVERSE LENGTH=389	11	13	9
AT1G09620.1	| Symbols: | ATP binding;leucine-tRNA ligases;aminoacyl-tRNA ligases;nucleotide binding;ATP binding;aminoacyl-tRNA ligases | chr1:3113077-3116455 REVERSE LENGTH=1091	11	20	7
AT1G11860.1	| Symbols: | Glycine cleavage T-protein family | chr1:4001801-4003245 FORWARD LENGTH=408	11	15	13
AT1G13060.2	| Symbols: PBE1 | 20S proteasome beta subunit E1 | chr1:4452641-4454663 FORWARD LENGTH=298	11	9	9
AT1G18270.3	| Symbols: | ketose-bisphosphate aldolase class-II family protein | chr1:6283634-6293772 REVERSE LENGTH=1393	11	6	8
AT1G22410.1	| Symbols: | Class-II DAHP synthetase family protein | chr1:7912120-7914742 FORWARD LENGTH=527	11	10	8
AT1G27400.1	| Symbols: | Ribosomal protein L22p/L17e family protein | chr1:9515230-9516725 FORWARD LENGTH=176	11	13	5
AT1G33120.1	| Symbols: | Ribosomal protein L6 family | chr1:12010986-12012223 FORWARD LENGTH=194	11	15	15
AT1G33140.1	| Symbols: PGY2 | Ribosomal protein L6 family | chr1:12023360-12024502 FORWARD LENGTH=194	11	15	15
AT1G49670.2	| Symbols: NQR | ARP protein (REF) | chr1:18381591-18386021 REVERSE LENGTH=652	11	5	13
AT1G50480.1	| Symbols: THFS | 10-formyltetrahydrofolate synthetase | chr1:18702064-18704687 FORWARD LENGTH=634	11	9	5
AT1G59760.1	| Symbols: | RNA helicase, ATP-dependent, SK12/DOB1 protein | chr1:21984571-21990110 REVERSE LENGTH=988	11	12	10
AT1G67430.1	| Symbols: | Ribosomal protein L22p/L17e family protein | chr1:25262209-25263627 FORWARD LENGTH=175	11	13	5
AT2G05710.1	| Symbols: ACO3 | aconitase 3 | chr2:2141591-2146350 FORWARD LENGTH=990	11	10	11
AT2G05840.1	| Symbols: PAA2 | 20S proteasome subunit PAA2 | chr2:2234226-2236053 FORWARD LENGTH=246	11	11	11
AT2G05990.1	| Symbols: MOD1, ENR1 | NAD(P)-binding Rossmann-fold superfamily protein | chr2:2322876-2324867 FORWARD LENGTH=390	11	7	12
AT2G16940.2	| Symbols: | Splicing factor, CC1-like | chr2:7342869-7347052 REVERSE LENGTH=610	11	18	11
AT2G20420.1	| Symbols: | ATP citrate lyase (ACL) family protein | chr2:8805574-8807858 FORWARD LENGTH=421	11	7	10
AT2G24270.4	| Symbols: ALDH11A3 | aldehyde dehydrogenase 11A3 | chr2:10327109-10329601 REVERSE LENGTH=503	11	13	13
AT2G27710.1	| Symbols: | 60S acidic ribosomal protein family | chr2:11816929-11817670 FORWARD LENGTH=115	11	16	12
AT2G30050.1	| Symbols: | transducin family protein / WD-40 repeat family protein | chr2:12825540-12826448 FORWARD LENGTH=302	11	9	6
AT2G32080.1	| Symbols: PUR ALPHA-1 | purin-rich alpha 1 | chr2:13642716-13644036 REVERSE LENGTH=296	11	6	9
AT2G38770.1	| Symbols: EMB2765 | P-loop containing nucleoside triphosphate hydrolases superfamily protein | chr2:16203185-16210253 REVERSE LENGTH=1509	11	9	7
AT2G47110.1	| Symbols: UBQ6 | ubiquitin 6 | chr2:19344701-19345174 FORWARD LENGTH=157	11	16	7
AT2G47510.1	| Symbols: FUM1 | fumarase 1 | chr2:19498614-19502020 FORWARD LENGTH=492	11	16	10
AT2G47610.1	| Symbols: | Ribosomal protein L7Ae/L30e/S12e/Gadd45 family protein | chr2:19529854-19531401 FORWARD LENGTH=257	11	18	14
AT3G02110.1	| Symbols: scpl25 | serine carboxypeptidase-like 25 | chr3:370902-373637 REVERSE LENGTH=473	11	22	15
AT3G06650.1	| Symbols: ACLB-1 | ATP-citrate lyase B-1 | chr3:2079247-2082633 REVERSE LENGTH=608	11	13	14
AT3G09200.1	| Symbols: | Ribosomal protein L10 family protein | chr3:2823364-2825020 REVERSE LENGTH=320	11	17	10
AT3G18130.1	| Symbols: RACK1C_AT | receptor for activated C kinase 1C | chr3:6211109-6212371 REVERSE LENGTH=326	11	10	12
AT3G42850.1	| Symbols: | Mevalonate/galactokinase family protein | chr3:14940114-14945291 REVERSE LENGTH=964	11	16	14
AT3G50590.1	| Symbols: | Transducin/WD40 repeat-like superfamily protein | chr3:18771292-18779220 FORWARD LENGTH=1614	11	20	9
AT3G54670.3	| Symbols: TTN8 | Structural maintenance of chromosomes (SMC) family protein | chr3:20235818-20243701 FORWARD LENGTH=1239	11	17	10
AT3G60820.1	| Symbols: PBF1 | N-terminal nucleophile aminohydrolases (Ntn hydrolases) superfamily protein | chr3:22472038-22473809 REVERSE LENGTH=223	11	8	7
AT3G61860.1	| Symbols: ATRSP31, RSP31, At-RS31, RS31 | RNA-binding (RRM/RBD/RNP motifs) family protein | chr3:22900311-22902159 REVERSE LENGTH=264	11	25	10
AT3G62250.1	| Symbols: UBQ5 | ubiquitin 5 | chr3:23037138-23037611 FORWARD LENGTH=157	11	16	7
AT3G62870.1	| Symbols: | Ribosomal protein L7Ae/L30e/S12e/Gadd45 family protein | chr3:23242862-23244273 REVERSE LENGTH=256	11	19	14
AT4G04640.1	| Symbols: ATPC1 | ATPase, F1 complex, gamma subunit protein | chr4:2350761-2351882 REVERSE LENGTH=373	11	17	14
AT4G09510.1	| Symbols: CINV2 | cytosolic invertase 2 | chr4:6021312-6023310 REVERSE LENGTH=558	11	8	4
AT4G13430.1	| Symbols: IIL1, ATLEUC1 | isopropyl malate isomerase large subunit 1 | chr4:7804194-7807789 REVERSE LENGTH=509	11	8	14
AT4G16390.1	| Symbols: SVR7 | pentatricopeptide (PPR) repeat-containing protein | chr4:9257985-9260093 FORWARD LENGTH=702	11	18	6
AT4G18040.1	| Symbols: EIF4E, CUM1, AT.EIF4E1, eIF4E1 | eukaryotic translation initiation factor 4E | chr4:10016724-10018151 REVERSE LENGTH=235	11	11	17
AT4G18480.1	| Symbols: CHLI1, CH42, CH-42, CHL11, CHLI-1 | P-loop containing nucleoside triphosphate hydrolases superfamily protein | chr4:10201897-10203361 REVERSE LENGTH=424	11	7	14
AT4G21650.1	| Symbols: | Subtilase family protein | chr4:11501314-11504656 REVERSE LENGTH=766	11	9	10
AT4G27440.1	| Symbols: PORB | protochlorophyllide oxidoreductase B | chr4:13725648-13727107 FORWARD LENGTH=401	11	11	10
AT4G31700.1	| Symbols: RPS6, RPS6A | ribosomal protein S6 | chr4:15346306-15347714 REVERSE LENGTH=250	11	12	10
AT4G38630.1	| Symbols: RPN10, MCB1, ATMCB1, MBP1 | regulatory particle non-ATPase 10 | chr4:18057357-18059459 REVERSE LENGTH=386	11	13	11
AT5G05780.1	| Symbols: RPN8A, AE3, ATHMOV34 | RP non-ATPase subunit 8A | chr5:1735862-1738176 FORWARD LENGTH=308	11	12	9
AT5G10540.1	| Symbols: | Zincin-like metalloproteases family protein | chr5:3328119-3332462 FORWARD LENGTH=701	11	8	13
AT5G15610.1	| Symbols: | Proteasome component (PCI) domain protein | chr5:5079579-5081929 FORWARD LENGTH=442	11	13	9
AT5G24420.1	| Symbols: PGL5 | 6-phosphogluconolactonase 5 | chr5:8336943-8337879 REVERSE LENGTH=252	11	10	9
AT5G26860.1	| Symbols: LON_ARA_ARA, LON1 | lon protease 1 | chr5:9451183-9456631 FORWARD LENGTH=940	11	13	5
AT5G43060.1	| Symbols: | Granulin repeat cysteine protease family protein | chr5:17269784-17272117 REVERSE LENGTH=463	11	13	11
AT5G43330.1	| Symbols: | Lactate/malate dehydrogenase family protein | chr5:17390552-17392449 FORWARD LENGTH=332	11	15	13
AT5G44635.1	| Symbols: MCM6 | minichromosome maintenance (MCM2/3/5) family protein | chr5:18006431-18010542 REVERSE LENGTH=831	11	5	7
AT5G47870.1	| Symbols: | FUNCTIONS IN: molecular_function unknown; INVOLVED IN: biological_process unknown; LOCATED IN: chloroplast; EXPRESSED IN: 22 plant structures; EXPRESSED DURING: 13 growth stages; BEST Arabidopsis thaliana protein match is: cobalt ion binding (TAIR:AT1G71310.1); Has 1807 Blast hits to 1807 proteins in 277 species: Archae - 0; Bacteria - 0; Metazoa - 736; Fungi - 347; Plants - 385; Vir…	11	6	10
AT5G57655.2	| Symbols: | xylose isomerase family protein | chr5:23347030-23349805 FORWARD LENGTH=477	11	11	8
AT5G58230.1	| Symbols: MSI1, MEE70, ATMSI1 | Transducin/WD40 repeat-like superfamily protein | chr5:23556112-23557994 FORWARD LENGTH=424	11	17	11
AT5G58330.1	| Symbols: | lactate/malate dehydrogenase family protein | chr5:23580010-23582287 REVERSE LENGTH=443	11	10	9
AT5G64370.1	| Symbols: BETA-UP, PYD3 | beta-ureidopropionase | chr5:25739264-25741031 FORWARD LENGTH=408	11	11	9
AT5G66570.1	| Symbols: PSBO-1, OEE1, OEE33, OE33, PSBO1, MSP-1 | PS II oxygen-evolving complex 1 | chr5:26568744-26570124 FORWARD LENGTH=332	11	10	9
AT5G67320.1	| Symbols: HOS15 | WD-40 repeat family protein | chr5:26857268-26860974 FORWARD LENGTH=613	11	13	8
ATCG00170.1	| Symbols: RPOC2 | DNA-directed RNA polymerase family protein | chrC:15938-20068 REVERSE LENGTH=1376	11	12	4
AT1G01100.1	| Symbols: | 60S acidic ribosomal protein family | chr1:50284-50954 REVERSE LENGTH=112	10	15	6
AT1G03475.1	| Symbols: LIN2, HEMF1, ATCPO-I | Coproporphyrinogen III oxidase | chr1:869302-871175 REVERSE LENGTH=386	10	7	14
AT1G07360.1	| Symbols: | CCCH-type zinc fingerfamily protein with RNA-binding domain | chr1:2260562-2262795 REVERSE LENGTH=481	10	9	8
AT1G12310.1	| Symbols: | Calcium-binding EF-hand family protein | chr1:4187500-4187946 REVERSE LENGTH=148	10	9	9
AT1G21540.1	| Symbols: | AMP-dependent synthetase and ligase family protein | chr1:7548758-7550521 REVERSE LENGTH=550	10	9	7
AT1G35160.2	| Symbols: GF14 PHI | GF14 protein phi chain | chr1:12867264-12868514 FORWARD LENGTH=295	10	14	12
AT1G50200.1	| Symbols: ALATS, ACD | Alanyl-tRNA synthetase | chr1:18591429-18598311 REVERSE LENGTH=1003	10	13	11
AT1G53850.1	| Symbols: PAE1, ATPAE1 | 20S proteasome alpha subunit E1 | chr1:20104131-20105792 REVERSE LENGTH=237	10	14	11
AT1G59830.1	| Symbols: PP2A-1 | protein phosphatase 2A-2 | chr1:22020708-22022293 REVERSE LENGTH=306	10	9	5
AT1G67230.1	| Symbols: LINC1 | little nuclei1 | chr1:25151561-25156032 REVERSE LENGTH=1132	10	18	12
AT1G74040.1	| Symbols: IMS1, MAML-3, IPMS2 | 2-isopropylmalate synthase 1 | chr1:27842258-27845566 FORWARD LENGTH=631	10	11	4
AT1G74960.2	| Symbols: FAB1, KAS2 | fatty acid biosynthesis 1 | chr1:28152564-28155948 REVERSE LENGTH=541	10	7	8
AT1G76010.1	| Symbols: | Alba DNA/RNA-binding protein | chr1:28528505-28530488 REVERSE LENGTH=350	10	13	15
AT1G79210.1	| Symbols: | N-terminal nucleophile aminohydrolases (Ntn hydrolases) superfamily protein | chr1:29796286-29798240 REVERSE LENGTH=235	10	12	9
AT2G04280.1	| Symbols: | unknown protein; FUNCTIONS IN: molecular_function unknown; INVOLVED IN: biological_process unknown; EXPRESSED IN: 24 plant structures; EXPRESSED DURING: 13 growth stages; BEST Arabidopsis thaliana protein match is: unknown protein (TAIR:AT4G12700.1); Has 130 Blast hits to 130 proteins in 16 species: Archae - 0; Bacteria - 0; Metazoa - 0; Fungi - 0; Plants - 124; Viruses - 0; Other Eu…	10	8	12
AT2G18020.1	| Symbols: EMB2296 | Ribosomal protein L2 family | chr2:7837151-7838160 FORWARD LENGTH=258	10	15	9
AT2G27530.1	| Symbols: PGY1 | Ribosomal protein L1p/L10e family | chr2:11763443-11764570 REVERSE LENGTH=216	10	10	6
AT2G27860.1	| Symbols: AXS1 | UDP-D-apiose/UDP-D-xylose synthase 1 | chr2:11864684-11866843 REVERSE LENGTH=389	10	10	10
AT2G34970.1	| Symbols: | Trimeric LpxA-like enzyme | chr2:14746340-14748532 FORWARD LENGTH=730	10	17	10
AT2G44120.2	| Symbols: | Ribosomal protein L30/L7 family protein | chr2:18249227-18250417 REVERSE LENGTH=247	10	17	8
AT2G46610.1	| Symbols: RS31a, At-RS31a | RNA-binding (RRM/RBD/RNP motifs) family protein | chr2:19136769-19138492 REVERSE LENGTH=250	10	25	8
AT2G47330.1	| Symbols: | P-loop containing nucleoside triphosphate hydrolases superfamily protein | chr2:19429083-19431617 REVERSE LENGTH=760	10	6	13
AT3G01340.1	| Symbols: | Transducin/WD40 repeat-like superfamily protein | chr3:127557-128465 REVERSE LENGTH=302	10	10	11
AT3G02090.2	| Symbols: MPPBETA | Insulinase (Peptidase family M16) protein | chr3:365624-368534 FORWARD LENGTH=535	10	6	6
AT3G03950.3	| Symbols: ECT1 | evolutionarily conserved C-terminal region 1 | chr3:1021502-1023767 FORWARD LENGTH=428	10	15	11
AT3G14290.1	| Symbols: PAE2 | 20S proteasome alpha subunit E2 | chr3:4764364-4766381 FORWARD LENGTH=237	10	13	13
AT3G25810.1	| Symbols: | Terpenoid cyclases/Protein prenyltransferases superfamily protein | chr3:9430805-9433844 FORWARD LENGTH=598	10	8	3
AT3G28980.1	| Symbols: | Protein of unknown function (DUF1216) | chr3:10993403-10994925 REVERSE LENGTH=445	10	11	9
AT3G49250.1	| Symbols: DMS3, IDN1 | defective in meristem silencing 3 | chr3:18258613-18260803 REVERSE LENGTH=420	10	5	6
AT3G54050.1	| Symbols: HCEF1 | high cyclic electron flow 1 | chr3:20016951-20018527 FORWARD LENGTH=417	10	4	8
AT3G54760.1	| Symbols: | dentin sialophosphoprotein-related | chr3:20269659-20272037 REVERSE LENGTH=792	10	9	11
AT3G55760.1	| Symbols: | unknown protein; LOCATED IN: chloroplast stroma, chloroplast; EXPRESSED IN: 16 plant structures; EXPRESSED DURING: 10 growth stages; BEST Arabidopsis thaliana protein match is: unknown protein (TAIR:AT1G42430.2); Has 176 Blast hits to 125 proteins in 40 species: Archae - 0; Bacteria - 3; Metazoa - 19; Fungi - 9; Plants - 81; Viruses - 0; Other Eukaryotes - 64 (source: NCBI BLink). | …	10	4	16
AT3G56860.3	| Symbols: UBA2A | UBP1-associated protein 2A | chr3:21050708-21052144 REVERSE LENGTH=478	10	5	6
AT3G61240.1	| Symbols: | DEA(D/H)-box RNA helicase family protein | chr3:22666590-22669154 FORWARD LENGTH=498	10	15	14
AT3G62830.1	| Symbols: UXS2, ATUXS2, AUD1 | NAD(P)-binding Rossmann-fold superfamily protein | chr3:23232539-23235353 FORWARD LENGTH=445	10	4	9
AT4G00570.1	| Symbols: NAD-ME2 | NAD-dependent malic enzyme 2 | chr4:242817-246522 REVERSE LENGTH=607	10	8	6
AT4G01310.1	| Symbols: | Ribosomal L5P family protein | chr4:544166-545480 REVERSE LENGTH=262	10	13	5
AT4G01370.1	| Symbols: ATMPK4, MPK4 | MAP kinase 4 | chr4:567219-568889 FORWARD LENGTH=376	10	8	2
AT4G08350.1	| Symbols: GTA02, GTA2 | global transcription factor group A2 | chr4:5286351-5292072 FORWARD LENGTH=1041	10	14	9
AT4G11820.2	| Symbols: MVA1, FKP1 | hydroxymethylglutaryl-CoA synthase / HMG-CoA synthase / 3-hydroxy-3-methylglutaryl coenzyme A synthase | chr4:7109124-7111901 REVERSE LENGTH=461	10	9	7
AT4G18240.1	| Symbols: ATSS4, SSIV, SS4 | starch synthase 4 | chr4:10082221-10087044 FORWARD LENGTH=1040	10	12	6
AT4G19006.1	| Symbols: | Proteasome component (PCI) domain protein | chr4:10409349-10411347 REVERSE LENGTH=386	10	14	12
AT4G21710.1	| Symbols: NRPB2, EMB1989, RPB2 | DNA-directed RNA polymerase family protein | chr4:11535684-11542200 REVERSE LENGTH=1188	10	13	5
AT4G24800.1	| Symbols: | MA3 domain-containing protein | chr4:12782463-12784902 FORWARD LENGTH=702	10	10	5
AT4G31180.1	| Symbols: | Class II aminoacyl-tRNA and biotin synthetases superfamily protein | chr4:15156696-15159362 FORWARD LENGTH=558	10	12	12
AT4G39260.1	| Symbols: CCR1, ATGRP8, GR-RBP8, GRP8 | cold, circadian rhythm, and RNA binding 1 | chr4:18274166-18274958 REVERSE LENGTH=169	10	11	9
AT4G39980.1	| Symbols: DHS1 | 3-deoxy-D-arabino-heptulosonate 7-phosphate synthase 1 | chr4:18539654-18541832 FORWARD LENGTH=525	10	12	10
AT5G01410.1	| Symbols: PDX1, ATPDX1.3, RSR4, PDX1.3, ATPDX1 | Aldolase-type TIM barrel family protein | chr5:172576-173505 REVERSE LENGTH=309	10	11	8
AT5G06850.1	| Symbols: | C2 calcium/lipid-binding plant phosphoribosyltransferase family protein | chr5:2127200-2129584 REVERSE LENGTH=794	10	13	14
AT5G12950.1	| Symbols: | Putative glycosyl hydrolase of unknown function (DUF1680) | chr5:4093117-4096806 FORWARD LENGTH=861	10	4	6
AT5G14740.1	| Symbols: CA2, CA18, BETA CA2 | carbonic anhydrase 2 | chr5:4758257-4762382 FORWARD LENGTH=331	10	12	8
AT5G19510.1	| Symbols: | Translation elongation factor EF1B/ribosomal protein S6 family protein | chr5:6581854-6583137 REVERSE LENGTH=224	10	16	14
AT5G20020.1	| Symbols: RAN2 | RAS-related GTP-binding nuclear protein 2 | chr5:6762817-6764381 FORWARD LENGTH=221	10	12	11
AT5G22060.1	| Symbols: ATJ2, J2 | DNAJ homologue 2 | chr5:7303798-7305668 REVERSE LENGTH=419	10	14	7
AT5G26780.3	| Symbols: SHM2 | serine hydroxymethyltransferase 2 | chr5:9418299-9421725 FORWARD LENGTH=533	10	7	8
AT5G35530.1	| Symbols: | Ribosomal protein S3 family protein | chr5:13710355-13712192 REVERSE LENGTH=248	10	17	12
AT5G35980.1	| Symbols: YAK1 | yeast YAK1-related gene 1 | chr5:14128551-14135984 FORWARD LENGTH=956	10	10	16
AT5G37510.2	| Symbols: EMB1467, CI76 | NADH-ubiquinone dehydrogenase, mitochondrial, putative | chr5:14897490-14900447 FORWARD LENGTH=748	10	8	12
AT5G47690.3	| Symbols: | binding | chr5:19317899-19327014 FORWARD LENGTH=1607	10	9	5
AT5G48230.2	| Symbols: EMB1276, ACAT2 | acetoacetyl-CoA thiolase 2 | chr5:19552570-19555122 REVERSE LENGTH=403	10	8	11
AT5G51200.1	| Symbols: | Protein of unknown function (DUF3414) | chr5:20804926-20819408 FORWARD LENGTH=1838	10	8	0
AT5G54160.1	| Symbols: ATOMT1, OMT1 | O-methyltransferase 1 | chr5:21982075-21984167 FORWARD LENGTH=363	10	8	12
AT1G02150.1	| Symbols: | Tetratricopeptide repeat (TPR)-like superfamily protein | chr1:408779-410433 FORWARD LENGTH=524	9	10	5
AT1G03130.1	| Symbols: PSAD-2 | photosystem I subunit D-2 | chr1:753528-754142 REVERSE LENGTH=204	9	8	7
AT1G08360.1	| Symbols: | Ribosomal protein L1p/L10e family | chr1:2636231-2637694 FORWARD LENGTH=216	9	12	7
AT1G09310.1	| Symbols: | Protein of unknown function, DUF538 | chr1:3009109-3009648 FORWARD LENGTH=179	9	8	9
AT1G16470.1	| Symbols: PAB1 | proteasome subunit PAB1 | chr1:5623122-5625439 FORWARD LENGTH=235	9	12	8
AT1G20220.1	| Symbols: | Alba DNA/RNA-binding protein | chr1:7005090-7007285 REVERSE LENGTH=315	9	10	5
AT1G20950.1	| Symbols: | Phosphofructokinase family protein | chr1:7297467-7301336 REVERSE LENGTH=614	9	12	13
AT1G24020.1	| Symbols: MLP423 | MLP-like protein 423 | chr1:8500653-8501458 REVERSE LENGTH=155	9	8	8
AT1G26570.1	| Symbols: UGD1, ATUGD1 | UDP-glucose dehydrogenase 1 | chr1:9182801-9184246 FORWARD LENGTH=481	9	9	6
AT1G29880.1	| Symbols: | glycyl-tRNA synthetase / glycine--tRNA ligase | chr1:10459662-10462781 REVERSE LENGTH=729	9	14	9
AT1G31340.1	| Symbols: RUB1, NEDD8, ATRUB1 | related to ubiquitin 1 | chr1:11218076-11219417 REVERSE LENGTH=156	9	12	5
AT1G34430.1	| Symbols: EMB3003 | 2-oxoacid dehydrogenases acyltransferase family protein | chr1:12588027-12590084 REVERSE LENGTH=465	9	11	14
AT1G48030.1	| Symbols: mtLPD1 | mitochondrial lipoamide dehydrogenase 1 | chr1:17717432-17719141 REVERSE LENGTH=507	9	6	10
AT1G53240.1	| Symbols: mMDH1 | Lactate/malate dehydrogenase family protein | chr1:19854966-19856802 REVERSE LENGTH=341	9	13	10
AT1G56110.1	| Symbols: NOP56 | homolog of nucleolar protein NOP56 | chr1:20984544-20986893 REVERSE LENGTH=522	9	14	3
AT1G56340.1	| Symbols: CRT1, CRT1a, AtCRT1a | calreticulin 1a | chr1:21090059-21092630 REVERSE LENGTH=425	9	15	11
AT1G62640.1	| Symbols: KAS III | 3-ketoacyl-acyl carrier protein synthase III | chr1:23192502-23194737 FORWARD LENGTH=404	9	8	6
AT1G63770.5	| Symbols: | Peptidase M1 family protein | chr1:23657791-23664243 REVERSE LENGTH=1013	9	9	11
AT1G70580.1	| Symbols: AOAT2, GGT2 | alanine-2-oxoglutarate aminotransferase 2 | chr1:26613222-26615845 FORWARD LENGTH=481	9	12	13
AT1G74470.1	| Symbols: | Pyridine nucleotide-disulphide oxidoreductase family protein | chr1:27991248-27992845 FORWARD LENGTH=467	9	9	9
AT1G76550.1	| Symbols: | Phosphofructokinase family protein | chr1:28722900-28726929 REVERSE LENGTH=617	9	5	9
AT1G79830.4	| Symbols: GC5 | golgin candidate 5 | chr1:30028110-30033508 REVERSE LENGTH=976	9	2	10
AT2G02160.1	| Symbols: | CCCH-type zinc finger family protein | chr2:553407-555899 REVERSE LENGTH=669	9	8	7
AT2G30970.1	| Symbols: ASP1 | aspartate aminotransferase 1 | chr2:13179012-13181686 FORWARD LENGTH=430	9	11	8
AT2G31390.1	| Symbols: | pfkB-like carbohydrate kinase family protein | chr2:13383635-13386116 REVERSE LENGTH=325	9	3	9
AT2G32060.1	| Symbols: | Ribosomal protein L7Ae/L30e/S12e/Gadd45 family protein | chr2:13639228-13640104 REVERSE LENGTH=144	9	12	10
AT2G34480.1	| Symbols: | Ribosomal protein L18ae/LX family protein | chr2:14532916-14534161 REVERSE LENGTH=178	9	10	9
AT2G35635.1	| Symbols: UBQ7, RUB2 | ubiquitin 7 | chr2:14981044-14981943 FORWARD LENGTH=154	9	0	0
AT2G36160.1	| Symbols: | Ribosomal protein S11 family protein | chr2:15169925-15171159 FORWARD LENGTH=150	9	9	7
AT2G36250.1	| Symbols: FTSZ2-1, ATFTSZ2-1 | Tubulin/FtsZ family protein | chr2:15197661-15199932 REVERSE LENGTH=478	9	12	10
AT2G37190.1	| Symbols: | Ribosomal protein L11 family protein | chr2:15619559-15620059 REVERSE LENGTH=166	9	12	8
AT2G38270.1	| Symbols: CXIP2, ATGRX2 | CAX-interacting protein 2 | chr2:16031347-16033054 REVERSE LENGTH=293	9	8	4
AT2G38400.2	| Symbols: AGT3 | alanine:glyoxylate aminotransferase 3 | chr2:16083779-16086115 FORWARD LENGTH=493	9	11	3
AT2G39810.1	| Symbols: HOS1 | ubiquitin-protein ligases | chr2:16612941-16617802 FORWARD LENGTH=927	9	4	3
AT2G41530.1	| Symbols: ATSFGH, SFGH | S-formylglutathione hydrolase | chr2:17323656-17325430 REVERSE LENGTH=284	9	5	6
AT2G43090.1	| Symbols: | Aconitase/3-isopropylmalate dehydratase protein | chr2:17918957-17919712 FORWARD LENGTH=251	9	5	8
AT2G44060.1	| Symbols: | Late embryogenesis abundant protein, group 2 | chr2:18226922-18227988 FORWARD LENGTH=325	9	10	9
AT3G02760.1	| Symbols: | Class II aaRS and biotin synthetases superfamily protein | chr3:597588-600650 REVERSE LENGTH=883	9	14	4
AT3G02930.1	| Symbols: | Plant protein of unknown function (DUF827) | chr3:655306-658319 FORWARD LENGTH=806	9	14	8
AT3G03250.1	| Symbols: UGP, UGP1, AtUGP1 | UDP-GLUCOSE PYROPHOSPHORYLASE 1 | chr3:749761-754014 REVERSE LENGTH=469	9	15	13
AT3G04260.1	| Symbols: PTAC3 | plastid transcriptionally active 3 | chr3:1123231-1127515 REVERSE LENGTH=910	9	15	2
AT3G05060.1	| Symbols: | NOP56-like pre RNA processing ribonucleoprotein | chr3:1413174-1415564 REVERSE LENGTH=533	9	9	3
AT3G09980.1	| Symbols: | Family of unknown function (DUF662) | chr3:3069358-3071145 FORWARD LENGTH=178	9	4	11
AT3G11400.2	| Symbols: EIF3G1, ATEIF3G1 | eukaryotic translation initiation factor 3G1 | chr3:3578536-3580366 FORWARD LENGTH=321	9	14	13
AT3G11510.1	| Symbols: | Ribosomal protein S11 family protein | chr3:3623757-3624866 REVERSE LENGTH=150	9	9	7
AT3G12490.2	| Symbols: ATCYSB, ATCYS6, CYSB | cystatin B | chr3:3960523-3961876 REVERSE LENGTH=234	9	10	6
AT3G14415.2	| Symbols: | Aldolase-type TIM barrel family protein | chr3:4818667-4820748 FORWARD LENGTH=373	9	13	6
AT3G16640.1	| Symbols: TCTP | translationally controlled tumor protein | chr3:5669709-5670729 REVERSE LENGTH=168	9	10	9
AT3G25520.1	| Symbols: ATL5, PGY3, OLI5, RPL5A | ribosomal protein L5 | chr3:9269573-9271327 REVERSE LENGTH=301	9	13	8
AT3G28830.1	| Symbols: | Protein of unknown function (DUF1216) | chr3:10831233-10833020 FORWARD LENGTH=539	9	7	6
AT3G43810.1	| Symbols: CAM7 | calmodulin 7 | chr3:15664619-15666355 REVERSE LENGTH=149	9	19	5
AT3G49010.1	| Symbols: ATBBC1, BBC1, RSU2 | breast basic conserved 1 | chr3:18166971-18168047 REVERSE LENGTH=206	9	10	10
AT3G52150.1	| Symbols: | RNA-binding (RRM/RBD/RNP motifs) family protein | chr3:19342074-19343090 FORWARD LENGTH=253	9	11	5
AT3G52880.2	| Symbols: ATMDAR1, MDAR1 | monodehydroascorbate reductase 1 | chr3:19601477-19604366 REVERSE LENGTH=466	9	7	8
AT3G52960.1	| Symbols: | Thioredoxin superfamily protein | chr3:19639699-19640403 FORWARD LENGTH=234	9	8	7
AT3G53430.1	| Symbols: | Ribosomal protein L11 family protein | chr3:19809895-19810395 REVERSE LENGTH=166	9	12	9
AT3G55700.1	| Symbols: | UDP-Glycosyltransferase superfamily protein | chr3:20671202-20673278 FORWARD LENGTH=460	9	11	7
AT3G56130.1	| Symbols: | biotin/lipoyl attachment domain-containing protein | chr3:20826852-20829007 FORWARD LENGTH=281	9	11	6
AT3G57890.2	| Symbols: | Tubulin binding cofactor C domain-containing protein | chr3:21438271-21441695 FORWARD LENGTH=609	9	13	4
AT3G63095.1	| Symbols: | Tetratricopeptide repeat (TPR)-like superfamily protein | chr3:23315506-23316258 FORWARD LENGTH=250	9	14	10
AT4G00660.2	| Symbols: RH8, ATRH8 | RNAhelicase-like 8 | chr4:274638-277438 FORWARD LENGTH=505	9	15	11
AT4G02770.1	| Symbols: PSAD-1 | photosystem I subunit D-1 | chr4:1229247-1229873 REVERSE LENGTH=208	9	8	7
AT4G09010.1	| Symbols: APX4, TL29 | ascorbate peroxidase 4 | chr4:5777502-5779338 REVERSE LENGTH=349	9	3	7
AT4G10840.1	| Symbols: | Tetratricopeptide repeat (TPR)-like superfamily protein | chr4:6656614-6659033 FORWARD LENGTH=609	9	11	6
AT4G11380.2	| Symbols: | Adaptin family protein | chr4:6920608-6925444 FORWARD LENGTH=916	9	18	11
AT4G16155.1	| Symbols: | dihydrolipoyl dehydrogenases | chr4:9153570-9157322 REVERSE LENGTH=630	9	6	9
AT4G21100.1	| Symbols: DDB1B | damaged DNA binding protein 1B | chr4:11258916-11265309 REVERSE LENGTH=1088	9	17	9
AT4G23460.1	| Symbols: | Adaptin family protein | chr4:12243899-12248898 REVERSE LENGTH=893	9	17	7
AT4G26530.1	| Symbols: | Aldolase superfamily protein | chr4:13391566-13392937 FORWARD LENGTH=358	9	6	12
AT4G27000.1	| Symbols: ATRBP45C | RNA-binding (RRM/RBD/RNP motifs) family protein | chr4:13554983-13557763 REVERSE LENGTH=415	9	10	9
AT4G29510.1	| Symbols: ATPRMT11, PRMT11, ATPRMT1B, PRMT1B | arginine methyltransferase 11 | chr4:14491739-14493752 FORWARD LENGTH=390	9	10	9
AT4G31160.1	| Symbols: DCAF1 | DDB1-CUL4 associated factor 1 | chr4:15145936-15152939 FORWARD LENGTH=1883	9	11	4
AT4G39330.1	| Symbols: ATCAD9, CAD9 | cinnamyl alcohol dehydrogenase 9 | chr4:18291268-18292772 FORWARD LENGTH=360	9	13	12
AT4G39660.1	| Symbols: AGT2 | alanine:glyoxylate aminotransferase 2 | chr4:18406797-18409262 FORWARD LENGTH=476	9	16	7
AT5G06060.1	| Symbols: | NAD(P)-binding Rossmann-fold superfamily protein | chr5:1824066-1825833 REVERSE LENGTH=264	9	12	8
AT5G10450.4	| Symbols: GRF6 | G-box regulating factor 6 | chr5:3284476-3286261 REVERSE LENGTH=273	9	12	7
AT5G13530.1	| Symbols: KEG | protein kinases;ubiquitin-protein ligases | chr5:4345618-4354369 FORWARD LENGTH=1625	9	15	3
AT5G15020.1	| Symbols: SNL2 | SIN3-like 2 | chr5:4859408-4865569 REVERSE LENGTH=1367	9	21	15
AT5G16970.1	| Symbols: AT-AER, AER | alkenal reductase | chr5:5576291-5578001 REVERSE LENGTH=345	9	4	7
AT5G19220.1	| Symbols: ADG2, APL1 | ADP glucose pyrophosphorylase large subunit 1 | chr5:6463931-6466775 REVERSE LENGTH=522	9	6	5
AT5G19485.1	| Symbols: | transferases;nucleotidyltransferases | chr5:6573907-6576352 REVERSE LENGTH=456	9	8	5
AT5G20280.1	| Symbols: ATSPS1F, SPS1F | sucrose phosphate synthase 1F | chr5:6844994-6849997 REVERSE LENGTH=1043	9	11	4
AT5G21274.1	| Symbols: CAM6, ACAM-6 | calmodulin 6 | chr5:7214740-7215950 REVERSE LENGTH=149	9	19	5
AT5G30510.1	| Symbols: RPS1, ARRPS1 | ribosomal protein S1 | chr5:11619262-11621223 REVERSE LENGTH=416	9	11	12
AT5G42190.1	| Symbols: ASK2, SKP1B | E3 ubiquitin ligase SCF complex subunit SKP1/ASK1 family protein | chr5:16854495-16855516 REVERSE LENGTH=171	9	10	7
AT5G47010.1	| Symbols: UPF1, LBA1, ATUPF1 | RNA helicase, putative | chr5:19072009-19078856 FORWARD LENGTH=1254	9	22	9
AT5G62600.1	| Symbols: | ARM repeat superfamily protein | chr5:25123337-25132473 REVERSE LENGTH=958	9	10	0
AT5G64760.1	| Symbols: RPN5B | regulatory particle non-ATPase subunit 5B | chr5:25894027-25896445 REVERSE LENGTH=442	9	10	10
AT5G65720.1	| Symbols: ATNIFS1, NIFS1, NFS1, ATNFS1 | nitrogen fixation S (NIFS)-like 1 | chr5:26296349-26297710 FORWARD LENGTH=453	9	15	12
ATCG00470.1	| Symbols: ATPE | ATP synthase epsilon chain | chrC:52265-52663 REVERSE LENGTH=132	9	5	10
AT1G04170.1	| Symbols: EIF2 GAMMA | eukaryotic translation initiation factor 2 gamma subunit | chr1:1097423-1099702 FORWARD LENGTH=465	8	11	7
AT1G10630.1	| Symbols: ATARFA1F, ARFA1F | ADP-ribosylation factor A1F | chr1:3513189-3514230 REVERSE LENGTH=181	8	10	11
AT1G11650.2	| Symbols: ATRBP45B, RBP45B | RNA-binding (RRM/RBD/RNP motifs) family protein | chr1:3914895-3917941 FORWARD LENGTH=405	8	9	10
AT1G12910.1	| Symbols: ATAN11, LWD1 | Transducin/WD40 repeat-like superfamily protein | chr1:4395114-4396154 REVERSE LENGTH=346	8	9	14
AT1G17100.1	| Symbols: | SOUL heme-binding family protein | chr1:5844766-5845539 FORWARD LENGTH=232	8	7	6
AT1G17760.1	| Symbols: CSTF77, ATCSTF77 | Tetratricopeptide repeat (TPR)-like superfamily protein | chr1:6110208-6116271 REVERSE LENGTH=734	8	5	9
AT1G20440.1	| Symbols: COR47, RD17, AtCOR47 | cold-regulated 47 | chr1:7084722-7085664 REVERSE LENGTH=265	8	9	8
AT1G20760.1	| Symbols: | Calcium-binding EF hand family protein | chr1:7209515-7214773 FORWARD LENGTH=1019	8	16	13
AT1G23490.1	| Symbols: ATARFA1A, ATARF1, ATARF, ARF1 | ADP-ribosylation factor 1 | chr1:8337232-8338373 FORWARD LENGTH=181	8	10	11
AT1G25490.1	| Symbols: RCN1, REGA, ATB BETA BETA, EER1 | ARM repeat superfamily protein | chr1:8951700-8954899 FORWARD LENGTH=588	8	11	7
AT1G35580.1	| Symbols: CINV1 | cytosolic invertase 1 | chr1:13122460-13124808 REVERSE LENGTH=551	8	17	9
AT1G44900.1	| Symbols: MCM2, ATMCM2 | minichromosome maintenance (MCM2/3/5) family protein | chr1:16970291-16974457 FORWARD LENGTH=936	8	11	10
AT1G49430.1	| Symbols: LACS2, LRD2 | long-chain acyl-CoA synthetase 2 | chr1:18291188-18295641 FORWARD LENGTH=665	8	12	8
AT1G63940.2	| Symbols: MDAR6 | monodehydroascorbate reductase 6 | chr1:23730095-23733534 FORWARD LENGTH=493	8	6	11
AT1G68010.2	| Symbols: HPR | hydroxypyruvate reductase | chr1:25493418-25495720 FORWARD LENGTH=387	8	17	8
AT1G69740.1	| Symbols: HEMB1 | Aldolase superfamily protein | chr1:26232197-26234713 FORWARD LENGTH=430	8	12	9
AT1G70490.1	| Symbols: ATARFA1D, ARFA1D | Ras-related small GTP-binding family protein | chr1:26564162-26565152 REVERSE LENGTH=181	8	10	11
AT1G71840.1	| Symbols: | transducin family protein / WD-40 repeat family protein | chr1:27022424-27024380 FORWARD LENGTH=407	8	5	4
AT1G74920.1	| Symbols: ALDH10A8 | aldehyde dehydrogenase 10A8 | chr1:28139175-28142573 REVERSE LENGTH=501	8	8	8
AT1G78380.1	| Symbols: ATGSTU19, GST8, GSTU19 | glutathione S-transferase TAU 19 | chr1:29486659-29487819 REVERSE LENGTH=219	8	5	5
AT1G79530.1	| Symbols: GAPCP-1 | glyceraldehyde-3-phosphate dehydrogenase of plastid 1 | chr1:29916232-29919088 REVERSE LENGTH=422	8	3	6
AT2G17410.1	| Symbols: | ARID/BRIGHT DNA-binding domain-containing protein | chr2:7559869-7563474 FORWARD LENGTH=786	8	7	7
AT2G22240.1	| Symbols: ATMIPS2, MIPS2, ATIPS2 | myo-inositol-1-phosphate synthase 2 | chr2:9451901-9453938 REVERSE LENGTH=510	8	4	3
AT2G22250.2	| Symbols: ATAAT, AAT, MEE17 | aspartate aminotransferase | chr2:9458011-9460297 REVERSE LENGTH=475	8	9	5
AT2G28190.1	| Symbols: CSD2, CZSOD2 | copper/zinc superoxide dismutase 2 | chr2:12014548-12016303 FORWARD LENGTH=216	8	9	5
AT2G29320.1	| Symbols: | NAD(P)-binding Rossmann-fold superfamily protein | chr2:12592180-12593377 FORWARD LENGTH=269	8	11	7
AT2G33040.1	| Symbols: ATP3 | gamma subunit of Mt ATP synthase | chr2:14018978-14021047 REVERSE LENGTH=325	8	4	9
AT2G40840.1	| Symbols: DPE2 | disproportionating enzyme 2 | chr2:17045368-17050779 FORWARD LENGTH=955	8	13	7
AT2G42590.3	| Symbols: GRF9, GF14 MU | general regulatory factor 9 | chr2:17732164-17733775 REVERSE LENGTH=276	8	9	4
AT2G42700.2	| Symbols: | FUNCTIONS IN: molecular_function unknown; INVOLVED IN: vesicle-mediated transport, vesicle docking involved in exocytosis; LOCATED IN: cellular_component unknown; EXPRESSED IN: 22 plant structures; EXPRESSED DURING: 14 growth stages; CONTAINS InterPro DOMAIN/s: Sec1-like protein (InterPro:IPR001619). | chr2:17778464-17782034 FORWARD LENGTH=867	8	9	5
AT2G43750.1	| Symbols: OASB, ACS1, CPACS1, ATCS-B | O-acetylserine (thiol) lyase B | chr2:18129604-18132322 REVERSE LENGTH=392	8	6	11
AT2G47170.1	| Symbols: ARF1A1C | Ras-related small GTP-binding family protein | chr2:19367264-19368518 FORWARD LENGTH=181	8	10	11
AT2G47470.1	| Symbols: ATPDIL2-1, UNE5, MEE30, PDI11, ATPDI11 | thioredoxin family protein | chr2:19481503-19483683 FORWARD LENGTH=361	8	6	8
AT2G47650.2	| Symbols: UXS4 | UDP-xylose synthase 4 | chr2:19538751-19541364 REVERSE LENGTH=449	8	3	7
AT2G47940.1	| Symbols: DEGP2 | DEGP protease 2 | chr2:19618372-19622164 REVERSE LENGTH=607	8	9	7
AT3G01090.2	| Symbols: AKIN10, KIN10 | SNF1 kinase homolog 10 | chr3:31437-34143 REVERSE LENGTH=535	8	7	5
AT3G04790.1	| Symbols: | Ribose 5-phosphate isomerase, type A protein | chr3:1313365-1314195 FORWARD LENGTH=276	8	4	8
AT3G06580.1	| Symbols: GAL1, GALK | Mevalonate/galactokinase family protein | chr3:2049141-2051867 REVERSE LENGTH=496	8	11	12
AT3G06850.1	| Symbols: BCE2, LTA1, DIN3 | 2-oxoacid dehydrogenases acyltransferase family protein | chr3:2158212-2160465 REVERSE LENGTH=483	8	10	9
AT3G07100.1	| Symbols: ERMO2, SEC24A | Sec23/Sec24 protein transport family protein | chr3:2245689-2250077 REVERSE LENGTH=1038	8	14	8
AT3G13290.1	| Symbols: VCR | varicose-related | chr3:4297529-4303113 FORWARD LENGTH=1340	8	7	6
AT3G13580.3	| Symbols: | Ribosomal protein L30/L7 family protein | chr3:4433809-4435109 FORWARD LENGTH=244	8	15	7
AT3G16520.3	| Symbols: UGT88A1 | UDP-glucosyl transferase 88A1 | chr3:5619355-5620833 REVERSE LENGTH=462	8	7	2
AT3G21110.1	| Symbols: PUR7, PURC, ATPURC | purin 7 | chr3:7402696-7405273 REVERSE LENGTH=411	8	7	7
AT3G22330.1	| Symbols: PMH2, ATRH53 | putative mitochondrial RNA helicase 2 | chr3:7892641-7895145 FORWARD LENGTH=616	8	10	5
AT3G23780.1	| Symbols: NRPD2A, DRD2, NRPD2, DMS2, NRPE2 | nuclear RNA polymerase D2A | chr3:8567971-8573819 REVERSE LENGTH=1172	8	9	8
AT3G25230.2	| Symbols: ROF1, ATFKBP62, FKBP62 | rotamase FKBP 1 | chr3:9188257-9191175 FORWARD LENGTH=562	8	4	4
AT3G25800.1	| Symbols: PDF1, PR 65, PP2AA2 | protein phosphatase 2A subunit A2 | chr3:9422822-9425783 REVERSE LENGTH=587	8	13	6
AT3G26340.1	| Symbols: | N-terminal nucleophile aminohydrolases (Ntn hydrolases) superfamily protein | chr3:9650600-9652572 REVERSE LENGTH=273	8	7	5
AT3G45030.1	| Symbols: | Ribosomal protein S10p/S20e family protein | chr3:16471606-16472312 REVERSE LENGTH=124	8	9	8
AT3G45190.1	| Symbols: | SIT4 phosphatase-associated family protein | chr3:16541994-16548161 REVERSE LENGTH=789	8	6	9
AT3G50820.1	| Symbols: PSBO2, PSBO-2, OEC33 | photosystem II subunit O-2 | chr3:18891008-18892311 REVERSE LENGTH=331	8	8	7
AT3G52580.1	| Symbols: | Ribosomal protein S11 family protein | chr3:19503324-19504701 FORWARD LENGTH=150	8	9	5
AT3G52750.1	| Symbols: FTSZ2-2 | Tubulin/FtsZ family protein | chr3:19549841-19552435 REVERSE LENGTH=473	8	10	5
AT3G53110.1	| Symbols: LOS4 | P-loop containing nucleoside triphosphate hydrolases superfamily protein | chr3:19687968-19690423 FORWARD LENGTH=496	8	17	11
AT3G54470.1	| Symbols: | uridine 5'-monophosphate synthase / UMP synthase (PYRE-F) (UMPS) | chr3:20168285-20170245 REVERSE LENGTH=476	8	9	7
AT3G55440.1	| Symbols: ATCTIMC, TPI, CYTOTPI | triosephosphate isomerase | chr3:20553794-20556078 FORWARD LENGTH=254	8	8	10
AT3G56190.1	| Symbols: ALPHA-SNAP2, ASNAP | alpha-soluble NSF attachment protein 2 | chr3:20846119-20848356 REVERSE LENGTH=289	8	6	6
AT3G58570.1	| Symbols: | P-loop containing nucleoside triphosphate hydrolases superfamily protein | chr3:21657099-21660352 FORWARD LENGTH=646	8	8	6
AT3G62120.1	| Symbols: | Class II aaRS and biotin synthetases superfamily protein | chr3:23001227-23003849 REVERSE LENGTH=530	8	8	6
AT3G62290.1	| Symbols: ATARFA1E, ARFA1E | ADP-ribosylation factor A1E | chr3:23052287-23053545 FORWARD LENGTH=181	8	10	11
AT4G01690.1	| Symbols: PPOX, HEMG1, PPO1 | Flavin containing amine oxidoreductase family | chr4:729929-732309 FORWARD LENGTH=537	8	0	11
AT4G03280.1	| Symbols: PETC, PGR1 | photosynthetic electron transfer C | chr4:1440314-1441717 FORWARD LENGTH=229	8	8	6
AT4G11150.1	| Symbols: TUF, emb2448, TUFF, VHA-E1 | vacuolar ATP synthase subunit E1 | chr4:6800091-6801696 FORWARD LENGTH=230	8	9	6
AT4G13400.1	| Symbols: | 2-oxoglutarate (2OG) and Fe(II)-dependent oxygenase superfamily protein | chr4:7787822-7791149 REVERSE LENGTH=357	8	4	9
AT4G13780.1	| Symbols: | methionine--tRNA ligase, putative / methionyl-tRNA synthetase, putative / MetRS, putative | chr4:7993366-7998433 REVERSE LENGTH=797	8	11	4
AT4G14570.1	| Symbols: | acylaminoacyl-peptidase-related | chr4:8362586-8366525 FORWARD LENGTH=764	8	4	3
AT4G16180.2	| Symbols: | unknown protein; FUNCTIONS IN: molecular_function unknown; INVOLVED IN: biological_process unknown; LOCATED IN: plasma membrane; BEST Arabidopsis thaliana protein match is: unknown protein (TAIR:AT3G28720.1); Has 5 Blast hits to 5 proteins in 3 species: Archae - 0; Bacteria - 0; Metazoa - 0; Fungi - 0; Plants - 4; Viruses - 0; Other Eukaryotes - 1 (source: NCBI BLink). | chr4:9165365…	8	7	13
AT4G17190.1	| Symbols: FPS2 | farnesyl diphosphate synthase 2 | chr4:9648743-9650865 REVERSE LENGTH=342	8	9	7
AT4G23670.1	| Symbols: | Polyketide cyclase/dehydrase and lipid transport superfamily protein | chr4:12332846-12333656 REVERSE LENGTH=151	8	9	7
AT4G24830.1	| Symbols: | arginosuccinate synthase family | chr4:12793085-12795857 REVERSE LENGTH=494	8	9	10
AT4G26110.1	| Symbols: NAP1;1, ATNAP1;1 | nucleosome assembly protein1;1 | chr4:13232712-13235502 FORWARD LENGTH=372	8	10	4
AT4G29060.1	| Symbols: emb2726 | elongation factor Ts family protein | chr4:14317744-14321315 FORWARD LENGTH=953	8	14	15
AT4G32910.1	| Symbols: | CONTAINS InterPro DOMAIN/s: Nuclear pore complex protein, Nucleoporin Nup85-like (InterPro:IPR011502); Has 30201 Blast hits to 17322 proteins in 780 species: Archae - 12; Bacteria - 1396; Metazoa - 17338; Fungi - 3422; Plants - 5037; Viruses - 0; Other Eukaryotes - 2996 (source: NCBI BLink). | chr4:15881364-15885210 FORWARD LENGTH=716	8	5	0
AT4G34670.1	| Symbols: | Ribosomal protein S3Ae | chr4:16548724-16550222 FORWARD LENGTH=262	8	10	12
AT4G34740.1	| Symbols: ATASE2, CIA1, ATPURF2, ASE2 | GLN phosphoribosyl pyrophosphate amidotransferase 2 | chr4:16574894-16576579 REVERSE LENGTH=561	8	10	4
AT4G35800.1	| Symbols: NRPB1, RPB1, RNA_POL_II_LSRNA_POL_II_LS, RNA_POL_II_LS | RNA polymerase II large subunit | chr4:16961115-16967892 REVERSE LENGTH=1839	8	14	10
AT4G35830.1	| Symbols: ACO1 | aconitase 1 | chr4:16973007-16977949 REVERSE LENGTH=898	8	8	9
AT4G37870.1	| Symbols: PCK1, PEPCK | phosphoenolpyruvate carboxykinase 1 | chr4:17802974-17806332 REVERSE LENGTH=671	8	5	9
AT4G39090.1	| Symbols: RD19, RD19A | Papain family cysteine protease | chr4:18215826-18217326 REVERSE LENGTH=368	8	6	5
AT5G03290.1	| Symbols: IDH-V | isocitrate dehydrogenase V | chr5:794043-795939 FORWARD LENGTH=374	8	9	9
AT5G11040.1	| Symbols: TRS120, AtTRS120 | TRS120 | chr5:3495332-3500610 FORWARD LENGTH=1186	8	10	3
AT5G13650.2	| Symbols: | elongation factor family protein | chr5:4397821-4402364 FORWARD LENGTH=676	8	15	7
AT5G14670.1	| Symbols: ATARFA1B, ARFA1B | ADP-ribosylation factor A1B | chr5:4729319-4730495 FORWARD LENGTH=188	8	10	11
AT5G16990.1	| Symbols: | Zinc-binding dehydrogenase family protein | chr5:5581831-5583849 REVERSE LENGTH=343	8	0	4
AT5G18420.2	| Symbols: | unknown protein; FUNCTIONS IN: molecular_function unknown; INVOLVED IN: biological_process unknown; LOCATED IN: cellular_component unknown; EXPRESSED IN: 25 plant structures; EXPRESSED DURING: 15 growth stages; CONTAINS InterPro DOMAIN/s: Protein of unknown function DUF2363 (InterPro:IPR019312); Has 233 Blast hits to 233 proteins in 86 species: Archae - 0; Bacteria - 0; Metazoa - 106…	8	7	5
AT5G20630.1	| Symbols: GLP3, GLP3A, GLP3B, ATGER3, GER3 | germin 3 | chr5:6975315-6975950 REVERSE LENGTH=211	8	4	5
AT5G24780.1	| Symbols: VSP1, ATVSP1 | vegetative storage protein 1 | chr5:8507783-8508889 REVERSE LENGTH=270	8	10	9
AT5G41670.1	| Symbols: | 6-phosphogluconate dehydrogenase family protein | chr5:16665647-16667110 REVERSE LENGTH=487	8	10	8
AT5G45950.1	| Symbols: | GDSL-like Lipase/Acylhydrolase superfamily protein | chr5:18634155-18636512 FORWARD LENGTH=357	8	3	0
AT5G47210.1	| Symbols: | Hyaluronan / mRNA binding family | chr5:19169222-19171012 REVERSE LENGTH=357	8	11	10
AT5G47700.1	| Symbols: | 60S acidic ribosomal protein family | chr5:19328019-19328724 REVERSE LENGTH=113	8	10	5
AT5G61020.1	| Symbols: ECT3 | evolutionarily conserved C-terminal region 3 | chr5:24557485-24559780 REVERSE LENGTH=495	8	10	8
AT5G62300.1	| Symbols: | Ribosomal protein S10p/S20e family protein | chr5:25021388-25022235 REVERSE LENGTH=124	8	9	8
AT5G65750.1	| Symbols: | 2-oxoglutarate dehydrogenase, E1 component | chr5:26304212-26307947 FORWARD LENGTH=1025	8	7	5
ATCG00190.1	| Symbols: RPOB | RNA polymerase subunit beta | chrC:23111-26329 REVERSE LENGTH=1072	8	16	4
ATCG00380.1	| Symbols: RPS4 | chloroplast ribosomal protein S4 | chrC:45223-45828 REVERSE LENGTH=201	8	9	6
ATCG00800.1	| Symbols: | structural constituent of ribosome | chrC:82826-83482 REVERSE LENGTH=218	8	9	8
AT1G02050.1	| Symbols: LAP6 | Chalcone and stilbene synthase family protein | chr1:359164-360441 REVERSE LENGTH=395	7	8	4
AT1G04480.1	| Symbols: | Ribosomal protein L14p/L23e family protein | chr1:1216110-1217257 FORWARD LENGTH=140	7	6	6
AT1G05520.1	| Symbols: | Sec23/Sec24 protein transport family protein | chr1:1631126-1635703 REVERSE LENGTH=783	7	6	9
AT1G06000.1	| Symbols: | UDP-Glycosyltransferase superfamily protein | chr1:1820495-1821802 REVERSE LENGTH=435	7	8	5
AT1G09020.1	| Symbols: SNF4, ATSNF4 | homolog of yeast sucrose nonfermenting 4 | chr1:2900149-2904212 REVERSE LENGTH=487	7	3	3
AT1G10670.3	| Symbols: ACLA-1 | ATP-citrate lyase A-1 | chr1:3535787-3538098 FORWARD LENGTH=443	7	7	8
AT1G12840.1	| Symbols: DET3, ATVHA-C | vacuolar ATP synthase subunit C (VATC) / V-ATPase C subunit / vacuolar proton pump C subunit (DET3) | chr1:4375584-4378220 FORWARD LENGTH=375	7	6	6
AT1G13320.1	| Symbols: PP2AA3 | protein phosphatase 2A subunit A3 | chr1:4563692-4567348 REVERSE LENGTH=587	7	14	5
AT1G16350.1	| Symbols: | Aldolase-type TIM barrel family protein | chr1:5590951-5592872 FORWARD LENGTH=502	7	8	6
AT1G20670.1	| Symbols: | DNA-binding bromodomain-containing protein | chr1:7164537-7167933 REVERSE LENGTH=652	7	2	4
AT1G22920.1	| Symbols: CSN5A, JAB1, AJH1 | COP9 signalosome 5A | chr1:8109882-8111895 REVERSE LENGTH=357	7	10	5
AT1G26110.1	| Symbols: DCP5 | decapping 5 | chr1:9024616-9027556 REVERSE LENGTH=611	7	10	11
AT1G27650.1	| Symbols: ATU2AF35A | U2 snRNP auxiliary factor small subunit, putative | chr1:9615152-9616042 FORWARD LENGTH=296	7	9	8
AT1G29350.1	| Symbols: | Kinase-related protein of unknown function (DUF1296) | chr1:10268761-10273613 REVERSE LENGTH=831	7	10	10
AT1G32500.1	| Symbols: ATNAP6, NAP6 | non-intrinsic ABC protein 6 | chr1:11750091-11751994 REVERSE LENGTH=475	7	6	7
AT1G33680.1	| Symbols: | KH domain-containing protein | chr1:12204056-12208282 FORWARD LENGTH=763	7	10	4
AT1G35680.1	| Symbols: | Ribosomal protein L21 | chr1:13208777-13210246 FORWARD LENGTH=220	7	5	5
AT1G48860.1	| Symbols: | RNA 3'-terminal phosphate cyclase/enolpyruvate transferase, alpha/beta | chr1:18068892-18071331 REVERSE LENGTH=521	7	6	12
AT1G49600.1	| Symbols: ATRBP47A, RBP47A | RNA-binding protein 47A | chr1:18357236-18360150 REVERSE LENGTH=445	7	7	5
AT1G53720.1	| Symbols: ATCYP59, CYP59 | cyclophilin 59 | chr1:20057012-20059508 FORWARD LENGTH=506	7	4	2
AT1G62820.1	| Symbols: | Calcium-binding EF-hand family protein | chr1:23263822-23264268 REVERSE LENGTH=148	7	11	7
AT1G70060.1	| Symbols: SNL4 | SIN3-like 4 | chr1:26383789-26389568 FORWARD LENGTH=1326	7	7	3
AT1G70290.1	| Symbols: ATTPS8, TPS8, ATTPSC | trehalose-6-phosphatase synthase S8 | chr1:26471286-26474078 REVERSE LENGTH=856	7	5	4
AT1G70310.1	| Symbols: SPDS2 | spermidine synthase 2 | chr1:26485497-26487352 REVERSE LENGTH=340	7	6	5
AT1G70830.1	| Symbols: MLP28 | MLP-like protein 28 | chr1:26710203-26711395 REVERSE LENGTH=335	7	7	4
AT1G72150.1	| Symbols: PATL1 | PATELLIN 1 | chr1:27148558-27150652 FORWARD LENGTH=573	7	9	14
AT1G76180.1	| Symbols: ERD14 | Dehydrin family protein | chr1:28587013-28587657 REVERSE LENGTH=185	7	11	10
AT1G80460.1	| Symbols: NHO1, GLI1 | Actin-like ATPase superfamily protein | chr1:30246960-30249055 REVERSE LENGTH=522	7	4	5
AT1G80680.1	| Symbols: SAR3, MOS3, PRE, NUP96 | SUPPRESSOR OF AUXIN RESISTANCE 3 | chr1:30324219-30328489 FORWARD LENGTH=1046	7	4	2
AT2G03750.1	| Symbols: | P-loop containing nucleoside triphosphate hydrolases superfamily protein | chr2:1147968-1149023 REVERSE LENGTH=351	7	8	10
AT2G06850.1	| Symbols: EXGT-A1, EXT, XTH4 | xyloglucan endotransglucosylase/hydrolase 4 | chr2:2763619-2765490 FORWARD LENGTH=296	7	8	7
AT2G13560.1	| Symbols: NAD-ME1 | NAD-dependent malic enzyme 1 | chr2:5650089-5655103 FORWARD LENGTH=623	7	8	11
AT2G16950.1	| Symbols: TRN1, ATTRN1 | transportin 1 | chr2:7353939-7360637 FORWARD LENGTH=895	7	19	2
AT2G17870.1	| Symbols: ATCSP3, CSP3 | cold shock domain protein 3 | chr2:7764276-7765181 REVERSE LENGTH=301	7	7	7
AT2G18450.1	| Symbols: SDH1-2 | succinate dehydrogenase 1-2 | chr2:7997510-8000801 REVERSE LENGTH=632	7	7	7
AT2G20340.1	| Symbols: | Pyridoxal phosphate (PLP)-dependent transferases superfamily protein | chr2:8779804-8782490 FORWARD LENGTH=490	7	8	8
AT2G27720.2	| Symbols: | 60S acidic ribosomal protein family | chr2:11818696-11819370 FORWARD LENGTH=130	7	12	10
AT2G30110.1	| Symbols: ATUBA1, MOS5, UBA1 | ubiquitin-activating enzyme 1 | chr2:12852632-12857369 REVERSE LENGTH=1080	7	10	9
AT2G32900.1	| Symbols: ATZW10 | centromere/kinetochore protein, putative (ZW10) | chr2:13953807-13957470 FORWARD LENGTH=742	7	11	9
AT2G33370.1	| Symbols: | Ribosomal protein L14p/L23e family protein | chr2:14143718-14144644 REVERSE LENGTH=140	7	6	6
AT2G34470.2	| Symbols: UREG, PSKF109 | urease accessory protein G | chr2:14530900-14532411 REVERSE LENGTH=276	7	7	5
AT2G38230.1	| Symbols: ATPDX1.1, PDX1.1 | pyridoxine biosynthesis 1.1 | chr2:16011475-16012404 FORWARD LENGTH=309	7	8	6
AT2G40290.1	| Symbols: | Eukaryotic translation initiation factor 2 subunit 1 | chr2:16829030-16830889 REVERSE LENGTH=344	7	7	4
AT2G41220.1	| Symbols: GLU2 | glutamate synthase 2 | chr2:17177934-17188388 FORWARD LENGTH=1629	7	10	11
AT2G42740.1	| Symbols: RPL16A | ribosomal protein large subunit 16A | chr2:17791794-17792946 FORWARD LENGTH=182	7	7	6
AT2G44530.1	| Symbols: | Phosphoribosyltransferase family protein | chr2:18383732-18385974 FORWARD LENGTH=394	7	5	8
AT2G45300.1	| Symbols: | RNA 3'-terminal phosphate cyclase/enolpyruvate transferase, alpha/beta | chr2:18677518-18679868 FORWARD LENGTH=520	7	6	6
AT3G02360.2	| Symbols: | 6-phosphogluconate dehydrogenase family protein | chr3:482498-483958 FORWARD LENGTH=486	7	7	14
AT3G03570.1	| Symbols: | Protein of unknown function (DUF3550/UPF0682) | chr3:857013-860105 FORWARD LENGTH=607	7	5	12
AT3G04400.1	| Symbols: emb2171 | Ribosomal protein L14p/L23e family protein | chr3:1167339-1168308 FORWARD LENGTH=140	7	6	6
AT3G04470.1	| Symbols: | Ankyrin repeat family protein | chr3:1189841-1191853 REVERSE LENGTH=640	7	8	9
AT3G10270.1	| Symbols: GYRB1 | DNA GYRASE B1 | chr3:3173805-3179756 REVERSE LENGTH=772	7	8	4
AT3G14100.1	| Symbols: | RNA-binding (RRM/RBD/RNP motifs) family protein | chr3:4673027-4675950 FORWARD LENGTH=427	7	12	12
AT3G22890.1	| Symbols: APS1 | ATP sulfurylase 1 | chr3:8112837-8114734 FORWARD LENGTH=463	7	8	8
AT3G25530.1	| Symbols: GHBDH, ATGHBDH, GLYR1, GR1 | glyoxylate reductase 1 | chr3:9271949-9273514 REVERSE LENGTH=289	7	8	8
AT3G25920.1	| Symbols: RPL15 | ribosomal protein L15 | chr3:9491268-9492558 REVERSE LENGTH=277	7	3	7
AT3G26060.2	| Symbols: ATPRX Q | Thioredoxin superfamily protein | chr3:9524807-9526123 FORWARD LENGTH=217	7	8	9
AT3G27830.1	| Symbols: RPL12-A, RPL12 | ribosomal protein L12-A | chr3:10318576-10319151 FORWARD LENGTH=191	7	7	7
AT3G27850.1	| Symbols: RPL12-C | ribosomal protein L12-C | chr3:10324905-10325468 FORWARD LENGTH=187	7	7	7
AT3G28710.1	| Symbols: | ATPase, V0/A0 complex, subunit C/D | chr3:10773144-10775594 REVERSE LENGTH=351	7	7	10
AT3G28715.1	| Symbols: | ATPase, V0/A0 complex, subunit C/D | chr3:10778025-10780350 FORWARD LENGTH=351	7	8	8
AT3G29320.1	| Symbols: | Glycosyl transferase, family 35 | chr3:11252871-11257587 FORWARD LENGTH=962	7	4	8
AT3G48730.1	| Symbols: GSA2 | glutamate-1-semialdehyde 2,1-aminomutase 2 | chr3:18049697-18051550 FORWARD LENGTH=472	7	7	8
AT3G49910.1	| Symbols: | Translation protein SH3-like family protein | chr3:18504311-18504751 FORWARD LENGTH=146	7	7	7
AT3G52140.4	| Symbols: | tetratricopeptide repeat (TPR)-containing protein | chr3:19333232-19341295 FORWARD LENGTH=1419	7	15	8
AT3G52180.1	| Symbols: ATPTPKIS1, DSP4, SEX4, ATSEX4 | dual specificity protein phosphatase (DsPTP1) family protein | chr3:19349884-19353459 REVERSE LENGTH=379	7	5	6
AT3G52990.1	| Symbols: | Pyruvate kinase family protein | chr3:19649046-19652237 FORWARD LENGTH=527	7	4	4
AT3G55020.1	| Symbols: | Ypt/Rab-GAP domain of gyp1p superfamily protein | chr3:20389278-20394713 REVERSE LENGTH=777	7	9	7
AT3G57520.1	| Symbols: AtSIP2, SIP2 | seed imbibition 2 | chr3:21288982-21292694 REVERSE LENGTH=773	7	8	3
AT3G58700.1	| Symbols: | Ribosomal L5P family protein | chr3:21711661-21712816 FORWARD LENGTH=182	7	7	6
AT3G63490.1	| Symbols: | Ribosomal protein L1p/L10e family | chr3:23444269-23446020 FORWARD LENGTH=346	7	10	8
AT4G04950.1	| Symbols: | thioredoxin family protein | chr4:2517882-2519924 REVERSE LENGTH=488	7	12	3
AT4G05180.1	| Symbols: PSBQ, PSBQ-2, PSII-Q | photosystem II subunit Q-2 | chr4:2672093-2673170 REVERSE LENGTH=230	7	8	7
AT4G08580.1	| Symbols: | microfibrillar-associated protein-related | chr4:5462190-5463718 FORWARD LENGTH=435	7	3	6
AT4G14800.2	| Symbols: PBD2 | 20S proteasome beta subunit D2 | chr4:8500398-8502058 FORWARD LENGTH=215	7	9	7
AT4G14880.1	| Symbols: OASA1, OLD3, CYTACS1 | O-acetylserine (thiol) lyase (OAS-TL) isoform A1 | chr4:8518209-8520050 REVERSE LENGTH=322	7	5	7
AT4G16720.1	| Symbols: | Ribosomal protein L23/L15e family protein | chr4:9400156-9401315 REVERSE LENGTH=204	7	8	8
AT4G17390.1	| Symbols: | Ribosomal protein L23/L15e family protein | chr4:9714407-9715545 REVERSE LENGTH=204	7	8	8
AT4G17520.1	| Symbols: | Hyaluronan / mRNA binding family | chr4:9771496-9773313 FORWARD LENGTH=360	7	5	9
AT4G18730.1	| Symbols: RPL16B | ribosomal protein L16B | chr4:10302238-10303206 FORWARD LENGTH=182	7	7	6
AT4G20460.1	| Symbols: | NAD(P)-binding Rossmann-fold superfamily protein | chr4:11029767-11031765 REVERSE LENGTH=411	7	9	13
AT4G29010.1	| Symbols: AIM1 | Enoyl-CoA hydratase/isomerase family | chr4:14297312-14302016 REVERSE LENGTH=721	7	5	2
AT4G29840.1	| Symbols: MTO2, TS | Pyridoxal-5'-phosphate-dependent enzyme family protein | chr4:14599434-14601014 REVERSE LENGTH=526	7	9	7
AT4G34050.1	| Symbols: CCoAOMT1 | S-adenosyl-L-methionine-dependent methyltransferases superfamily protein | chr4:16310844-16311973 FORWARD LENGTH=259	7	7	5
AT4G34430.4	| Symbols: CHB3, ATSWI3D | DNA-binding family protein | chr4:16461069-16464993 FORWARD LENGTH=986	7	11	6
AT4G34870.1	| Symbols: ROC5, ATCYP1 | rotamase cyclophilin 5 | chr4:16614451-16614969 FORWARD LENGTH=172	7	6	6
AT4G36130.1	| Symbols: | Ribosomal protein L2 family | chr4:17097613-17098656 FORWARD LENGTH=258	7	12	8
AT4G38740.1	| Symbols: ROC1 | rotamase CYP 1 | chr4:18083620-18084138 REVERSE LENGTH=172	7	15	11
AT5G04130.1	| Symbols: GYRB2 | DNA GYRASE B2 | chr5:1122084-1128031 REVERSE LENGTH=732	7	8	3
AT5G04740.1	| Symbols: | ACT domain-containing protein | chr5:1368713-1371391 REVERSE LENGTH=301	7	9	4
AT5G05730.2	| Symbols: ASA1 | anthranilate synthase alpha subunit 1 | chr5:1719740-1722811 REVERSE LENGTH=624	7	5	4
AT5G07030.1	| Symbols: | Eukaryotic aspartyl protease family protein | chr5:2183600-2185717 REVERSE LENGTH=455	7	3	8
AT5G07440.1	| Symbols: GDH2 | glutamate dehydrogenase 2 | chr5:2356153-2358012 FORWARD LENGTH=411	7	2	6
AT5G10160.1	| Symbols: | Thioesterase superfamily protein | chr5:3185819-3187159 FORWARD LENGTH=219	7	4	5
AT5G11670.1	| Symbols: ATNADP-ME2, NADP-ME2 | NADP-malic enzyme 2 | chr5:3754456-3758040 FORWARD LENGTH=588	7	8	8
AT5G16440.1	| Symbols: IPP1 | isopentenyl diphosphate isomerase 1 | chr5:5371765-5373575 FORWARD LENGTH=291	7	11	8
AT5G17510.1	| Symbols: | unknown protein; BEST Arabidopsis thaliana protein match is: unknown protein (TAIR:AT3G03460.1); Has 1807 Blast hits to 1807 proteins in 277 species: Archae - 0; Bacteria - 0; Metazoa - 736; Fungi - 347; Plants - 385; Viruses - 0; Other Eukaryotes - 339 (source: NCBI BLink). | chr5:5770518-5772343 REVERSE LENGTH=369	7	7	7
AT5G17900.1	| Symbols: | microfibrillar-associated protein-related | chr5:5925144-5926690 FORWARD LENGTH=435	7	3	6
AT5G23740.1	| Symbols: RPS11-BETA | ribosomal protein S11-beta | chr5:8008251-8009330 REVERSE LENGTH=159	7	8	4
AT5G24350.2	| Symbols: | FUNCTIONS IN: molecular_function unknown; INVOLVED IN: biological_process unknown; LOCATED IN: cellular_component unknown; EXPRESSED IN: 23 plant structures; EXPRESSED DURING: 13 growth stages; CONTAINS InterPro DOMAIN/s: Secretory pathway Sec39 (InterPro:IPR013244). | chr5:8301537-8310746 FORWARD LENGTH=2396	7	9	5
AT5G39850.1	| Symbols: | Ribosomal protein S4 | chr5:15950053-15951171 FORWARD LENGTH=197	7	9	7
AT5G42080.1	| Symbols: ADL1, ADL1A, AG68, DRP1A, RSW9, DL1 | dynamin-like protein | chr5:16820661-16824536 REVERSE LENGTH=610	7	4	6
AT5G42220.1	| Symbols: | Ubiquitin-like superfamily protein | chr5:16872962-16877455 FORWARD LENGTH=879	7	6	5
AT5G45390.1	| Symbols: CLPP4, NCLPP4 | CLP protease P4 | chr5:18396351-18397586 FORWARD LENGTH=292	7	3	3
AT5G45775.2	| Symbols: | Ribosomal L5P family protein | chr5:18565281-18566496 REVERSE LENGTH=182	7	7	6
AT5G45930.1	| Symbols: CHLI2, CHL I2, CHLI-2 | magnesium chelatase i2 | chr5:18628095-18629565 FORWARD LENGTH=418	7	6	7
AT5G46430.1	| Symbols: | Ribosomal protein L32e | chr5:18833429-18834409 FORWARD LENGTH=133	7	5	7
AT5G47770.1	| Symbols: FPS1 | farnesyl diphosphate synthase 1 | chr5:19345297-19347415 FORWARD LENGTH=384	7	8	6
AT5G51110.1	| Symbols: | Transcriptional coactivator/pterin dehydratase | chr5:20778316-20779380 REVERSE LENGTH=220	7	4	5
AT5G52840.1	| Symbols: | NADH-ubiquinone oxidoreductase-related | chr5:21413718-21414794 FORWARD LENGTH=169	7	6	6
AT5G53620.1	| Symbols: | unknown protein; INVOLVED IN: biological_process unknown; EXPRESSED IN: 23 plant structures; EXPRESSED DURING: 13 growth stages; Has 28929 Blast hits to 19542 proteins in 1425 species: Archae - 211; Bacteria - 3079; Metazoa - 14558; Fungi - 2157; Plants - 966; Viruses - 80; Other Eukaryotes - 7878 (source: NCBI BLink). | chr5:21781217-21785061 FORWARD LENGTH=682	7	5	10
AT5G55070.1	| Symbols: | Dihydrolipoamide succinyltransferase | chr5:22347637-22350409 FORWARD LENGTH=464	7	6	9
AT5G55230.2	| Symbols: MAP65-1 | microtubule-associated proteins 65-1 | chr5:22402716-22405182 FORWARD LENGTH=616	7	10	5
AT5G55670.1	| Symbols: | RNA-binding (RRM/RBD/RNP motifs) family protein | chr5:22544669-22546801 REVERSE LENGTH=710	7	10	6
AT5G58490.1	| Symbols: | NAD(P)-binding Rossmann-fold superfamily protein | chr5:23643068-23644455 FORWARD LENGTH=324	7	8	6
AT5G59160.1	| Symbols: TOPP2, PPO | type one serine/threonine protein phosphatase 2 | chr5:23879567-23881102 FORWARD LENGTH=312	7	9	3
AT5G60640.1	| Symbols: ATPDIL1-4, PDI2, ATPDI2, PDIL1-4 | PDI-like 1-4 | chr5:24371141-24373993 REVERSE LENGTH=597	7	12	13
AT5G60980.2	| Symbols: | Nuclear transport factor 2 (NTF2) family protein with RNA binding (RRM-RBD-RNP motifs) domain | chr5:24543988-24546027 FORWARD LENGTH=460	7	7	5
AT5G61970.1	| Symbols: | signal recognition particle-related / SRP-related | chr5:24888920-24893079 FORWARD LENGTH=605	7	2	3
ATCG01060.1	| Symbols: PSAC | iron-sulfur cluster binding;electron carriers;4 iron, 4 sulfur cluster binding | chrC:117318-117563 REVERSE LENGTH=81	7	7	6
AT1G07440.1	| Symbols: | NAD(P)-binding Rossmann-fold superfamily protein | chr1:2286436-2287665 REVERSE LENGTH=266	6	9	8
AT1G10930.1	| Symbols: ATSGS1, RECQ4A, ATRECQ4A | DNA helicase (RECQl4A) | chr1:3648032-3654997 REVERSE LENGTH=1188	6	5	10
AT1G12470.1	| Symbols: | zinc ion binding | chr1:4251359-4257201 FORWARD LENGTH=988	6	8	2
AT1G12920.1	| Symbols: ERF1-2 | eukaryotic release factor 1-2 | chr1:4396555-4397859 REVERSE LENGTH=434	6	8	7
AT1G17370.1	| Symbols: UBP1B | oligouridylate binding protein 1B | chr1:5951842-5954825 REVERSE LENGTH=419	6	8	6
AT1G20450.1	| Symbols: LTI29, LTI45, ERD10 | Dehydrin family protein | chr1:7088235-7089107 REVERSE LENGTH=260	6	7	6
AT1G21720.1	| Symbols: PBC1 | proteasome beta subunit C1 | chr1:7626394-7628070 FORWARD LENGTH=204	6	6	5
AT1G22780.1	| Symbols: PFL, RPS18A, PFL1 | Ribosomal protein S13/S18 family | chr1:8067990-8069163 FORWARD LENGTH=152	6	9	6
AT1G23190.1	| Symbols: PGM3 | Phosphoglucomutase/phosphomannomutase family protein | chr1:8219946-8224186 FORWARD LENGTH=583	6	5	7
AT1G23290.1	| Symbols: RPL27A, RPL27AB | Ribosomal protein L18e/L15 superfamily protein | chr1:8263007-8263447 FORWARD LENGTH=146	6	7	6
AT1G29370.1	| Symbols: | Kinase-related protein of unknown function (DUF1296) | chr1:10278080-10283024 REVERSE LENGTH=831	6	9	9
AT1G29965.1	| Symbols: | Ribosomal protein L18ae/LX family protein | chr1:10498458-10499373 REVERSE LENGTH=178	6	8	4
AT1G30470.1	| Symbols: | SIT4 phosphatase-associated family protein | chr1:10779423-10786415 FORWARD LENGTH=811	6	8	3
AT1G30580.1	| Symbols: | GTP binding | chr1:10831953-10835454 REVERSE LENGTH=394	6	8	4
AT1G32990.1	| Symbols: PRPL11 | plastid ribosomal protein l11 | chr1:11955827-11957139 FORWARD LENGTH=222	6	7	5
AT1G33590.1	| Symbols: | Leucine-rich repeat (LRR) family protein | chr1:12177788-12179221 FORWARD LENGTH=477	6	5	2
AT1G34030.1	| Symbols: | Ribosomal protein S13/S18 family | chr1:12370285-12371465 REVERSE LENGTH=152	6	9	6
AT1G35720.1	| Symbols: ANNAT1, OXY5, ATOXY5 | annexin 1 | chr1:13225304-13226939 FORWARD LENGTH=317	6	0	5
AT1G47260.1	| Symbols: APFI, GAMMA CA2 | gamma carbonic anhydrase 2 | chr1:17321384-17323347 REVERSE LENGTH=278	6	2	7
AT1G48410.2	| Symbols: AGO1 | Stabilizer of iron transporter SufD / Polynucleotidyl transferase | chr1:17886285-17891892 REVERSE LENGTH=1050	6	11	7
AT1G54080.2	| Symbols: UBP1A | oligouridylate-binding protein 1A | chr1:20183923-20186824 REVERSE LENGTH=430	6	10	8
AT1G56580.1	| Symbols: SVB | Protein of unknown function, DUF538 | chr1:21198402-21198902 REVERSE LENGTH=166	6	6	7
AT1G60810.1	| Symbols: ACLA-2 | ATP-citrate lyase A-2 | chr1:22388691-22390993 REVERSE LENGTH=423	6	2	5
AT1G61850.1	| Symbols: | phospholipases;galactolipases | chr1:22856317-22862225 FORWARD LENGTH=1311	6	8	19
AT1G63680.1	| Symbols: ATMURE, PDE316, MURE | acid-amino acid ligases;ligases;ATP binding;ATP binding;ligases | chr1:23614461-23617247 FORWARD LENGTH=772	6	14	6
AT1G65980.1	| Symbols: TPX1 | thioredoxin-dependent peroxidase 1 | chr1:24559524-24560753 REVERSE LENGTH=162	6	7	5
AT1G66430.1	| Symbols: | pfkB-like carbohydrate kinase family protein | chr1:24778400-24780393 FORWARD LENGTH=384	6	7	10
AT1G69960.1	| Symbols: PP2A | serine/threonine protein phosphatase 2A | chr1:26348892-26350511 REVERSE LENGTH=307	6	7	3
AT1G70600.1	| Symbols: | Ribosomal protein L18e/L15 superfamily protein | chr1:26621168-26621608 REVERSE LENGTH=146	6	7	6
AT1G70820.1	| Symbols: | phosphoglucomutase, putative / glucose phosphomutase, putative | chr1:26705594-26708034 FORWARD LENGTH=615	6	7	6
AT1G74850.1	| Symbols: PTAC2 | plastid transcriptionally active 2 | chr1:28119237-28122314 REVERSE LENGTH=862	6	8	3
AT1G75950.1	| Symbols: SKP1, ASK1, ATSKP1, SKP1A, UIP1 | S phase kinase-associated protein 1 | chr1:28516715-28517454 FORWARD LENGTH=160	6	8	6
AT2G04740.1	| Symbols: | ankyrin repeat family protein | chr2:1657137-1659563 FORWARD LENGTH=578	6	13	2
AT2G04842.1	| Symbols: EMB2761 | threonyl-tRNA synthetase, putative / threonine--tRNA ligase, putative | chr2:1698466-1701271 REVERSE LENGTH=650	6	10	6
AT2G15430.1	| Symbols: RBP36A, RPB35.5A, NRPB3, NRPD3, NRPE3A | DNA-directed RNA polymerase family protein | chr2:6733661-6735482 FORWARD LENGTH=319	6	8	5
AT2G16485.1	| Symbols: | nucleic acid binding;zinc ion binding;DNA binding | chr2:7137269-7145222 REVERSE LENGTH=1773	6	4	5
AT2G18790.1	| Symbols: PHYB, HY3, OOP1 | phytochrome B | chr2:8140079-8144151 FORWARD LENGTH=1172	6	11	4
AT2G19480.1	| Symbols: NFA02, NFA2, NAP1;2 | nucleosome assembly protein 1;2 | chr2:8438601-8441040 FORWARD LENGTH=379	6	11	6
AT2G25650.1	| Symbols: | DNA-binding storekeeper protein-related transcriptional regulator | chr2:10914765-10916006 FORWARD LENGTH=386	6	6	5
AT2G29400.1	| Symbols: TOPP1, PP1-AT | type one protein phosphatase 1 | chr2:12613789-12615283 REVERSE LENGTH=318	6	5	2
AT2G30950.1	| Symbols: VAR2, FTSH2 | FtsH extracellular protease family | chr2:13174692-13177064 FORWARD LENGTH=695	6	5	5
AT2G32240.1	| Symbols: | FUNCTIONS IN: molecular_function unknown; INVOLVED IN: response to cadmium ion; LOCATED IN: plasma membrane; EXPRESSED IN: 25 plant structures; EXPRESSED DURING: 13 growth stages; CONTAINS InterPro DOMAIN/s: Prefoldin (InterPro:IPR009053); BEST Arabidopsis thaliana protein match is: unknown protein (TAIR:AT1G05320.3); Has 470429 Blast hits to 168274 proteins in 4282 species: Archae -…	6	15	15
AT2G36340.1	| Symbols: | DNA-binding storekeeper protein-related transcriptional regulator | chr2:15235858-15237489 FORWARD LENGTH=414	6	4	4
AT2G36580.1	| Symbols: | Pyruvate kinase family protein | chr2:15339253-15342781 FORWARD LENGTH=527	6	2	0
AT2G37040.1	| Symbols: PAL1, ATPAL1 | PHE ammonia lyase 1 | chr2:15557602-15560237 REVERSE LENGTH=725	6	21	4
AT2G39460.1	| Symbols: ATRPL23A, RPL23A, RPL23AA | ribosomal protein L23AA | chr2:16475049-16475904 FORWARD LENGTH=154	6	6	8
AT2G40300.1	| Symbols: ATFER4, FER4 | ferritin 4 | chr2:16831501-16833214 REVERSE LENGTH=259	6	8	7
AT2G41620.1	| Symbols: | Nucleoporin interacting component (Nup93/Nic96-like) family protein | chr2:17350419-17354997 REVERSE LENGTH=861	6	4	0
AT2G42910.1	| Symbols: | Phosphoribosyltransferase family protein | chr2:17856396-17858394 FORWARD LENGTH=337	6	5	7
AT2G43030.1	| Symbols: | Ribosomal protein L3 family protein | chr2:17894898-17895713 FORWARD LENGTH=271	6	8	8
AT2G43550.1	| Symbols: | Scorpion toxin-like knottin superfamily protein | chr2:18073263-18073651 FORWARD LENGTH=103	6	5	5
AT2G45540.2	| Symbols: | WD-40 repeat family protein / beige-related | chr2:18757881-18772229 REVERSE LENGTH=3001	6	11	4
AT2G47710.1	| Symbols: | Adenine nucleotide alpha hydrolases-like superfamily protein | chr2:19555045-19555956 REVERSE LENGTH=162	6	0	5
AT2G47730.1	| Symbols: ATGSTF8, ATGSTF5, GST6, GSTF8 | glutathione S-transferase phi 8 | chr2:19558213-19559266 FORWARD LENGTH=263	6	10	3
AT3G02780.1	| Symbols: IPP2, IPIAT1, IDI2 | isopentenyl pyrophosphate:dimethylallyl pyrophosphate isomerase 2 | chr3:602578-604648 REVERSE LENGTH=284	6	8	9
AT3G04600.1	| Symbols: | Nucleotidylyl transferase superfamily protein | chr3:1243152-1245958 FORWARD LENGTH=402	6	9	4
AT3G06050.1	| Symbols: PRXIIF, ATPRXIIF | peroxiredoxin IIF | chr3:1826311-1827809 REVERSE LENGTH=201	6	5	6
AT3G07030.1	| Symbols: | Alba DNA/RNA-binding protein | chr3:2223001-2225254 REVERSE LENGTH=405	6	5	6
AT3G10380.1	| Symbols: SEC8, ATSEC8 | subunit of exocyst complex 8 | chr3:3219922-3228356 REVERSE LENGTH=1053	6	11	2
AT3G12290.1	| Symbols: | Amino acid dehydrogenase family protein | chr3:3919591-3921326 FORWARD LENGTH=299	6	3	3
AT3G12800.1	| Symbols: SDRB, DECR | short-chain dehydrogenase-reductase B | chr3:4063463-4064757 REVERSE LENGTH=298	6	7	6
AT3G14210.1	| Symbols: ESM1 | epithiospecifier modifier 1 | chr3:4729886-4731562 FORWARD LENGTH=392	6	9	7
AT3G14310.1	| Symbols: ATPME3, PME3 | pectin methylesterase 3 | chr3:4772214-4775095 REVERSE LENGTH=592	6	3	8
AT3G14390.1	| Symbols: | Pyridoxal-dependent decarboxylase family protein | chr3:4806771-4808954 FORWARD LENGTH=484	6	3	7
AT3G14990.1	| Symbols: | Class I glutamine amidotransferase-like superfamily protein | chr3:5047510-5049621 FORWARD LENGTH=392	6	3	4
AT3G15000.1	| Symbols: | cobalt ion binding | chr3:5050321-5052121 FORWARD LENGTH=395	6	5	5
AT3G16060.1	| Symbols: | ATP binding microtubule motor family protein | chr3:5447503-5451196 FORWARD LENGTH=684	6	4	4
AT3G17240.1	| Symbols: mtLPD2 | lipoamide dehydrogenase 2 | chr3:5890278-5892166 REVERSE LENGTH=507	6	3	6
AT3G17820.1	| Symbols: ATGSKB6, GLN1.3, GLN1;3 | glutamine synthetase 1.3 | chr3:6097503-6099408 FORWARD LENGTH=354	6	4	4
AT3G17900.1	| Symbols: | unknown protein; FUNCTIONS IN: molecular_function unknown; INVOLVED IN: biological_process unknown; LOCATED IN: cellular_component unknown; EXPRESSED IN: 23 plant structures; EXPRESSED DURING: 13 growth stages; Has 45 Blast hits to 44 proteins in 14 species: Archae - 0; Bacteria - 0; Metazoa - 2; Fungi - 2; Plants - 39; Viruses - 0; Other Eukaryotes - 2 (source: NCBI BLink). | chr3:6…	6	11	9
AT3G18490.1	| Symbols: | Eukaryotic aspartyl protease family protein | chr3:6349090-6350592 REVERSE LENGTH=500	6	6	4
AT3G21140.1	| Symbols: | Pyridoxamine 5'-phosphate oxidase family protein | chr3:7409696-7412086 REVERSE LENGTH=387	6	6	4
AT3G27430.2	| Symbols: PBB1 | N-terminal nucleophile aminohydrolases (Ntn hydrolases) superfamily protein | chr3:10152910-10155052 FORWARD LENGTH=273	6	8	4
AT3G28500.1	| Symbols: | 60S acidic ribosomal protein family | chr3:10682204-10682551 FORWARD LENGTH=115	6	9	7
AT3G28820.1	| Symbols: | Protein of unknown function (DUF1216) | chr3:10827714-10829396 FORWARD LENGTH=434	6	4	5
AT3G43300.1	| Symbols: ATMIN7, BEN1 | HOPM interactor 7 | chr3:15234235-15245034 REVERSE LENGTH=1758	6	22	8
AT3G46780.1	| Symbols: PTAC16 | plastid transcriptionally active 16 | chr3:17228766-17231021 FORWARD LENGTH=510	6	2	3
AT3G46970.1	| Symbols: ATPHS2, PHS2 | alpha-glucan phosphorylase 2 | chr3:17301625-17306111 REVERSE LENGTH=841	6	8	8
AT3G47070.1	| Symbols: | LOCATED IN: thylakoid, chloroplast thylakoid membrane, chloroplast, chloroplast envelope; EXPRESSED IN: 22 plant structures; EXPRESSED DURING: 13 growth stages; CONTAINS InterPro DOMAIN/s: Thylakoid soluble phosphoprotein TSP9 (InterPro:IPR021584); Has 37 Blast hits to 37 proteins in 10 species: Archae - 0; Bacteria - 0; Metazoa - 0; Fungi - 0; Plants - 37; Viruses - 0; Other Eukaryo…	6	4	6
AT3G47370.2	| Symbols: | Ribosomal protein S10p/S20e family protein | chr3:17453671-17454437 REVERSE LENGTH=122	6	9	8
AT3G51240.1	| Symbols: F3H, TT6, F3'H | flavanone 3-hydroxylase | chr3:19025409-19026658 FORWARD LENGTH=358	6	7	10
AT3G52640.2	| Symbols: | Zn-dependent exopeptidases superfamily protein | chr3:19515078-19520290 REVERSE LENGTH=705	6	0	9
AT3G53180.1	| Symbols: | glutamate-ammonia ligases;catalytics;glutamate-ammonia ligases | chr3:19707068-19711188 FORWARD LENGTH=852	6	6	2
AT3G53520.4	| Symbols: UXS1 | UDP-glucuronic acid decarboxylase 1 | chr3:19841635-19844057 FORWARD LENGTH=458	6	7	5
AT3G53740.2	| Symbols: | Ribosomal protein L36e family protein | chr3:19913921-19914813 REVERSE LENGTH=112	6	7	4
AT3G55280.1	| Symbols: RPL23AB | ribosomal protein L23AB | chr3:20500667-20501519 FORWARD LENGTH=154	6	6	8
AT3G57660.1	| Symbols: NRPA1 | nuclear RNA polymerase A1 | chr3:21353746-21362814 FORWARD LENGTH=1670	6	9	6
AT3G58140.1	| Symbols: | phenylalanyl-tRNA synthetase class IIc family protein | chr3:21529988-21532386 REVERSE LENGTH=429	6	5	5
AT3G58730.1	| Symbols: | vacuolar ATP synthase subunit D (VATD) / V-ATPase D subunit / vacuolar proton pump D subunit (VATPD) | chr3:21718495-21719280 REVERSE LENGTH=261	6	4	5
AT3G61140.1	| Symbols: FUS6, ATFUS6, CSN1, COP11, EMB78, ATSK31, SK31 | 26S proteasome, regulatory subunit Rpn7;Proteasome component (PCI) domain | chr3:22626335-22628895 FORWARD LENGTH=441	6	9	5
AT3G61650.1	| Symbols: TUBG1 | gamma-tubulin | chr3:22812601-22815011 REVERSE LENGTH=474	6	10	7
AT3G63250.1	| Symbols: HMT-2, ATHMT-2, HMT2 | homocysteine methyltransferase 2 | chr3:23370575-23372587 REVERSE LENGTH=333	6	6	2
AT4G00810.1	| Symbols: | 60S acidic ribosomal protein family | chr4:346179-346957 REVERSE LENGTH=113	6	5	4
AT4G03520.1	| Symbols: ATHM2 | Thioredoxin superfamily protein | chr4:1562585-1564055 REVERSE LENGTH=186	6	3	5
AT4G09020.1	| Symbols: ATISA3, ISA3 | isoamylase 3 | chr4:5784099-5788839 FORWARD LENGTH=764	6	8	8
AT4G09800.1	| Symbols: RPS18C | S18 ribosomal protein | chr4:6173818-6174963 FORWARD LENGTH=152	6	9	6
AT4G10480.1	| Symbols: | Nascent polypeptide-associated complex (NAC), alpha subunit family protein | chr4:6478089-6479079 REVERSE LENGTH=212	6	4	6
AT4G15000.1	| Symbols: | Ribosomal L27e protein family | chr4:8571896-8572303 FORWARD LENGTH=135	6	8	5
AT4G15020.1	| Symbols: | hAT transposon superfamily | chr4:8575806-8578372 FORWARD LENGTH=768	6	10	4
AT4G15545.1	| Symbols: | unknown protein; BEST Arabidopsis thaliana protein match is: unknown protein (TAIR:AT1G16520.1); Has 30201 Blast hits to 17322 proteins in 780 species: Archae - 12; Bacteria - 1396; Metazoa - 17338; Fungi - 3422; Plants - 5037; Viruses - 0; Other Eukaryotes - 2996 (source: NCBI BLink). | chr4:8875932-8877567 FORWARD LENGTH=337	6	0	4
AT4G17100.2	| Symbols: | EXPRESSED IN: 23 plant structures; EXPRESSED DURING: 13 growth stages; CONTAINS InterPro DOMAIN/s: Endoribonuclease XendoU (InterPro:IPR018998). | chr4:9610164-9612513 REVERSE LENGTH=437	6	6	8
AT4G17830.2	| Symbols: | Peptidase M20/M25/M40 family protein | chr4:9915916-9918049 FORWARD LENGTH=445	6	9	6
AT4G18100.1	| Symbols: | Ribosomal protein L32e | chr4:10035715-10036475 REVERSE LENGTH=133	6	6	6
AT4G23600.1	| Symbols: CORI3, JR2 | Tyrosine transaminase family protein | chr4:12310657-12312885 FORWARD LENGTH=422	6	12	8
AT4G24130.1	| Symbols: | Protein of unknown function, DUF538 | chr4:12527861-12528423 FORWARD LENGTH=157	6	7	8
AT4G25080.3	| Symbols: CHLM | magnesium-protoporphyrin IX methyltransferase | chr4:12877015-12878128 FORWARD LENGTH=312	6	2	8
AT4G27090.1	| Symbols: | Ribosomal protein L14 | chr4:13594104-13595187 REVERSE LENGTH=134	6	15	3
AT4G29350.1	| Symbols: PFN2, PRO2, PRF2 | profilin 2 | chr4:14450135-14451119 FORWARD LENGTH=131	6	4	3
AT4G30800.1	| Symbols: | Nucleic acid-binding, OB-fold-like protein | chr4:15001216-15002392 FORWARD LENGTH=159	6	7	2
AT4G31300.2	| Symbols: PBA1 | N-terminal nucleophile aminohydrolases (Ntn hydrolases) superfamily protein | chr4:15188927-15190935 FORWARD LENGTH=234	6	7	9
AT4G33400.1	| Symbols: | Vacuolar import/degradation, Vid27-related protein | chr4:16078189-16080410 REVERSE LENGTH=645	6	9	2
AT4G35250.1	| Symbols: | NAD(P)-binding Rossmann-fold superfamily protein | chr4:16771401-16773269 REVERSE LENGTH=395	6	3	4
AT4G37000.1	| Symbols: ACD2, ATRCCR | accelerated cell death 2 (ACD2) | chr4:17442627-17443762 FORWARD LENGTH=319	6	4	6
AT5G05620.1	| Symbols: TUBG2, ATGCP2, GCP2 | gamma-tubulin complex protein 2 | chr5:1679340-1681719 FORWARD LENGTH=474	6	10	7
AT5G07350.2	| Symbols: Tudor1, AtTudor1, TSN1 | TUDOR-SN protein 1 | chr5:2320021-2324892 REVERSE LENGTH=1007	6	6	7
AT5G11880.1	| Symbols: | Pyridoxal-dependent decarboxylase family protein | chr5:3827806-3829942 REVERSE LENGTH=489	6	3	6
AT5G13450.1	| Symbols: ATP5 | delta subunit of Mt ATP synthase | chr5:4310558-4311941 REVERSE LENGTH=238	6	3	5
AT5G13510.1	| Symbols: | Ribosomal protein L10 family protein | chr5:4341294-4341956 FORWARD LENGTH=220	6	7	5
AT5G13630.1	| Symbols: GUN5, CCH, CHLH, CCH1, ABAR | magnesium-chelatase subunit chlH, chloroplast, putative / Mg-protoporphyrin IX chelatase, putative (CHLH) | chr5:4387567-4392082 REVERSE LENGTH=1381	6	4	0
AT5G13780.1	| Symbols: | Acyl-CoA N-acyltransferases (NAT) superfamily protein | chr5:4447610-4448603 REVERSE LENGTH=192	6	2	6
AT5G13930.1	| Symbols: CHS, TT4, ATCHS | Chalcone and stilbene synthase family protein | chr5:4488762-4490035 FORWARD LENGTH=395	6	5	4
AT5G14250.1	| Symbols: COP13, CSN3, FUS11 | Proteasome component (PCI) domain protein | chr5:4597970-4600561 FORWARD LENGTH=429	6	9	7
AT5G18380.1	| Symbols: | Ribosomal protein S5 domain 2-like superfamily protein | chr5:6090253-6090693 REVERSE LENGTH=146	6	8	4
AT5G20920.1	| Symbols: EIF2 BETA, EMB1401 | eukaryotic translation initiation factor 2 beta subunit | chr5:7094994-7096661 REVERSE LENGTH=268	6	6	7
AT5G22440.1	| Symbols: | Ribosomal protein L1p/L10e family | chr5:7435328-7436486 REVERSE LENGTH=217	6	7	4
AT5G28740.1	| Symbols: | Tetratricopeptide repeat (TPR)-like superfamily protein | chr5:10780774-10783772 FORWARD LENGTH=917	6	2	2
AT5G35430.1	| Symbols: | Tetratricopeptide repeat (TPR)-like superfamily protein | chr5:13662077-13665735 FORWARD LENGTH=786	6	5	3
AT5G39740.1	| Symbols: OLI7, RPL5B | ribosomal protein L5 B | chr5:15903365-15905185 FORWARD LENGTH=301	6	13	6
AT5G40580.1	| Symbols: PBB2 | 20S proteasome beta subunit PBB2 | chr5:16248511-16250451 REVERSE LENGTH=274	6	8	5
AT5G42820.2	| Symbols: ATU2AF35B, U2AF35B | Zinc finger C-x8-C-x5-C-x3-H type family protein | chr5:17170445-17171296 REVERSE LENGTH=283	6	10	6
AT5G42970.1	| Symbols: COP8, FUS4, EMB134, COP14, CSN4, FUS8, ATS4 | Proteasome component (PCI) domain protein | chr5:17237470-17240649 REVERSE LENGTH=397	6	11	9
AT5G46810.1	| Symbols: | Protein of Unknown Function (DUF239) | chr5:18991164-18993314 FORWARD LENGTH=354	6	2	0
AT5G50950.1	| Symbols: FUM2 | FUMARASE 2 | chr5:20729687-20733476 FORWARD LENGTH=510	6	7	5
AT5G52470.1	| Symbols: FIB1, FBR1, ATFIB1, ATFBR1, SKIP7 | fibrillarin 1 | chr5:21294290-21296509 FORWARD LENGTH=308	6	7	8
AT5G53460.1	| Symbols: GLT1 | NADH-dependent glutamate synthase 1 | chr5:21700518-21709629 FORWARD LENGTH=2208	6	3	3
AT5G54900.1	| Symbols: ATRBP45A, RBP45A | RNA-binding protein 45A | chr5:22295412-22298126 FORWARD LENGTH=387	6	5	6
AT5G55280.1	| Symbols: FTSZ1-1, ATFTSZ1-1, CPFTSZ | homolog of bacterial cytokinesis Z-ring protein FTSZ 1-1 | chr5:22420740-22422527 REVERSE LENGTH=433	6	4	7
AT5G56350.1	| Symbols: | Pyruvate kinase family protein | chr5:22820254-22822529 REVERSE LENGTH=498	6	4	7
AT5G60360.3	| Symbols: AALP, ALP | aleurain-like protease | chr5:24280044-24282157 FORWARD LENGTH=361	6	2	4
AT5G60670.1	| Symbols: | Ribosomal protein L11 family protein | chr5:24381066-24381566 REVERSE LENGTH=166	6	7	7
AT5G61410.1	| Symbols: RPE, EMB2728 | D-ribulose-5-phosphate-3-epimerase | chr5:24684085-24685836 REVERSE LENGTH=281	6	3	5
AT5G61790.1	| Symbols: CNX1, ATCNX1 | calnexin 1 | chr5:24827394-24829642 REVERSE LENGTH=530	6	13	10
AT5G63570.1	| Symbols: GSA1 | glutamate-1-semialdehyde-2,1-aminomutase | chr5:25451957-25453620 FORWARD LENGTH=474	6	5	8
AT5G65430.3	| Symbols: GRF8 | general regulatory factor 8 | chr5:26148630-26150255 REVERSE LENGTH=260	6	11	7
AT5G65620.1	| Symbols: | Zincin-like metalloproteases family protein | chr5:26221951-26225784 FORWARD LENGTH=791	6	9	11
AT5G66120.2	| Symbols: | 3-dehydroquinate synthase, putative | chr5:26431516-26433649 REVERSE LENGTH=442	6	2	8
AT1G01510.1	| Symbols: AN | NAD(P)-binding Rossmann-fold superfamily protein | chr1:187235-189836 FORWARD LENGTH=636	5	4	0
AT1G02560.1	| Symbols: CLPP5, NCLPP5, NCLPP1 | nuclear encoded CLP protease 5 | chr1:538000-539805 FORWARD LENGTH=298	5	5	3
AT1G02780.1	| Symbols: emb2386 | Ribosomal protein L19e family protein | chr1:608120-609391 REVERSE LENGTH=214	5	5	6
AT1G03090.2	| Symbols: MCCA | methylcrotonyl-CoA carboxylase alpha chain, mitochondrial / 3-methylcrotonyl-CoA carboxylase 1 (MCCA) | chr1:739715-743819 FORWARD LENGTH=734	5	18	6
AT1G04270.1	| Symbols: RPS15 | cytosolic ribosomal protein S15 | chr1:1141852-1142960 REVERSE LENGTH=152	5	4	2
AT1G04990.2	| Symbols: | Zinc finger C-x8-C-x5-C-x3-H type family protein | chr1:1419368-1421454 REVERSE LENGTH=404	5	8	6
AT1G05720.1	| Symbols: | selenoprotein family protein | chr1:1717677-1718849 REVERSE LENGTH=163	5	5	7
AT1G07770.1	| Symbols: RPS15A | ribosomal protein S15A | chr1:2408413-2409065 REVERSE LENGTH=130	5	5	4
AT1G09590.1	| Symbols: | Translation protein SH3-like family protein | chr1:3106549-3107606 FORWARD LENGTH=164	5	7	4
AT1G09690.1	| Symbols: | Translation protein SH3-like family protein | chr1:3136407-3137430 REVERSE LENGTH=164	5	7	4
AT1G09750.1	| Symbols: | Eukaryotic aspartyl protease family protein | chr1:3157541-3158960 FORWARD LENGTH=449	5	5	6
AT1G11840.6	| Symbols: GLX1 | glyoxalase I homolog | chr1:3995928-3997518 FORWARD LENGTH=322	5	5	5
AT1G11910.1	| Symbols: APA1, ATAPA1 | aspartic proteinase A1 | chr1:4017119-4019874 REVERSE LENGTH=506	5	2	6
AT1G13460.1	| Symbols: | Protein phosphatase 2A regulatory B subunit family protein | chr1:4616504-4618180 FORWARD LENGTH=492	5	2	3
AT1G13870.1	| Symbols: DRL1, AtKTI12 | calmodulin binding;purine nucleotide binding | chr1:4747437-4748345 REVERSE LENGTH=302	5	5	2
AT1G14320.1	| Symbols: SAC52, RPL10, RPL10A | Ribosomal protein L16p/L10e family protein | chr1:4888270-4889408 FORWARD LENGTH=220	5	8	6
AT1G14410.1	| Symbols: ATWHY1, PTAC1, WHY1 | ssDNA-binding transcriptional regulator | chr1:4929352-4930810 REVERSE LENGTH=263	5	8	8
AT1G15730.1	| Symbols: | Cobalamin biosynthesis CobW-like protein | chr1:5407535-5409937 REVERSE LENGTH=448	5	3	2
AT1G17290.1	| Symbols: AlaAT1 | alanine aminotransferas | chr1:5922771-5926093 FORWARD LENGTH=543	5	3	3
AT1G20580.1	| Symbols: | Small nuclear ribonucleoprotein family protein | chr1:7128979-7130371 FORWARD LENGTH=131	5	5	3
AT1G20920.1	| Symbols: | P-loop containing nucleoside triphosphate hydrolases superfamily protein | chr1:7285342-7288842 FORWARD LENGTH=1166	5	8	7
AT1G23820.1	| Symbols: SPDS1 | spermidine synthase 1 | chr1:8420278-8422724 FORWARD LENGTH=378	5	6	8
AT1G24050.1	| Symbols: | RNA-processing, Lsm domain | chr1:8507057-8508439 FORWARD LENGTH=188	5	5	0
AT1G24190.1	| Symbols: SIN3, ATSIN3, SNL3 | SIN3-like 3 | chr1:8563858-8569927 REVERSE LENGTH=1330	5	3	2
AT1G24360.1	| Symbols: | NAD(P)-binding Rossmann-fold superfamily protein | chr1:8640820-8643283 FORWARD LENGTH=319	5	3	2
AT1G26480.1	| Symbols: GRF12, GF14 IOTA | general regulatory factor 12 | chr1:9156573-9157845 REVERSE LENGTH=268	5	6	4
AT1G31180.1	| Symbols: ATIMD3, IMD3, IPMDH1 | isopropylmalate dehydrogenase 3 | chr1:11142843-11144617 REVERSE LENGTH=404	5	0	4
AT1G31230.1	| Symbols: AK-HSDH I, AK-HSDH | aspartate kinase-homoserine dehydrogenase i | chr1:11158744-11163055 REVERSE LENGTH=911	5	4	5
AT1G43190.1	| Symbols: PTB3 | polypyrimidine tract-binding protein 3 | chr1:16275432-16278185 REVERSE LENGTH=432	5	5	5
AT1G53580.1	| Symbols: GLX2-3, ETHE1, GLY3 | glyoxalase II 3 | chr1:19991542-19993250 REVERSE LENGTH=294	5	7	8
AT1G57660.1	| Symbols: | Translation protein SH3-like family protein | chr1:21355567-21356364 FORWARD LENGTH=164	5	7	4
AT1G57860.1	| Symbols: | Translation protein SH3-like family protein | chr1:21430034-21430827 REVERSE LENGTH=164	5	7	4
AT1G59900.1	| Symbols: AT-E1 ALPHA, E1 ALPHA | pyruvate dehydrogenase complex E1 alpha subunit | chr1:22051368-22053660 FORWARD LENGTH=389	5	9	4
AT1G60780.1	| Symbols: HAP13 | Clathrin adaptor complexes medium subunit family protein | chr1:22369289-22371885 REVERSE LENGTH=428	5	7	4
AT1G62380.1	| Symbols: ACO2, ATACO2 | ACC oxidase 2 | chr1:23082340-23084068 FORWARD LENGTH=320	5	7	5
AT1G62390.1	| Symbols: Phox2 | Octicosapeptide/Phox/Bem1p (PB1) domain-containing protein / tetratricopeptide repeat (TPR)-containing protein | chr1:23084632-23086887 REVERSE LENGTH=751	5	7	3
AT1G64190.1	| Symbols: | 6-phosphogluconate dehydrogenase family protein | chr1:23825549-23827012 REVERSE LENGTH=487	5	10	7
AT1G64790.2	| Symbols: ILA | ILITYHIA | chr1:24065232-24083403 REVERSE LENGTH=2696	5	15	0
AT1G65150.1	| Symbols: | TRAF-like family protein | chr1:24204167-24205558 REVERSE LENGTH=296	5	7	5
AT1G66580.1	| Symbols: SAG24, RPL10C | senescence associated gene 24 | chr1:24839208-24840439 FORWARD LENGTH=221	5	9	5
AT1G71500.1	| Symbols: | Rieske (2Fe-2S) domain-containing protein | chr1:26936084-26937331 FORWARD LENGTH=287	5	5	6
AT1G72810.1	| Symbols: | Pyridoxal-5'-phosphate-dependent enzyme family protein | chr1:27398760-27400393 REVERSE LENGTH=516	5	4	3
AT1G72970.1	| Symbols: HTH, EDA17 | Glucose-methanol-choline (GMC) oxidoreductase family protein | chr1:27452872-27455706 FORWARD LENGTH=594	5	6	2
AT1G73600.2	| Symbols: | S-adenosyl-L-methionine-dependent methyltransferases superfamily protein | chr1:27669224-27673400 FORWARD LENGTH=504	5	4	7
AT1G74030.1	| Symbols: ENO1 | enolase 1 | chr1:27839465-27841901 REVERSE LENGTH=477	5	6	3
AT1G74210.1	| Symbols: | PLC-like phosphodiesterases superfamily protein | chr1:27910396-27912785 FORWARD LENGTH=392	5	0	0
AT1G74260.1	| Symbols: PUR4 | purine biosynthesis 4 | chr1:27923005-27927764 REVERSE LENGTH=1407	5	4	3
AT1G77510.1	| Symbols: ATPDIL1-2, PDI6, ATPDI6, PDIL1-2 | PDI-like 1-2 | chr1:29126742-29129433 FORWARD LENGTH=508	5	3	2
AT1G78630.1	| Symbols: emb1473 | Ribosomal protein L13 family protein | chr1:29575997-29577406 FORWARD LENGTH=241	5	4	6
AT1G80270.1	| Symbols: PPR596 | PENTATRICOPEPTIDE REPEAT 596 | chr1:30181265-30183331 FORWARD LENGTH=596	5	10	7
AT1G80600.1	| Symbols: WIN1 | HOPW1-1-interacting 1 | chr1:30298675-30300513 REVERSE LENGTH=457	5	4	8
AT2G01690.2	| Symbols: | ARM repeat superfamily protein | chr2:309144-313499 REVERSE LENGTH=744	5	10	3
AT2G03640.3	| Symbols: | Nuclear transport factor 2 (NTF2) family protein with RNA binding (RRM-RBD-RNP motifs) domain | chr2:1104525-1106418 REVERSE LENGTH=454	5	4	5
AT2G09990.1	| Symbols: | Ribosomal protein S5 domain 2-like superfamily protein | chr2:3781442-3781882 FORWARD LENGTH=146	5	7	3
AT2G10940.1	| Symbols: | Bifunctional inhibitor/lipid-transfer protein/seed storage 2S albumin superfamily protein | chr2:4311160-4312035 REVERSE LENGTH=291	5	5	4
AT2G16570.1	| Symbols: ATASE, ATASE1, ASE1 | GLN phosphoribosyl pyrophosphate amidotransferase 1 | chr2:7180424-7182124 REVERSE LENGTH=566	5	4	0
AT2G16780.1	| Symbols: MSI2, MSI02, NFC02, NFC2 | Transducin family protein / WD-40 repeat family protein | chr2:7281615-7283583 REVERSE LENGTH=415	5	3	4
AT2G19490.1	| Symbols: | recA DNA recombination family protein | chr2:8441732-8444006 FORWARD LENGTH=430	5	4	2
AT2G21060.1	| Symbols: ATGRP2B, ATCSP4, GRP2B | glycine-rich protein 2B | chr2:9036983-9037588 REVERSE LENGTH=201	5	5	6
AT2G21130.1	| Symbols: | Cyclophilin-like peptidyl-prolyl cis-trans isomerase family protein | chr2:9055619-9056143 REVERSE LENGTH=174	5	12	9
AT2G25170.1	| Symbols: PKL, GYM, CHD3, CHR6, SSL2 | chromatin remodeling factor CHD3 (PICKLE) | chr2:10714411-10723763 FORWARD LENGTH=1384	5	5	2
AT2G33610.1	| Symbols: ATSWI3B, CHB2, SWI3B | switch subunit 3 | chr2:14229023-14231149 FORWARD LENGTH=469	5	4	4
AT2G34560.2	| Symbols: | P-loop containing nucleoside triphosphate hydrolases superfamily protein | chr2:14560266-14562695 FORWARD LENGTH=393	5	6	4
AT2G37600.1	| Symbols: | Ribosomal protein L36e family protein | chr2:15774410-15775203 REVERSE LENGTH=113	5	6	4
AT2G39770.1	| Symbols: CYT1, VTC1, SOZ1, EMB101, GMP1 | Glucose-1-phosphate adenylyltransferase family protein | chr2:16589401-16590741 FORWARD LENGTH=361	5	3	3
AT2G40490.1	| Symbols: HEME2 | Uroporphyrinogen decarboxylase | chr2:16912961-16914988 FORWARD LENGTH=394	5	2	5
AT2G41500.1	| Symbols: LIS, EMB2776 | WD-40 repeat family protein / small nuclear ribonucleoprotein Prp4p-related | chr2:17304319-17306855 REVERSE LENGTH=554	5	10	5
AT2G43790.1	| Symbols: ATMPK6, MPK6, MAPK6, ATMAPK6 | MAP kinase 6 | chr2:18138477-18140693 FORWARD LENGTH=395	5	7	0
AT2G44040.1	| Symbols: | Dihydrodipicolinate reductase, bacterial/plant | chr2:18221985-18223998 REVERSE LENGTH=347	5	5	0
AT2G44350.2	| Symbols: ATCS, CSY4 | Citrate synthase family protein | chr2:18316673-18320524 FORWARD LENGTH=474	5	13	7
AT2G47620.1	| Symbols: ATSWI3A, CHB1, SWI3A | SWITCH/sucrose nonfermenting 3A | chr2:19532034-19534251 FORWARD LENGTH=512	5	10	4
AT2G47980.1	| Symbols: SCC3, ATSCC3 | sister-chromatid cohesion protein 3 | chr2:19631423-19636795 FORWARD LENGTH=1098	5	9	2
AT3G01180.1	| Symbols: AtSS2, SS2 | starch synthase 2 | chr3:62456-65678 REVERSE LENGTH=792	5	9	4
AT3G02770.1	| Symbols: | Ribonuclease E inhibitor RraA/Dimethylmenaquinone methyltransferase | chr3:601017-601884 REVERSE LENGTH=166	5	3	5
AT3G03380.1	| Symbols: DegP7 | DegP protease 7 | chr3:799720-808319 FORWARD LENGTH=1097	5	5	4
AT3G03710.1	| Symbols: RIF10, PNP | polyribonucleotide nucleotidyltransferase, putative | chr3:919542-924906 FORWARD LENGTH=922	5	4	4
AT3G04610.1	| Symbols: FLK | RNA-binding KH domain-containing protein | chr3:1250762-1254272 REVERSE LENGTH=577	5	4	5
AT3G04920.1	| Symbols: | Ribosomal protein S24e family protein | chr3:1360989-1362065 FORWARD LENGTH=133	5	5	6
AT3G05560.1	| Symbols: | Ribosomal L22e protein family | chr3:1614641-1615204 FORWARD LENGTH=124	5	8	5
AT3G05590.1	| Symbols: RPL18 | ribosomal protein L18 | chr3:1621511-1622775 FORWARD LENGTH=187	5	5	3
AT3G06350.1	| Symbols: EMB3004, MEE32 | dehydroquinate dehydratase, putative / shikimate dehydrogenase, putative | chr3:1924536-1927701 REVERSE LENGTH=603	5	3	6
AT3G06400.3	| Symbols: CHR11 | chromatin-remodeling protein 11 | chr3:1941066-1946700 FORWARD LENGTH=1057	5	5	0
AT3G06670.2	| Symbols: | binding | chr3:2105908-2113136 REVERSE LENGTH=886	5	4	3
AT3G07300.3	| Symbols: | NagB/RpiA/CoA transferase-like superfamily protein | chr3:2324967-2327380 REVERSE LENGTH=409	5	8	6
AT3G10220.1	| Symbols: | tubulin folding cofactor B | chr3:3161977-3164037 FORWARD LENGTH=243	5	7	4
AT3G10690.1	| Symbols: GYRA | DNA GYRASE A | chr3:3339612-3346243 REVERSE LENGTH=950	5	2	4
AT3G10740.1	| Symbols: ASD1, ARAF1, ARAF, ATASD1 | alpha-L-arabinofuranosidase 1 | chr3:3361031-3364573 REVERSE LENGTH=678	5	4	2
AT3G10850.1	| Symbols: GLX2-2, GLY2 | Metallo-hydrolase/oxidoreductase superfamily protein | chr3:3397756-3399522 REVERSE LENGTH=258	5	9	3
AT3G11270.1	| Symbols: MEE34 | Mov34/MPN/PAD-1 family protein | chr3:3528989-3531317 FORWARD LENGTH=310	5	5	7
AT3G11710.1	| Symbols: ATKRS-1 | lysyl-tRNA synthetase 1 | chr3:3702359-3705613 REVERSE LENGTH=626	5	7	10
AT3G15190.1	| Symbols: | chloroplast 30S ribosomal protein S20, putative | chr3:5116216-5117412 FORWARD LENGTH=202	5	7	4
AT3G16950.2	| Symbols: LPD1, ptlpd1 | lipoamide dehydrogenase 1 | chr3:5786508-5790383 REVERSE LENGTH=623	5	6	7
AT3G17170.1	| Symbols: RFC3 | Translation elongation factor EF1B/ribosomal protein S6 family protein | chr3:5853186-5854853 REVERSE LENGTH=314	5	7	5
AT3G17760.1	| Symbols: GAD5 | glutamate decarboxylase 5 | chr3:6078893-6080838 REVERSE LENGTH=494	5	10	5
AT3G22220.1	| Symbols: | hAT transposon superfamily | chr3:7839808-7842358 REVERSE LENGTH=761	5	9	0
AT3G22310.1	| Symbols: PMH1, ATRH9 | putative mitochondrial RNA helicase 1 | chr3:7887382-7889806 FORWARD LENGTH=610	5	6	4
AT3G22630.1	| Symbols: PBD1, PRCGB | 20S proteasome beta subunit D1 | chr3:8009709-8010774 REVERSE LENGTH=204	5	8	5
AT3G24170.1	| Symbols: ATGR1, GR1 | glutathione-disulfide reductase | chr3:8729762-8734115 REVERSE LENGTH=499	5	5	3
AT3G24430.1	| Symbols: HCF101 | ATP binding | chr3:8868731-8872154 REVERSE LENGTH=532	5	5	4
AT3G26020.4	| Symbols: | Protein phosphatase 2A regulatory B subunit family protein | chr3:9514363-9516585 FORWARD LENGTH=529	5	3	0
AT3G43190.1	| Symbols: SUS4, ATSUS4 | sucrose synthase 4 | chr3:15179204-15182577 REVERSE LENGTH=808	5	5	6
AT3G46820.1	| Symbols: TOPP5 | type one serine/threonine protein phosphatase 5 | chr3:17242447-17243992 REVERSE LENGTH=312	5	0	3
AT3G47470.1	| Symbols: LHCA4, CAB4 | light-harvesting chlorophyll-protein complex I subunit A4 | chr3:17493622-17494773 REVERSE LENGTH=251	5	4	3
AT3G47650.1	| Symbols: | DnaJ/Hsp40 cysteine-rich domain superfamily protein | chr3:17569576-17570262 FORWARD LENGTH=136	5	5	6
AT3G48500.2	| Symbols: PDE312, PTAC10 | Nucleic acid-binding, OB-fold-like protein | chr3:17962209-17965408 FORWARD LENGTH=697	5	10	2
AT3G48680.1	| Symbols: GAMMA CAL2 | gamma carbonic anhydrase-like 2 | chr3:18035107-18036773 FORWARD LENGTH=256	5	2	4
AT3G49080.1	| Symbols: | Ribosomal protein S5 domain 2-like superfamily protein | chr3:18194500-18196657 REVERSE LENGTH=430	5	4	6
AT3G50670.1	| Symbols: U1-70K, U1SNRNP | U1 small nuclear ribonucleoprotein-70K | chr3:18826476-18829492 REVERSE LENGTH=427	5	18	4
AT3G51000.1	| Symbols: | alpha/beta-Hydrolases superfamily protein | chr3:18945258-18946499 REVERSE LENGTH=323	5	4	3
AT3G53900.2	| Symbols: UPP, PYRR | uracil phosphoribosyltransferase | chr3:19956914-19959006 REVERSE LENGTH=296	5	5	6
AT3G53990.1	| Symbols: | Adenine nucleotide alpha hydrolases-like superfamily protein | chr3:19989658-19991019 REVERSE LENGTH=160	5	4	6
AT3G55120.1	| Symbols: TT5, A11, CFI | Chalcone-flavanone isomerase family protein | chr3:20430248-20431415 REVERSE LENGTH=246	5	4	7
AT3G56070.1	| Symbols: ROC2 | rotamase cyclophilin 2 | chr3:20806987-20807517 REVERSE LENGTH=176	5	3	3
AT3G56340.1	| Symbols: | Ribosomal protein S26e family protein | chr3:20892309-20893343 REVERSE LENGTH=130	5	8	5
AT3G56490.1	| Symbols: HIT3, HINT1 | HIS triad family protein 3 | chr3:20941532-20943129 FORWARD LENGTH=147	5	7	4
AT3G62030.2	| Symbols: ROC4 | rotamase CYP 4 | chr3:22973004-22975139 FORWARD LENGTH=313	5	5	0
AT3G63140.1	| Symbols: CSP41A | chloroplast stem-loop binding protein of 41 kDa | chr3:23327006-23328620 REVERSE LENGTH=406	5	7	11
AT4G01897.1	| Symbols: | unknown protein; CONTAINS InterPro DOMAIN/s: Protein of unknown function DUF952 (InterPro:IPR009297); Has 763 Blast hits to 763 proteins in 180 species: Archae - 0; Bacteria - 351; Metazoa - 0; Fungi - 0; Plants - 29; Viruses - 0; Other Eukaryotes - 383 (source: NCBI BLink). | chr4:820487-821466 REVERSE LENGTH=122	5	3	4
AT4G02150.1	| Symbols: MOS6, ATIMPALPHA3, IMPA-3 | ARM repeat superfamily protein | chr4:950884-953602 REVERSE LENGTH=531	5	13	4
AT4G12960.2	| Symbols: GILT, AtGILT | Gamma interferon responsive lysosomal thiol (GILT) reductase family protein | chr4:7583301-7584412 FORWARD LENGTH=243	5	3	0
AT4G14710.5	| Symbols: ATARD2 | RmlC-like cupins superfamily protein | chr4:8424897-8426174 REVERSE LENGTH=201	5	6	5
AT4G15570.1	| Symbols: MAA3 | P-loop containing nucleoside triphosphate hydrolases superfamily protein | chr4:8893043-8898858 FORWARD LENGTH=818	5	0	0
AT4G16060.1	| Symbols: | unknown protein; FUNCTIONS IN: molecular_function unknown; INVOLVED IN: biological_process unknown; LOCATED IN: chloroplast, chloroplast stroma; EXPRESSED IN: 22 plant structures; EXPRESSED DURING: 13 growth stages; Has 42 Blast hits to 42 proteins in 16 species: Archae - 0; Bacteria - 2; Metazoa - 0; Fungi - 0; Plants - 33; Viruses - 0; Other Eukaryotes - 7 (source: NCBI BLink). | c…	5	4	3
AT4G18060.1	| Symbols: | SH3 domain-containing protein | chr4:10027668-10029662 REVERSE LENGTH=351	5	9	2
AT4G20050.1	| Symbols: QRT3 | Pectin lyase-like superfamily protein | chr4:10849911-10852090 REVERSE LENGTH=481	5	5	3
AT4G21860.1	| Symbols: MSRB2 | methionine sulfoxide reductase B 2 | chr4:11600238-11601507 REVERSE LENGTH=202	5	6	3
AT4G25130.1	| Symbols: PMSR4 | peptide met sulfoxide reductase 4 | chr4:12898802-12899998 REVERSE LENGTH=258	5	10	5
AT4G25630.1	| Symbols: FIB2, ATFIB2 | fibrillarin 2 | chr4:13074239-13076205 FORWARD LENGTH=320	5	7	8
AT4G26900.1	| Symbols: AT-HF, HISN4 | HIS HF | chr4:13515514-13519608 FORWARD LENGTH=592	5	8	5
AT4G28080.1	| Symbols: | Tetratricopeptide repeat (TPR)-like superfamily protein | chr4:13948993-13957840 REVERSE LENGTH=1819	5	4	4
AT4G29340.1	| Symbols: PRF4 | profilin 4 | chr4:14447718-14448467 FORWARD LENGTH=134	5	6	5
AT4G30920.1	| Symbols: | Cytosol aminopeptidase family protein | chr4:15046589-15049304 REVERSE LENGTH=583	5	7	9
AT4G34860.1	| Symbols: | Plant neutral invertase family protein | chr4:16609955-16612019 REVERSE LENGTH=571	5	6	5
AT4G35260.1	| Symbols: IDH1, IDH-I | isocitrate dehydrogenase 1 | chr4:16774494-16776233 REVERSE LENGTH=367	5	3	8
AT4G37210.1	| Symbols: | Tetratricopeptide repeat (TPR)-like superfamily protein | chr4:17512376-17514421 FORWARD LENGTH=492	5	5	0
AT5G02050.1	| Symbols: | Mitochondrial glycoprotein family protein | chr5:403239-404244 REVERSE LENGTH=267	5	4	5
AT5G02740.1	| Symbols: | Ribosomal protein S24e family protein | chr5:616517-618267 FORWARD LENGTH=228	5	0	3
AT5G05270.1	| Symbols: | Chalcone-flavanone isomerase family protein | chr5:1563492-1564827 FORWARD LENGTH=209	5	3	4
AT5G05990.1	| Symbols: | Mitochondrial glycoprotein family protein | chr5:1806911-1807895 REVERSE LENGTH=259	5	3	3
AT5G08280.1	| Symbols: HEMC | hydroxymethylbilane synthase | chr5:2663763-2665596 REVERSE LENGTH=382	5	9	10
AT5G10240.1	| Symbols: ASN3 | asparagine synthetase 3 | chr5:3212934-3216418 REVERSE LENGTH=578	5	5	4
AT5G12110.1	| Symbols: | Glutathione S-transferase, C-terminal-like;Translation elongation factor EF1B/ribosomal protein S6 | chr5:3914483-3915732 FORWARD LENGTH=228	5	6	5
AT5G13380.1	| Symbols: | Auxin-responsive GH3 family protein | chr5:4289912-4292355 FORWARD LENGTH=624	5	3	0
AT5G14590.1	| Symbols: | Isocitrate/isopropylmalate dehydrogenase family protein | chr5:4703533-4706627 REVERSE LENGTH=485	5	0	3
AT5G15530.1	| Symbols: BCCP2, CAC1-B | biotin carboxyl carrier protein 2 | chr5:5038955-5040437 FORWARD LENGTH=255	5	5	3
AT5G16270.1	| Symbols: ATRAD21.3, SYN4 | sister chromatid cohesion 1 protein 4 | chr5:5316783-5322330 FORWARD LENGTH=1031	5	9	3
AT5G16450.1	| Symbols: | Ribonuclease E inhibitor RraA/Dimethylmenaquinone methyltransferase | chr5:5374357-5375342 FORWARD LENGTH=166	5	5	6
AT5G16510.1	| Symbols: | Alpha-1,4-glucan-protein synthase family protein | chr5:5393296-5394342 FORWARD LENGTH=348	5	0	2
AT5G16960.1	| Symbols: | Zinc-binding dehydrogenase family protein | chr5:5574537-5575884 REVERSE LENGTH=346	5	3	5
AT5G17310.2	| Symbols: UGP2 | UDP-glucose pyrophosphorylase 2 | chr5:5696955-5700845 REVERSE LENGTH=470	5	6	7
AT5G20720.1	| Symbols: CPN20, CPN10, CHCPN10, ATCPN21, CPN21 | chaperonin 20 | chr5:7015015-7016354 FORWARD LENGTH=253	5	8	7
AT5G22580.1	| Symbols: | Stress responsive A/B Barrel Domain | chr5:7502709-7503137 FORWARD LENGTH=111	5	3	4
AT5G23140.1	| Symbols: CLPP2, NCLPP7 | nuclear-encoded CLP protease P7 | chr5:7783811-7784826 FORWARD LENGTH=241	5	4	4
AT5G23900.1	| Symbols: | Ribosomal protein L13e family protein | chr5:8064176-8065081 REVERSE LENGTH=206	5	4	4
AT5G24770.1	| Symbols: VSP2, ATVSP2 | vegetative storage protein 2 | chr5:8500713-8501844 REVERSE LENGTH=265	5	7	5
AT5G27380.1	| Symbols: GSH2, GSHB | glutathione synthetase 2 | chr5:9668211-9670912 REVERSE LENGTH=539	5	2	4
AT5G27770.1	| Symbols: | Ribosomal L22e protein family | chr5:9836166-9837113 FORWARD LENGTH=124	5	8	5
AT5G27850.1	| Symbols: | Ribosomal protein L18e/L15 superfamily protein | chr5:9873169-9874297 FORWARD LENGTH=187	5	8	8
AT5G28850.2	| Symbols: | Calcium-binding EF-hand family protein | chr5:10877360-10881278 REVERSE LENGTH=536	5	8	7
AT5G28900.1	| Symbols: | Calcium-binding EF-hand family protein | chr5:10925852-10929892 FORWARD LENGTH=536	5	8	7
AT5G38640.1	| Symbols: | NagB/RpiA/CoA transferase-like superfamily protein | chr5:15468020-15470674 REVERSE LENGTH=642	5	6	4
AT5G40760.1	| Symbols: G6PD6 | glucose-6-phosphate dehydrogenase 6 | chr5:16311284-16314556 FORWARD LENGTH=515	5	7	3
AT5G41520.1	| Symbols: | RNA binding Plectin/S10 domain-containing protein | chr5:16609377-16610583 REVERSE LENGTH=180	5	3	3
AT5G41770.1	| Symbols: | crooked neck protein, putative / cell cycle protein, putative | chr5:16718021-16720936 FORWARD LENGTH=705	5	0	5
AT5G41950.1	| Symbols: | Tetratricopeptide repeat (TPR)-like superfamily protein | chr5:16785825-16789360 FORWARD LENGTH=565	5	7	3
AT5G42980.1	| Symbols: ATTRX3, ATH3, ATTRXH3, TRXH3, TRX3 | thioredoxin 3 | chr5:17242772-17243718 FORWARD LENGTH=118	5	4	6
AT5G48375.1	| Symbols: TGG3, BGLU39 | thioglucoside glucosidase 3 | chr5:19601303-19603883 REVERSE LENGTH=439	5	4	5
AT5G48480.1	| Symbols: | Lactoylglutathione lyase / glyoxalase I family protein | chr5:19644814-19645658 FORWARD LENGTH=166	5	3	5
AT5G49810.1	| Symbols: MMT | methionine S-methyltransferase | chr5:20239418-20246046 FORWARD LENGTH=1071	5	0	3
AT5G54770.1	| Symbols: THI1, TZ, THI4 | thiazole biosynthetic enzyme, chloroplast (ARA6) (THI1) (THI4) | chr5:22246634-22247891 FORWARD LENGTH=349	5	5	6
AT5G57460.1	| Symbols: | unknown protein; FUNCTIONS IN: molecular_function unknown; INVOLVED IN: biological_process unknown; LOCATED IN: plasma membrane, chloroplast; EXPRESSED IN: 23 plant structures; EXPRESSED DURING: 13 growth stages; Has 166 Blast hits to 166 proteins in 41 species: Archae - 0; Bacteria - 0; Metazoa - 112; Fungi - 4; Plants - 36; Viruses - 0; Other Eukaryotes - 14 (source: NCBI BLink). |…	5	14	8
AT5G57870.1	| Symbols: eIFiso4G1 | MIF4G domain-containing protein / MA3 domain-containing protein | chr5:23439755-23443433 FORWARD LENGTH=780	5	14	6
AT5G59850.1	| Symbols: | Ribosomal protein S8 family protein | chr5:24112499-24113084 REVERSE LENGTH=130	5	5	4
AT5G59950.5	| Symbols: | RNA-binding (RRM/RBD/RNP motifs) family protein | chr5:24140235-24141504 FORWARD LENGTH=245	5	5	7
AT5G62270.2	| Symbols: | FUNCTIONS IN: molecular_function unknown; INVOLVED IN: biological_process unknown; LOCATED IN: cellular_component unknown; BEST Arabidopsis thaliana protein match is: mucin-related (TAIR:AT2G02880.1). | chr5:25012227-25014486 FORWARD LENGTH=420	5	7	8
AT5G62530.1	| Symbols: ALDH12A1, ATP5CDH, P5CDH | aldehyde dehydrogenase 12A1 | chr5:25099768-25103159 REVERSE LENGTH=556	5	0	2
AT5G63510.2	| Symbols: GAMMA CAL1 | gamma carbonic anhydrase like 1 | chr5:25424054-25425612 FORWARD LENGTH=279	5	2	3
AT5G64040.2	| Symbols: PSAN | photosystem I reaction center subunit PSI-N, chloroplast, putative / PSI-N, putative (PSAN) | chr5:25628690-25629409 REVERSE LENGTH=181	5	5	6
AT5G64350.1	| Symbols: FKBP12, ATFKBP12 | FK506-binding protein 12 | chr5:25734810-25735990 REVERSE LENGTH=112	5	8	4
ATCG00740.1	| Symbols: RPOA | RNA polymerase subunit alpha | chrC:77901-78890 REVERSE LENGTH=329	5	5	4
ATCG00790.1	| Symbols: RPL16 | ribosomal protein L16 | chrC:81189-82652 REVERSE LENGTH=135	5	2	7
ATCG00830.1	| Symbols: RPL2.1 | ribosomal protein L2 | chrC:84337-85843 REVERSE LENGTH=274	5	10	7
ATCG01310.1	| Symbols: RPL2.2 | ribosomal protein L2 | chrC:152806-154312 FORWARD LENGTH=274	5	10	7
AT1G01320.1	| Symbols: | Tetratricopeptide repeat (TPR)-like superfamily protein | chr1:121582-130099 REVERSE LENGTH=1797	4	6	4
AT1G02140.1	| Symbols: MEE63, MAGO, HAP1 | mago nashi family protein | chr1:403467-404401 REVERSE LENGTH=150	4	4	3
AT1G02690.2	| Symbols: IMPA-6 | importin alpha isoform 6 | chr1:584397-587036 FORWARD LENGTH=539	4	5	4
AT1G02890.1	| Symbols: | AAA-type ATPase family protein | chr1:645372-651797 REVERSE LENGTH=1246	4	3	4
AT1G04530.1	| Symbols: TPR4 | Tetratricopeptide repeat (TPR)-like superfamily protein | chr1:1234456-1235895 REVERSE LENGTH=310	4	9	8
AT1G06290.1	| Symbols: ACX3, ATACX3 | acyl-CoA oxidase 3 | chr1:1922423-1926002 FORWARD LENGTH=675	4	5	3
AT1G06430.1	| Symbols: FTSH8 | FTSH protease 8 | chr1:1960214-1962525 REVERSE LENGTH=685	4	3	0
AT1G06680.1	| Symbols: PSBP-1, OEE2, PSII-P, OE23 | photosystem II subunit P-1 | chr1:2047940-2049186 FORWARD LENGTH=263	4	4	3
AT1G07450.1	| Symbols: | NAD(P)-binding Rossmann-fold superfamily protein | chr1:2288038-2289256 REVERSE LENGTH=260	4	4	4
AT1G07660.1	| Symbols: | Histone superfamily protein | chr1:2369212-2369523 FORWARD LENGTH=103	4	5	5
AT1G07780.3	| Symbols: PAI1, TRP6 | phosphoribosylanthranilate isomerase 1 | chr1:2410352-2411833 REVERSE LENGTH=275	4	4	3
AT1G07820.1	| Symbols: | Histone superfamily protein | chr1:2421435-2421746 REVERSE LENGTH=103	4	5	5
AT1G09130.3	| Symbols: | ATP-dependent caseinolytic (Clp) protease/crotonase family protein | chr1:2939731-2942217 REVERSE LENGTH=370	4	4	4
AT1G09430.1	| Symbols: ACLA-3 | ATP-citrate lyase A-3 | chr1:3042135-3044978 FORWARD LENGTH=424	4	2	4
AT1G09770.1	| Symbols: ATCDC5, CDC5, ATMYBCDC5 | cell division cycle 5 | chr1:3162002-3165122 FORWARD LENGTH=844	4	3	0
AT1G09830.1	| Symbols: | Glycinamide ribonucleotide (GAR) synthetase | chr1:3192783-3194936 REVERSE LENGTH=532	4	5	4
AT1G10200.1	| Symbols: WLIM1 | GATA type zinc finger transcription factor family protein | chr1:3346677-3347763 REVERSE LENGTH=190	4	5	0
AT1G10290.1	| Symbols: ADL6, DRP2A | dynamin-like protein 6 | chr1:3370774-3377120 FORWARD LENGTH=914	4	4	3
AT1G10490.1	| Symbols: | Domain of unknown function (DUF1726) ;Putative ATPase (DUF699) | chr1:3453589-3459925 FORWARD LENGTH=1028	4	3	0
AT1G12080.2	| Symbols: | Vacuolar calcium-binding protein-related | chr1:4084289-4084888 FORWARD LENGTH=138	4	0	0
AT1G12230.2	| Symbols: | Aldolase superfamily protein | chr1:4148050-4150708 FORWARD LENGTH=427	4	4	4
AT1G12270.1	| Symbols: Hop1 | stress-inducible protein, putative | chr1:4172105-4174575 FORWARD LENGTH=572	4	4	4
AT1G12380.1	| Symbols: | unknown protein; BEST Arabidopsis thaliana protein match is: unknown protein (TAIR:AT1G62870.1); Has 173 Blast hits to 170 proteins in 34 species: Archae - 0; Bacteria - 4; Metazoa - 25; Fungi - 8; Plants - 123; Viruses - 7; Other Eukaryotes - 6 (source: NCBI BLink). | chr1:4214499-4216880 REVERSE LENGTH=793	4	7	2
AT1G13270.1	| Symbols: MAP1C, MAP1B | methionine aminopeptidase 1B | chr1:4544999-4547155 FORWARD LENGTH=369	4	3	2
AT1G14810.1	| Symbols: | semialdehyde dehydrogenase family protein | chr1:5102684-5104633 REVERSE LENGTH=375	4	5	4
AT1G19920.1	| Symbols: APS2, ASA1 | Pseudouridine synthase/archaeosine transglycosylase-like family protein | chr1:6914835-6916657 REVERSE LENGTH=476	4	4	2
AT1G26320.1	| Symbols: | Zinc-binding dehydrogenase family protein | chr1:9105240-9107029 FORWARD LENGTH=351	4	3	5
AT1G26910.1	| Symbols: RPL10B | Ribosomal protein L16p/L10e family protein | chr1:9321709-9322813 FORWARD LENGTH=221	4	6	5
AT1G28400.1	| Symbols: | unknown protein; FUNCTIONS IN: molecular_function unknown; INVOLVED IN: biological_process unknown; LOCATED IN: endomembrane system; EXPRESSED IN: 22 plant structures; EXPRESSED DURING: 13 growth stages; BEST Arabidopsis thaliana protein match is: unknown protein (TAIR:AT2G33850.1); Has 45374 Blast hits to 18870 proteins in 668 species: Archae - 72; Bacteria - 1460; Metazoa - 1191; F…	4	0	6
AT1G31330.1	| Symbols: PSAF | photosystem I subunit F | chr1:11215011-11215939 REVERSE LENGTH=221	4	4	5
AT1G34760.1	| Symbols: GRF11, GF14 OMICRON, RHS5 | general regulatory factor 11 | chr1:12744062-12745603 REVERSE LENGTH=255	4	5	3
AT1G43690.1	| Symbols: | ubiquitin interaction motif-containing protein | chr1:16478519-16482589 FORWARD LENGTH=599	4	3	3
AT1G44910.1	| Symbols: ATPRP40A, PRP40A | pre-mRNA-processing protein 40A | chr1:16975930-16982818 FORWARD LENGTH=958	4	3	6
AT1G47420.1	| Symbols: SDH5 | succinate dehydrogenase 5 | chr1:17395774-17397176 REVERSE LENGTH=257	4	0	0
AT1G47710.1	| Symbols: | Serine protease inhibitor (SERPIN) family protein | chr1:17558271-17560061 FORWARD LENGTH=391	4	0	0
AT1G48920.1	| Symbols: ATNUC-L1, PARL1, NUC-L1 | nucleolin like 1 | chr1:18098186-18101422 FORWARD LENGTH=557	4	3	3
AT1G51690.3	| Symbols: B ALPHA | protein phosphatase 2A 55 kDa regulatory subunit B alpha isoform | chr1:19164124-19169974 FORWARD LENGTH=603	4	6	4
AT1G51980.1	| Symbols: | Insulinase (Peptidase family M16) protein | chr1:19323692-19326771 REVERSE LENGTH=503	4	3	8
AT1G52510.1	| Symbols: | alpha/beta-Hydrolases superfamily protein | chr1:19563039-19565260 REVERSE LENGTH=380	4	4	3
AT1G52670.1	| Symbols: | Single hybrid motif superfamily protein | chr1:19615119-19617420 REVERSE LENGTH=274	4	12	5
AT1G53280.1	| Symbols: | Class I glutamine amidotransferase-like superfamily protein | chr1:19864942-19867341 REVERSE LENGTH=438	4	4	0
AT1G54570.1	| Symbols: | Esterase/lipase/thioesterase family protein | chr1:20380649-20384953 REVERSE LENGTH=704	4	8	5
AT1G56050.1	| Symbols: | GTP-binding protein-related | chr1:20963793-20966181 FORWARD LENGTH=421	4	4	0
AT1G59610.1	| Symbols: ADL3, CF1, DRP2B, DL3 | dynamin-like 3 | chr1:21893413-21900780 FORWARD LENGTH=920	4	5	3
AT1G59890.2	| Symbols: SNL5 | SIN3-like 5 | chr1:22044326-22050670 FORWARD LENGTH=1167	4	6	6
AT1G60420.1	| Symbols: | DC1 domain-containing protein | chr1:22261978-22264243 FORWARD LENGTH=578	4	0	2
AT1G61520.1	| Symbols: LHCA3 | photosystem I light harvesting complex gene 3 | chr1:22700152-22701149 FORWARD LENGTH=273	4	5	3
AT1G62800.2	| Symbols: ASP4 | aspartate aminotransferase 4 | chr1:23253934-23257416 REVERSE LENGTH=405	4	3	2
AT1G62870.1	| Symbols: | unknown protein; BEST Arabidopsis thaliana protein match is: unknown protein (TAIR:AT1G12380.1); Has 351 Blast hits to 343 proteins in 42 species: Archae - 2; Bacteria - 0; Metazoa - 27; Fungi - 5; Plants - 299; Viruses - 0; Other Eukaryotes - 18 (source: NCBI BLink). | chr1:23284220-23286508 REVERSE LENGTH=762	4	2	0
AT1G62940.1	| Symbols: ACOS5 | acyl-CoA synthetase 5 | chr1:23310554-23312747 FORWARD LENGTH=542	4	10	7
AT1G63000.1	| Symbols: NRS/ER, UER1 | nucleotide-rhamnose synthase/epimerase-reductase | chr1:23342510-23343859 FORWARD LENGTH=301	4	5	7
AT1G63180.1	| Symbols: UGE3 | UDP-D-glucose/UDP-D-galactose 4-epimerase 3 | chr1:23427559-23429384 REVERSE LENGTH=351	4	2	5
AT1G64350.1	| Symbols: SEH1H | Transducin/WD40 repeat-like superfamily protein | chr1:23881582-23883073 FORWARD LENGTH=326	4	5	2
AT1G64550.1	| Symbols: ATGCN3, GCN3 | general control non-repressible 3 | chr1:23968850-23973369 FORWARD LENGTH=715	4	5	0
AT1G66200.3	| Symbols: GSR2, GLN1;2 | glutamine synthase clone F11 | chr1:24655520-24657520 REVERSE LENGTH=365	4	7	6
AT1G66670.1	| Symbols: CLPP3, NCLPP3 | CLP protease proteolytic subunit 3 | chr1:24863995-24865646 REVERSE LENGTH=309	4	0	2
AT1G66850.1	| Symbols: | Bifunctional inhibitor/lipid-transfer protein/seed storage 2S albumin superfamily protein | chr1:24936985-24937293 FORWARD LENGTH=102	4	3	4
AT1G67120.1	| Symbols: | ATPases;nucleotide binding;ATP binding;nucleoside-triphosphatases;transcription factor binding | chr1:25069727-25095526 REVERSE LENGTH=5393	4	7	0
AT1G67680.1	| Symbols: | SRP72 RNA-binding domain | chr1:25365962-25368464 REVERSE LENGTH=664	4	4	0
AT1G68020.2	| Symbols: ATTPS6, TPS6 | UDP-Glycosyltransferase / trehalose-phosphatase family protein | chr1:25497493-25500241 FORWARD LENGTH=860	4	4	4
AT1G70730.3	| Symbols: PGM2 | Phosphoglucomutase/phosphomannomutase family protein | chr1:26669020-26673166 REVERSE LENGTH=662	4	3	5
AT1G71730.1	| Symbols: | unknown protein; Has 52 Blast hits to 52 proteins in 24 species: Archae - 0; Bacteria - 0; Metazoa - 4; Fungi - 0; Plants - 41; Viruses - 0; Other Eukaryotes - 7 (source: NCBI BLink). | chr1:26986298-26986831 REVERSE LENGTH=177	4	2	2
AT1G72550.1	| Symbols: | tRNA synthetase beta subunit family protein | chr1:27319947-27323908 REVERSE LENGTH=598	4	4	2
AT1G74970.1	| Symbols: RPS9, TWN3 | ribosomal protein S9 | chr1:28157761-28159202 REVERSE LENGTH=208	4	6	4
AT1G75240.1	| Symbols: AtHB33, HB33, ZHD5 | homeobox protein 33 | chr1:28241576-28242505 FORWARD LENGTH=309	4	0	3
AT1G75660.1	| Symbols: XRN3, AtXRN3 | 5'-3' exoribonuclease 3 | chr1:28408289-28414825 FORWARD LENGTH=1020	4	4	3
AT1G76850.1	| Symbols: SEC5A | exocyst complex component sec5 | chr1:28848013-28854282 FORWARD LENGTH=1090	4	7	3
AT1G78150.3	| Symbols: | unknown protein; FUNCTIONS IN: molecular_function unknown; INVOLVED IN: biological_process unknown; EXPRESSED IN: 23 plant structures; EXPRESSED DURING: 13 growth stages; BEST Arabidopsis thaliana protein match is: unknown protein (TAIR:AT1G35780.1). | chr1:29404996-29406341 FORWARD LENGTH=303	4	4	0
AT1G79470.1	| Symbols: | Aldolase-type TIM barrel family protein | chr1:29894772-29896661 REVERSE LENGTH=503	4	4	2
AT1G79550.1	| Symbols: PGK | phosphoglycerate kinase | chr1:29924347-29926295 REVERSE LENGTH=401	4	7	5
AT1G79870.1	| Symbols: | D-isomer specific 2-hydroxyacid dehydrogenase family protein | chr1:30044794-30045851 FORWARD LENGTH=313	4	5	3
AT1G80560.1	| Symbols: ATIMD2, IMD2 | isopropylmalate dehydrogenase 2 | chr1:30287833-30290126 FORWARD LENGTH=405	4	0	4
AT2G01520.1	| Symbols: MLP328 | MLP-like protein 328 | chr2:235992-236881 FORWARD LENGTH=151	4	3	0
AT2G03820.1	| Symbols: | nonsense-mediated mRNA decay NMD3 family protein | chr2:1165149-1166699 REVERSE LENGTH=516	4	11	6
AT2G04390.1	| Symbols: | Ribosomal S17 family protein | chr2:1527911-1528336 FORWARD LENGTH=141	4	8	4
AT2G04520.1	| Symbols: | Nucleic acid-binding, OB-fold-like protein | chr2:1574802-1575239 REVERSE LENGTH=145	4	4	3
AT2G05170.1	| Symbols: ATVPS11, VPS11 | vacuolar protein sorting 11 | chr2:1870020-1873278 FORWARD LENGTH=932	4	7	2
AT2G05220.1	| Symbols: | Ribosomal S17 family protein | chr2:1894757-1895179 REVERSE LENGTH=140	4	8	4
AT2G16505.1	| Symbols: | Maternally expressed gene (MEG) family protein | chr2:7157365-7157710 REVERSE LENGTH=77	4	4	3
AT2G17420.1	| Symbols: NTRA, ATNTRA, NTR2 | NADPH-dependent thioredoxin reductase A | chr2:7564357-7566219 FORWARD LENGTH=378	4	8	2
AT2G18960.1	| Symbols: AHA1, PMA, OST2, HA1 | H(+)-ATPase 1 | chr2:8221858-8227268 FORWARD LENGTH=949	4	9	5
AT2G19740.1	| Symbols: | Ribosomal protein L31e family protein | chr2:8513577-8514346 FORWARD LENGTH=119	4	0	0
AT2G19940.1	| Symbols: | oxidoreductases, acting on the aldehyde or oxo group of donors, NAD or NADP as acceptor;copper ion binding | chr2:8613168-8615649 FORWARD LENGTH=401	4	3	3
AT2G20450.1	| Symbols: | Ribosomal protein L14 | chr2:8813923-8815071 FORWARD LENGTH=134	4	12	2
AT2G22400.1	| Symbols: | S-adenosyl-L-methionine-dependent methyltransferases superfamily protein | chr2:9504823-9508788 REVERSE LENGTH=808	4	5	0
AT2G24765.1	| Symbols: ARF3, ARL1, ATARL1 | ADP-ribosylation factor 3 | chr2:10562822-10564961 FORWARD LENGTH=182	4	0	0
AT2G28740.1	| Symbols: HIS4 | histone H4 | chr2:12329643-12329954 REVERSE LENGTH=103	4	5	5
AT2G29310.1	| Symbols: | NAD(P)-binding Rossmann-fold superfamily protein | chr2:12590068-12591260 FORWARD LENGTH=262	4	3	0
AT2G29690.1	| Symbols: ASA2, ATHANSYNAB | anthranilate synthase 2 | chr2:12693899-12696791 FORWARD LENGTH=621	4	4	4
AT2G30860.1	| Symbols: ATGSTF9, GLUTTR, ATGSTF7, GSTF9 | glutathione S-transferase PHI 9 | chr2:13139132-13140057 FORWARD LENGTH=215	4	5	5
AT2G34040.1	| Symbols: | Apoptosis inhibitory protein 5 (API5) | chr2:14377957-14382246 REVERSE LENGTH=553	4	2	3
AT2G34640.1	| Symbols: PTAC12, HMR | plastid transcriptionally active 12 | chr2:14582061-14584345 REVERSE LENGTH=527	4	6	4
AT2G37660.1	| Symbols: | NAD(P)-binding Rossmann-fold superfamily protein | chr2:15795481-15796977 REVERSE LENGTH=325	4	7	4
AT2G38540.1	| Symbols: LP1, LTP1, ATLTP1 | lipid transfer protein 1 | chr2:16130418-16130893 FORWARD LENGTH=118	4	3	2
AT2G38730.1	| Symbols: | Cyclophilin-like peptidyl-prolyl cis-trans isomerase family protein | chr2:16192579-16194038 REVERSE LENGTH=199	4	8	5
AT2G40030.1	| Symbols: NRPD1B, DRD3, ATNRPD1B, DMS5, NRPE1 | nuclear RNA polymerase D1B | chr2:16715089-16723406 FORWARD LENGTH=1976	4	3	5
AT2G40510.1	| Symbols: | Ribosomal protein S26e family protein | chr2:16918506-16919623 FORWARD LENGTH=133	4	4	5
AT2G40930.1	| Symbols: UBP5, ATUBP5, PDE323 | ubiquitin-specific protease 5 | chr2:17076714-17082192 REVERSE LENGTH=924	4	5	7
AT2G41060.1	| Symbols: | RNA-binding (RRM/RBD/RNP motifs) family protein | chr2:17127138-17128493 FORWARD LENGTH=451	4	3	4
AT2G41680.1	| Symbols: NTRC | NADPH-dependent thioredoxin reductase C | chr2:17376349-17379028 REVERSE LENGTH=529	4	8	4
AT2G43360.1	| Symbols: BIO2, BIOB | Radical SAM superfamily protein | chr2:18010918-18013129 REVERSE LENGTH=378	4	4	3
AT2G45620.1	| Symbols: | Nucleotidyltransferase family protein | chr2:18792943-18795750 FORWARD LENGTH=764	4	2	0
AT2G45710.1	| Symbols: | Zinc-binding ribosomal protein family protein | chr2:18831243-18831999 FORWARD LENGTH=84	4	5	4
AT2G46140.1	| Symbols: | Late embryogenesis abundant protein | chr2:18959163-18960362 FORWARD LENGTH=166	4	7	0
AT2G47580.1	| Symbols: U1A | spliceosomal protein U1A | chr2:19517229-19518686 FORWARD LENGTH=250	4	5	3
AT3G01080.1	| Symbols: WRKY58, ATWRKY58 | WRKY DNA-binding protein 58 | chr3:25507-27449 FORWARD LENGTH=423	4	4	0
AT3G01390.1	| Symbols: VMA10, AVMA10 | vacuolar membrane ATPase 10 | chr3:150265-150922 REVERSE LENGTH=110	4	3	5
AT3G02080.1	| Symbols: | Ribosomal protein S19e family protein | chr3:364138-365161 REVERSE LENGTH=143	4	11	3
AT3G02260.1	| Symbols: BIG, DOC1, TIR3, UMB1, ASA1, LPR1, CRM1 | auxin transport protein (BIG) | chr3:431152-448489 REVERSE LENGTH=5098	4	11	0
AT3G03340.1	| Symbols: UNE6 | LUC7 related protein | chr3:786439-789762 FORWARD LENGTH=402	4	8	8
AT3G04230.1	| Symbols: | Ribosomal protein S5 domain 2-like superfamily protein | chr3:1113169-1113609 REVERSE LENGTH=146	4	5	3
AT3G04910.1	| Symbols: WNK1, ZIK4, ATWNK1 | with no lysine (K) kinase 1 | chr3:1355084-1358057 FORWARD LENGTH=700	4	5	5
AT3G06860.1	| Symbols: MFP2, ATMFP2 | multifunctional protein 2 | chr3:2161926-2166009 FORWARD LENGTH=725	4	8	4
AT3G07110.2	| Symbols: | Ribosomal protein L13 family protein | chr3:2252092-2253332 FORWARD LENGTH=207	4	6	6
AT3G08030.1	| Symbols: | Protein of unknown function, DUF642 | chr3:2564191-2565819 FORWARD LENGTH=365	4	6	3
AT3G08580.1	| Symbols: AAC1 | ADP/ATP carrier 1 | chr3:2605706-2607030 REVERSE LENGTH=381	4	6	4
AT3G09810.1	| Symbols: IDH-VI | isocitrate dehydrogenase VI | chr3:3008753-3011070 FORWARD LENGTH=374	4	6	6
AT3G10050.1	| Symbols: OMR1 | L-O-methylthreonine resistant 1 | chr3:3099164-3101741 REVERSE LENGTH=592	4	0	3
AT3G10090.1	| Symbols: | Nucleic acid-binding, OB-fold-like protein | chr3:3108960-3109154 REVERSE LENGTH=64	4	2	3
AT3G10610.1	| Symbols: | Ribosomal S17 family protein | chr3:3319459-3319881 FORWARD LENGTH=140	4	7	4
AT3G10920.1	| Symbols: MSD1, MEE33, ATMSD1 | manganese superoxide dismutase 1 | chr3:3418015-3419581 FORWARD LENGTH=231	4	5	4
AT3G14040.1	| Symbols: | Pectin lyase-like superfamily protein | chr3:4648607-4650226 REVERSE LENGTH=445	4	11	6
AT3G14600.1	| Symbols: | Ribosomal protein L18ae/LX family protein | chr3:4910773-4911933 FORWARD LENGTH=178	4	7	4
AT3G16480.1	| Symbols: MPPalpha | mitochondrial processing peptidase alpha subunit | chr3:5599906-5602716 FORWARD LENGTH=499	4	2	5
AT3G20390.1	| Symbols: | endoribonuclease L-PSP family protein | chr3:7110227-7111695 REVERSE LENGTH=187	4	3	6
AT3G20790.1	| Symbols: | NAD(P)-binding Rossmann-fold superfamily protein | chr3:7268802-7271099 FORWARD LENGTH=355	4	4	3
AT3G22230.1	| Symbols: | Ribosomal L27e protein family | chr3:7844136-7844543 REVERSE LENGTH=135	4	6	4
AT3G22320.1	| Symbols: ATRPABC24.3, RPB5A, NRPB5, NRPD5 | Eukaryotic rpb5 RNA polymerase subunit family protein | chr3:7891045-7892094 REVERSE LENGTH=205	4	3	0
AT3G22990.1	| Symbols: LFR | ARM repeat superfamily protein | chr3:8164015-8166145 FORWARD LENGTH=460	4	4	5
AT3G24830.1	| Symbols: | Ribosomal protein L13 family protein | chr3:9064613-9065871 FORWARD LENGTH=206	4	7	10
AT3G25150.2	| Symbols: | Nuclear transport factor 2 (NTF2) family protein with RNA binding (RRM-RBD-RNP motifs) domain | chr3:9157161-9160052 REVERSE LENGTH=587	4	7	0
AT3G27380.1	| Symbols: SDH2-1 | succinate dehydrogenase 2-1 | chr3:10131209-10132673 REVERSE LENGTH=279	4	7	4
AT3G28790.1	| Symbols: | Protein of unknown function (DUF1216) | chr3:10813577-10815588 REVERSE LENGTH=608	4	6	4
AT3G45930.1	| Symbols: | Histone superfamily protein | chr3:16883390-16883701 FORWARD LENGTH=103	4	5	5
AT3G46320.1	| Symbols: | Histone superfamily protein | chr3:17020043-17020354 REVERSE LENGTH=103	4	5	5
AT3G49470.1	| Symbols: NACA2 | nascent polypeptide-associated complex subunit alpha-like protein 2 | chr3:18341072-18342273 FORWARD LENGTH=217	4	0	3
AT3G49680.1	| Symbols: ATBCAT-3, BCAT3 | branched-chain aminotransferase 3 | chr3:18422768-18425473 FORWARD LENGTH=413	4	5	7
AT3G50500.2	| Symbols: SNRK2.2 | SNF1-related protein kinase 2.2 | chr3:18741805-18743904 REVERSE LENGTH=369	4	0	2
AT3G51800.2	| Symbols: ATG2, EBP1, ATEBP1 | metallopeptidase M24 family protein | chr3:19211261-19213568 REVERSE LENGTH=401	4	4	0
AT3G52560.4	| Symbols: UEV1D-4 | ubiquitin E2 variant 1D-4 | chr3:19494678-19495954 REVERSE LENGTH=164	4	3	3
AT3G53580.1	| Symbols: | diaminopimelate epimerase family protein | chr3:19864784-19866907 FORWARD LENGTH=362	4	5	4
AT3G53730.1	| Symbols: | Histone superfamily protein | chr3:19912659-19912970 REVERSE LENGTH=103	4	5	5
AT3G53970.1	| Symbols: | proteasome inhibitor-related | chr3:19985208-19987132 FORWARD LENGTH=302	4	3	3
AT3G54090.1	| Symbols: FLN1 | fructokinase-like 1 | chr3:20028145-20029835 FORWARD LENGTH=471	4	4	3
AT3G54400.1	| Symbols: | Eukaryotic aspartyl protease family protein | chr3:20140291-20142599 REVERSE LENGTH=425	4	3	5
AT3G54960.1	| Symbols: ATPDIL1-3, PDI1, ATPDI1, PDIL1-3 | PDI-like 1-3 | chr3:20363514-20366822 REVERSE LENGTH=579	4	6	13
AT3G55290.1	| Symbols: | NAD(P)-binding Rossmann-fold superfamily protein | chr3:20502653-20503730 FORWARD LENGTH=280	4	0	0
AT3G59480.1	| Symbols: | pfkB-like carbohydrate kinase family protein | chr3:21983103-21984440 FORWARD LENGTH=326	4	0	3
AT3G60300.2	| Symbols: | RWD domain-containing protein | chr3:22285371-22287382 FORWARD LENGTH=383	4	4	3
AT3G61110.1	| Symbols: ARS27A, RS27A | ribosomal protein S27 | chr3:22611710-22612632 FORWARD LENGTH=86	4	5	4
AT3G61440.1	| Symbols: ATCYSC1, ARATH;BSAS3;1, CYSC1 | cysteine synthase C1 | chr3:22735885-22737792 FORWARD LENGTH=368	4	4	4
AT3G62010.1	| Symbols: | unknown protein; LOCATED IN: cellular_component unknown; EXPRESSED IN: 23 plant structures; EXPRESSED DURING: 15 growth stages; Has 553 Blast hits to 216 proteins in 93 species: Archae - 0; Bacteria - 124; Metazoa - 193; Fungi - 58; Plants - 108; Viruses - 0; Other Eukaryotes - 70 (source: NCBI BLink). | chr3:22964945-22971149 FORWARD LENGTH=1254	4	9	2
AT3G62310.1	| Symbols: | RNA helicase family protein | chr3:23057516-23060561 REVERSE LENGTH=726	4	11	2
AT3G62590.1	| Symbols: | alpha/beta-Hydrolases superfamily protein | chr3:23147973-23150169 REVERSE LENGTH=649	4	0	4
AT4G00270.1	| Symbols: | DNA-binding storekeeper protein-related transcriptional regulator | chr4:117477-118468 REVERSE LENGTH=302	4	4	7
AT4G02570.1	| Symbols: ATCUL1, CUL1, AXR6 | cullin 1 | chr4:1129315-1133435 FORWARD LENGTH=738	4	3	2
AT4G02580.1	| Symbols: | NADH-ubiquinone oxidoreductase 24 kDa subunit, putative | chr4:1134586-1136906 FORWARD LENGTH=255	4	3	5
AT4G04460.1	| Symbols: | Saposin-like aspartyl protease family protein | chr4:2225232-2227746 FORWARD LENGTH=508	4	2	6
AT4G09320.1	| Symbols: NDPK1 | Nucleoside diphosphate kinase family protein | chr4:5923424-5924366 FORWARD LENGTH=169	4	6	3
AT4G10450.1	| Symbols: | Ribosomal protein L6 family | chr4:6463201-6464458 REVERSE LENGTH=194	4	4	4
AT4G11010.1	| Symbols: NDPK3 | nucleoside diphosphate kinase 3 | chr4:6732780-6734298 REVERSE LENGTH=238	4	2	2
AT4G11260.1	| Symbols: ATSGT1B, ETA3, RPR1, EDM1, SGT1B | phosphatase-related | chr4:6851515-6853719 REVERSE LENGTH=358	4	3	5
AT4G13850.1	| Symbols: ATGRP2, GR-RBP2, GRP2 | glycine-rich RNA-binding protein 2 | chr4:8021314-8022065 FORWARD LENGTH=158	4	4	5
AT4G14716.1	| Symbols: ATARD1, ARD1 | acireductone dioxygenase 1 | chr4:8430484-8431867 REVERSE LENGTH=192	4	6	5
AT4G15802.1	| Symbols: HSBP, AtHSBP | heat shock factor binding protein | chr4:8986864-8988339 REVERSE LENGTH=86	4	5	3
AT4G18905.2	| Symbols: | Transducin/WD40 repeat-like superfamily protein | chr4:10360234-10362991 FORWARD LENGTH=504	4	2	2
AT4G22670.1	| Symbols: AtHip1, HIP1, TPR11 | HSP70-interacting protein 1 | chr4:11918236-11920671 FORWARD LENGTH=441	4	8	5
AT4G23690.1	| Symbols: | Disease resistance-responsive (dirigent-like protein) family protein | chr4:12339152-12339715 REVERSE LENGTH=187	4	0	4
AT4G24620.1	| Symbols: PGI1, PGI | phosphoglucose isomerase 1 | chr4:12708972-12712610 REVERSE LENGTH=613	4	0	4
AT4G26230.1	| Symbols: | Ribosomal protein L31e family protein | chr4:13286026-13286553 FORWARD LENGTH=119	4	0	0
AT4G26840.1	| Symbols: SUM1, SUMO 1, SUMO1, ATSUMO1 | small ubiquitin-like modifier 1 | chr4:13497466-13498458 FORWARD LENGTH=100	4	4	4
AT4G26910.1	| Symbols: | Dihydrolipoamide succinyltransferase | chr4:13520127-13522889 REVERSE LENGTH=464	4	4	6
AT4G27500.1	| Symbols: PPI1 | proton pump interactor 1 | chr4:13743614-13745900 FORWARD LENGTH=612	4	4	3
AT4G29130.1	| Symbols: ATHXK1, GIN2, HXK1 | hexokinase 1 | chr4:14352338-14354865 REVERSE LENGTH=496	4	0	2
AT4G29810.2	| Symbols: ATMKK2, MKK2, MK1 | MAP kinase kinase 2 | chr4:14593299-14595241 REVERSE LENGTH=372	4	6	5
AT4G30190.2	| Symbols: HA2 | H(+)-ATPase 2 | chr4:14770820-14775920 REVERSE LENGTH=981	4	8	5
AT4G32930.2	| Symbols: | unknown protein; FUNCTIONS IN: molecular_function unknown; INVOLVED IN: biological_process unknown; LOCATED IN: cellular_component unknown; EXPRESSED IN: 22 plant structures; EXPRESSED DURING: 13 growth stages; CONTAINS InterPro DOMAIN/s: Protein of unknown function DUF866, eukaryotic (InterPro:IPR008584). | chr4:15898878-15900185 FORWARD LENGTH=175	4	3	2
AT4G33510.1	| Symbols: DHS2 | 3-deoxy-d-arabino-heptulosonate 7-phosphate synthase | chr4:16116496-16118549 FORWARD LENGTH=507	4	7	5
AT4G34030.1	| Symbols: MCCB | 3-methylcrotonyl-CoA carboxylase | chr4:16301298-16303949 FORWARD LENGTH=587	4	3	0
AT4G35420.1	| Symbols: DRL1 | dihydroflavonol 4-reductase-like1 | chr4:16834091-16835611 REVERSE LENGTH=326	4	2	3
AT4G36020.1	| Symbols: CSDP1 | cold shock domain protein 1 | chr4:17043443-17044342 REVERSE LENGTH=299	4	4	4
AT4G38600.1	| Symbols: KAK, UPL3 | HEAT repeat ;HECT-domain (ubiquitin-transferase) | chr4:18041503-18049292 REVERSE LENGTH=1888	4	8	0
AT5G02240.1	| Symbols: | NAD(P)-binding Rossmann-fold superfamily protein | chr5:451502-452984 FORWARD LENGTH=253	4	8	6
AT5G02530.1	| Symbols: | RNA-binding (RRM/RBD/RNP motifs) family protein | chr5:564332-565776 REVERSE LENGTH=292	4	6	6
AT5G03690.1	| Symbols: | Aldolase superfamily protein | chr5:963389-964982 REVERSE LENGTH=393	4	3	7
AT5G03850.1	| Symbols: | Nucleic acid-binding, OB-fold-like protein | chr5:1028542-1028736 REVERSE LENGTH=64	4	2	3
AT5G04800.1	| Symbols: | Ribosomal S17 family protein | chr5:1389217-1389642 FORWARD LENGTH=141	4	8	4
AT5G05590.1	| Symbols: PAI2 | phosphoribosylanthranilate isomerase 2 | chr5:1666734-1668214 REVERSE LENGTH=275	4	4	4
AT5G05980.1	| Symbols: ATDFB, DFB, FPGS1 | DHFS-FPGS homolog B | chr5:1799738-1804441 REVERSE LENGTH=571	4	0	0
AT5G08530.1	| Symbols: CI51 | 51 kDa subunit of complex I | chr5:2759848-2761726 REVERSE LENGTH=486	4	4	5
AT5G09390.1	| Symbols: | CD2-binding protein-related | chr5:2913591-2915803 FORWARD LENGTH=351	4	7	3
AT5G13680.1	| Symbols: ELO2, ABO1 | IKI3 family protein | chr5:4410522-4415471 REVERSE LENGTH=1319	4	5	0
AT5G14780.1	| Symbols: FDH | formate dehydrogenase | chr5:4777043-4779190 FORWARD LENGTH=384	4	4	0
AT5G16130.1	| Symbols: | Ribosomal protein S7e family protein | chr5:5268984-5269912 FORWARD LENGTH=190	4	11	2
AT5G16980.2	| Symbols: | Zinc-binding dehydrogenase family protein | chr5:5579202-5580889 REVERSE LENGTH=305	4	0	3
AT5G17020.1	| Symbols: XPO1A, ATCRM1, ATXPO1, XPO1, HIT2 | exportin 1A | chr5:5594904-5602467 FORWARD LENGTH=1075	4	5	3
AT5G17440.1	| Symbols: | LUC7 related protein | chr5:5749849-5753415 FORWARD LENGTH=404	4	7	7
AT5G17990.1	| Symbols: TRP1, pat1 | tryptophan biosynthesis 1 | chr5:5957330-5959681 FORWARD LENGTH=444	4	4	0
AT5G18170.1	| Symbols: GDH1 | glutamate dehydrogenase 1 | chr5:6006172-6008248 FORWARD LENGTH=411	4	2	2
AT5G18410.1	| Symbols: PIR, KLK, PIR121, SRA1, PIRP, ATSRA1 | transcription activators | chr5:6097456-6104783 REVERSE LENGTH=1283	4	5	0
AT5G18570.1	| Symbols: EMB269, ATOBGC, CPSAR1 | GTP1/OBG family protein | chr5:6171839-6174823 REVERSE LENGTH=681	4	6	4
AT5G18620.2	| Symbols: CHR17 | chromatin remodeling factor17 | chr5:6196190-6202058 REVERSE LENGTH=1072	4	6	0
AT5G18660.1	| Symbols: PCB2 | NAD(P)-binding Rossmann-fold superfamily protein | chr5:6220872-6222125 REVERSE LENGTH=417	4	0	2
AT5G21150.1	| Symbols: AGO9 | Argonaute family protein | chr5:7193472-7198113 FORWARD LENGTH=896	4	5	2
AT5G23940.1	| Symbols: EMB3009, PEL3, DCR | HXXXD-type acyl-transferase family protein | chr5:8076616-8079677 REVERSE LENGTH=484	4	9	3
AT5G24400.1	| Symbols: EMB2024, PGL3 | NagB/RpiA/CoA transferase-like superfamily protein | chr5:8330532-8331784 REVERSE LENGTH=325	4	6	3
AT5G24520.1	| Symbols: TTG1, TTG, URM23, ATTTG1 | Transducin/WD40 repeat-like superfamily protein | chr5:8371708-8372733 REVERSE LENGTH=341	4	8	4
AT5G28050.2	| Symbols: | Cytidine/deoxycytidylate deaminase family protein | chr5:10044209-10045484 REVERSE LENGTH=204	4	4	4
AT5G28060.1	| Symbols: | Ribosomal protein S24e family protein | chr5:10069791-10070792 REVERSE LENGTH=133	4	6	9
AT5G35680.3	| Symbols: | Nucleic acid-binding, OB-fold-like protein | chr5:13858085-13858589 REVERSE LENGTH=150	4	4	3
AT5G36700.1	| Symbols: ATPGLP1, PGLP1 | 2-phosphoglycolate phosphatase 1 | chr5:14421929-14424430 REVERSE LENGTH=362	4	5	5
AT5G36790.1	| Symbols: | Haloacid dehalogenase-like hydrolase (HAD) superfamily protein | chr5:14481229-14483730 REVERSE LENGTH=362	4	5	5
AT5G37600.1	| Symbols: ATGSR1, GLN1;1, GSR 1, ATGLN1;1 | glutamine synthase clone R1 | chr5:14933574-14935656 REVERSE LENGTH=356	4	8	3
AT5G37720.1	| Symbols: ALY4 | ALWAYS EARLY 4 | chr5:14981805-14983978 REVERSE LENGTH=288	4	9	4
AT5G40040.1	| Symbols: | 60S acidic ribosomal protein family | chr5:16029913-16030257 REVERSE LENGTH=114	4	4	5
AT5G40650.1	| Symbols: SDH2-2 | succinate dehydrogenase 2-2 | chr5:16281462-16283296 FORWARD LENGTH=280	4	5	4
AT5G42950.1	| Symbols: | GYF domain-containing protein | chr5:17224436-17231044 FORWARD LENGTH=1714	4	3	6
AT5G43780.1	| Symbols: APS4 | Pseudouridine synthase/archaeosine transglycosylase-like family protein | chr5:17589631-17591480 REVERSE LENGTH=469	4	0	2
AT5G44200.1	| Symbols: CBP20, ATCBP20 | CAP-binding protein 20 | chr5:17802062-17803875 REVERSE LENGTH=257	4	2	3
AT5G44710.1	| Symbols: | CONTAINS InterPro DOMAIN/s: Ribosomal protein S27/S33, mitochondrial (InterPro:IPR013219); Has 101 Blast hits to 101 proteins in 55 species: Archae - 0; Bacteria - 0; Metazoa - 8; Fungi - 59; Plants - 26; Viruses - 0; Other Eukaryotes - 8 (source: NCBI BLink). | chr5:18041621-18042322 FORWARD LENGTH=102	4	4	3
AT5G45890.1	| Symbols: SAG12 | senescence-associated gene 12 | chr5:18613300-18614759 FORWARD LENGTH=346	4	4	0
AT5G46180.1	| Symbols: DELTA-OAT | ornithine-delta-aminotransferase | chr5:18718766-18721271 REVERSE LENGTH=475	4	3	0
AT5G47880.1	| Symbols: ERF1-1 | eukaryotic release factor 1-1 | chr5:19386555-19387865 REVERSE LENGTH=436	4	2	0
AT5G48760.1	| Symbols: | Ribosomal protein L13 family protein | chr5:19771315-19772686 REVERSE LENGTH=206	4	5	7
AT5G51100.1	| Symbols: FSD2 | Fe superoxide dismutase 2 | chr5:20773357-20775635 REVERSE LENGTH=305	4	3	0
AT5G53440.1	| Symbols: | unknown protein; FUNCTIONS IN: molecular_function unknown; INVOLVED IN: biological_process unknown; LOCATED IN: cytosol; EXPRESSED IN: 25 plant structures; EXPRESSED DURING: 15 growth stages; Has 1807 Blast hits to 1807 proteins in 277 species: Archae - 0; Bacteria - 0; Metazoa - 736; Fungi - 347; Plants - 385; Viruses - 0; Other Eukaryotes - 339 (source: NCBI BLink). | chr5:21683679…	4	4	5
AT5G53850.2	| Symbols: | haloacid dehalogenase-like hydrolase family protein | chr5:21861155-21864817 REVERSE LENGTH=507	4	0	0
AT5G55040.1	| Symbols: | DNA-binding bromodomain-containing protein | chr5:22327727-22331703 REVERSE LENGTH=916	4	2	0
AT5G55660.1	| Symbols: | DEK domain-containing chromatin associated protein | chr5:22539375-22543142 FORWARD LENGTH=778	4	8	0
AT5G56680.1	| Symbols: SYNC1, EMB2755, SYNC1 ARATH | Class II aminoacyl-tRNA and biotin synthetases superfamily protein | chr5:22936645-22938841 FORWARD LENGTH=572	4	3	5
AT5G56710.1	| Symbols: | Ribosomal protein L31e family protein | chr5:22944003-22944767 REVERSE LENGTH=119	4	0	0
AT5G57290.1	| Symbols: | 60S acidic ribosomal protein family | chr5:23207049-23207835 REVERSE LENGTH=120	4	4	7
AT5G59690.1	| Symbols: | Histone superfamily protein | chr5:24051649-24051960 FORWARD LENGTH=103	4	5	5
AT5G59880.1	| Symbols: ADF3 | actin depolymerizing factor 3 | chr5:24120382-24121628 FORWARD LENGTH=139	4	4	4
AT5G59970.1	| Symbols: | Histone superfamily protein | chr5:24146352-24146663 REVERSE LENGTH=103	4	5	5
AT5G60160.1	| Symbols: | Zn-dependent exopeptidases superfamily protein | chr5:24223887-24226783 REVERSE LENGTH=477	4	4	9
AT5G61170.1	| Symbols: | Ribosomal protein S19e family protein | chr5:24611158-24612202 FORWARD LENGTH=143	4	8	5
AT5G63680.1	| Symbols: | Pyruvate kinase family protein | chr5:25490507-25492530 FORWARD LENGTH=510	4	5	2
AT5G64570.1	| Symbols: XYL4, ATBXL4 | beta-D-xylosidase 4 | chr5:25810227-25813309 REVERSE LENGTH=784	4	7	8
AT5G65010.2	| Symbols: ASN2 | asparagine synthetase 2 | chr5:25969224-25972278 FORWARD LENGTH=579	4	4	4
AT5G67030.1	| Symbols: ABA1, LOS6, NPQ2, ATABA1, ZEP, IBS3, ATZEP | zeaxanthin epoxidase (ZEP) (ABA1) | chr5:26753745-26757090 REVERSE LENGTH=667	4	2	2
ATCG00180.1	| Symbols: RPOC1 | DNA-directed RNA polymerase family protein | chrC:20251-23084 REVERSE LENGTH=680	4	12	2
ATCG00750.1	| Symbols: RPS11 | ribosomal protein S11 | chrC:78960-79376 REVERSE LENGTH=138	4	4	2
AT1G01080.2	| Symbols: | RNA-binding (RRM/RBD/RNP motifs) family protein | chr1:45503-46789 REVERSE LENGTH=294	3	3	0
AT1G04080.3	| Symbols: PRP39 | Tetratricopeptide repeat (TPR)-like superfamily protein | chr1:1051803-1056550 FORWARD LENGTH=823	3	3	7
AT1G04710.1	| Symbols: KAT1, PKT4 | peroxisomal 3-ketoacyl-CoA thiolase 4 | chr1:1321941-1324556 FORWARD LENGTH=443	3	4	3
AT1G06260.1	| Symbols: | Cysteine proteinases superfamily protein | chr1:1916449-1917585 FORWARD LENGTH=343	3	4	2
AT1G07140.1	| Symbols: SIRANBP | Pleckstrin homology (PH) domain superfamily protein | chr1:2192360-2193688 REVERSE LENGTH=228	3	5	4
AT1G07320.1	| Symbols: RPL4 | ribosomal protein L4 | chr1:2249190-2250189 FORWARD LENGTH=282	3	5	2
AT1G07750.1	| Symbols: | RmlC-like cupins superfamily protein | chr1:2404300-2405863 REVERSE LENGTH=356	3	6	6
AT1G08130.1	| Symbols: ATLIG1, LIG1 | DNA ligase 1 | chr1:2542913-2547815 REVERSE LENGTH=790	3	0	2
AT1G09730.1	| Symbols: | Cysteine proteinases superfamily protein | chr1:3148017-3154236 REVERSE LENGTH=963	3	4	4
AT1G09795.1	| Symbols: ATATP-PRT2, HISN1B, ATP-PRT2 | ATP phosphoribosyl transferase 2 | chr1:3173588-3176690 FORWARD LENGTH=413	3	3	4
AT1G10370.1	| Symbols: GST30, ATGSTU17, GST30B, ERD9 | Glutathione S-transferase family protein | chr1:3397274-3398273 REVERSE LENGTH=227	3	2	3
AT1G12430.2	| Symbols: ARK3 | armadillo repeat kinesin 3 | chr1:4234122-4238552 REVERSE LENGTH=920	3	5	2
AT1G12570.1	| Symbols: | Glucose-methanol-choline (GMC) oxidoreductase family protein | chr1:4278192-4280753 REVERSE LENGTH=572	3	4	4
AT1G14650.1	| Symbols: | SWAP (Suppressor-of-White-APricot)/surp domain-containing protein / ubiquitin family protein | chr1:5028077-5030520 FORWARD LENGTH=785	3	8	0
AT1G15340.1	| Symbols: MBD10 | methyl-CPG-binding domain 10 | chr1:5275895-5277474 REVERSE LENGTH=384	3	2	4
AT1G15690.1	| Symbols: AVP1, ATAVP3, AVP-3, AtVHP1;1 | Inorganic H pyrophosphatase family protein | chr1:5399115-5402185 FORWARD LENGTH=770	3	2	2
AT1G15820.1	| Symbols: LHCB6, CP24 | light harvesting complex photosystem II subunit 6 | chr1:5446685-5447676 REVERSE LENGTH=258	3	3	4
AT1G16080.1	| Symbols: | unknown protein; LOCATED IN: apoplast, chloroplast stroma, chloroplast, chloroplast envelope; EXPRESSED IN: 23 plant structures; EXPRESSED DURING: 14 growth stages; Has 81 Blast hits to 81 proteins in 28 species: Archae - 0; Bacteria - 2; Metazoa - 0; Fungi - 0; Plants - 62; Viruses - 0; Other Eukaryotes - 17 (source: NCBI BLink). | chr1:5514394-5515761 FORWARD LENGTH=313	3	0	3
AT1G17190.1	| Symbols: ATGSTU26, GSTU26 | glutathione S-transferase tau 26 | chr1:5875452-5876375 FORWARD LENGTH=220	3	0	0
AT1G17720.1	| Symbols: ATB BETA | Protein phosphatase 2A, regulatory subunit PR55 | chr1:6093949-6098065 REVERSE LENGTH=501	3	13	5
AT1G18070.3	| Symbols: | Translation elongation factor EF1A/initiation factor IF2gamma family protein | chr1:6214236-6218211 REVERSE LENGTH=543	3	7	3
AT1G18210.1	| Symbols: | Calcium-binding EF-hand family protein | chr1:6268273-6268785 REVERSE LENGTH=170	3	11	4
AT1G21440.1	| Symbols: | Phosphoenolpyruvate carboxylase family protein | chr1:7502325-7504103 REVERSE LENGTH=336	3	2	4
AT1G23860.1	| Symbols: SRZ-21, SRZ21, RSZP21, RSZ21, At-RSZ21 | RS-containing zinc finger protein 21 | chr1:8428091-8429164 REVERSE LENGTH=187	3	4	2
AT1G24180.1	| Symbols: IAR4 | Thiamin diphosphate-binding fold (THDP-binding) superfamily protein | chr1:8560777-8563382 REVERSE LENGTH=393	3	6	5
AT1G24807.1	| Symbols: | Glutamine amidotransferase type 1 family protein | chr1:8771766-8773535 REVERSE LENGTH=235	3	4	2
AT1G24909.1	| Symbols: | Glutamine amidotransferase type 1 family protein | chr1:8786145-8787914 REVERSE LENGTH=222	3	4	2
AT1G25083.1	| Symbols: | Glutamine amidotransferase type 1 family protein | chr1:8808674-8810443 REVERSE LENGTH=222	3	4	2
AT1G25155.1	| Symbols: | Glutamine amidotransferase type 1 family protein | chr1:8823052-8824821 REVERSE LENGTH=222	3	4	2
AT1G25220.2	| Symbols: ASB1 | anthranilate synthase beta subunit 1 | chr1:8837430-8839478 REVERSE LENGTH=289	3	4	2
AT1G26550.1	| Symbols: | FKBP-like peptidyl-prolyl cis-trans isomerase family protein | chr1:9171800-9172716 FORWARD LENGTH=142	3	4	4
AT1G27310.1	| Symbols: NTF2A | nuclear transport factor 2A | chr1:9484615-9485790 REVERSE LENGTH=122	3	3	2
AT1G27970.2	| Symbols: NTF2B | nuclear transport factor 2B | chr1:9746921-9748306 FORWARD LENGTH=134	3	5	2
AT1G29910.1	| Symbols: CAB3, AB180, LHCB1.2 | chlorophyll A/B binding protein 3 | chr1:10472443-10473246 REVERSE LENGTH=267	3	3	4
AT1G29920.1	| Symbols: CAB2, AB165, LHCB1.1 | chlorophyll A/B-binding protein 2 | chr1:10475089-10475892 REVERSE LENGTH=267	3	3	4
AT1G29930.1	| Symbols: CAB1, AB140, CAB140, LHCB1.3 | chlorophyll A/B binding protein 1 | chr1:10478071-10478874 FORWARD LENGTH=267	3	3	4
AT1G30120.1	| Symbols: PDH-E1 BETA | pyruvate dehydrogenase E1 beta | chr1:10584350-10586477 REVERSE LENGTH=406	3	3	3
AT1G30170.1	| Symbols: | Protein of unknown function (DUF295) | chr1:10608068-10609529 REVERSE LENGTH=366	3	2	3
AT1G30680.1	| Symbols: | toprim domain-containing protein | chr1:10881665-10886060 FORWARD LENGTH=709	3	7	3
AT1G32220.1	| Symbols: | NAD(P)-binding Rossmann-fold superfamily protein | chr1:11608038-11609591 FORWARD LENGTH=296	3	6	4
AT1G32470.1	| Symbols: | Single hybrid motif superfamily protein | chr1:11739479-11740246 REVERSE LENGTH=166	3	2	0
AT1G35310.1	| Symbols: MLP168 | MLP-like protein 168 | chr1:12956428-12957024 REVERSE LENGTH=151	3	5	2
AT1G35670.1	| Symbols: ATCDPK2, CPK11, ATCPK11, CDPK2 | calcium-dependent protein kinase 2 | chr1:13205456-13208058 FORWARD LENGTH=495	3	2	2
AT1G44835.2	| Symbols: | YbaK/aminoacyl-tRNA synthetase-associated domain | chr1:16939909-16942337 FORWARD LENGTH=308	3	7	5
AT1G47550.2	| Symbols: SEC3A | exocyst complex component sec3A | chr1:17457171-17463896 FORWARD LENGTH=888	3	6	2
AT1G47560.1	| Symbols: SEC3B | exocyst complex component sec3B | chr1:17466751-17473190 FORWARD LENGTH=887	3	3	0
AT1G48050.1	| Symbols: KU80, ATKU80 | Ku80 family protein | chr1:17723498-17726859 FORWARD LENGTH=680	3	8	0
AT1G48520.1	| Symbols: GATB | GLU-ADT subunit B | chr1:17940185-17942540 FORWARD LENGTH=550	3	4	2
AT1G49975.1	| Symbols: | INVOLVED IN: photosynthesis; LOCATED IN: photosystem I, chloroplast, thylakoid membrane; EXPRESSED IN: 20 plant structures; EXPRESSED DURING: 13 growth stages; CONTAINS InterPro DOMAIN/s: Photosystem I reaction centre subunit N (InterPro:IPR008796); Has 34 Blast hits to 34 proteins in 14 species: Archae - 0; Bacteria - 0; Metazoa - 0; Fungi - 0; Plants - 34; Viruses - 0; Other Eukary…	3	2	0
AT1G50250.1	| Symbols: FTSH1 | FTSH protease 1 | chr1:18614398-18616930 REVERSE LENGTH=716	3	0	0
AT1G50300.1	| Symbols: TAF15 | TBP-associated factor 15 | chr1:18628818-18631662 REVERSE LENGTH=372	3	5	5
AT1G50500.2	| Symbols: HIT1 | Membrane trafficking VPS53 family protein | chr1:18708217-18715597 REVERSE LENGTH=847	3	6	2
AT1G51510.1	| Symbols: Y14 | RNA-binding (RRM/RBD/RNP motifs) family protein | chr1:19103072-19104753 REVERSE LENGTH=202	3	4	3
AT1G52760.1	| Symbols: LysoPL2 | lysophospholipase 2 | chr1:19651378-19652576 FORWARD LENGTH=332	3	0	0
AT1G54100.1	| Symbols: ALDH7B4 | aldehyde dehydrogenase 7B4 | chr1:20195435-20198853 REVERSE LENGTH=508	3	0	4
AT1G54220.1	| Symbols: | Dihydrolipoamide acetyltransferase, long form protein | chr1:20246460-20250208 REVERSE LENGTH=539	3	4	5
AT1G55090.1	| Symbols: | carbon-nitrogen hydrolase family protein | chr1:20554857-20558188 FORWARD LENGTH=725	3	0	0
AT1G60070.2	| Symbols: | Adaptor protein complex AP-1, gamma subunit | chr1:22142944-22149296 REVERSE LENGTH=898	3	3	0
AT1G60850.2	| Symbols: ATRPAC42, AAC42 | DNA-directed RNA polymerase family protein | chr1:22398078-22400155 REVERSE LENGTH=375	3	0	2
AT1G61150.1	| Symbols: | LisH and RanBPM domains containing protein | chr1:22542928-22544355 FORWARD LENGTH=243	3	9	3
AT1G66240.1	| Symbols: ATX1, ATATX1 | homolog of anti-oxidant 1 | chr1:24686445-24687327 REVERSE LENGTH=106	3	3	4
AT1G67280.1	| Symbols: | Glyoxalase/Bleomycin resistance protein/Dioxygenase superfamily protein | chr1:25188563-25190547 REVERSE LENGTH=350	3	3	0
AT1G68790.1	| Symbols: LINC3 | little nuclei3 | chr1:25834932-25839157 REVERSE LENGTH=1085	3	2	2
AT1G69200.1	| Symbols: FLN2 | fructokinase-like 2 | chr1:26016018-26018365 FORWARD LENGTH=616	3	4	4
AT1G69250.1	| Symbols: | Nuclear transport factor 2 (NTF2) family protein with RNA binding (RRM-RBD-RNP motifs) domain | chr1:26033163-26035301 FORWARD LENGTH=427	3	5	3
AT1G71800.1	| Symbols: CSTF64 | cleavage stimulating factor 64 | chr1:26999606-27001850 FORWARD LENGTH=461	3	5	2
AT1G74910.1	| Symbols: | ADP-glucose pyrophosphorylase family protein | chr1:28135770-28138456 REVERSE LENGTH=415	3	0	2
AT1G75910.1	| Symbols: EXL4 | extracellular lipase 4 | chr1:28501511-28503096 FORWARD LENGTH=343	3	3	4
AT1G76510.3	| Symbols: | ARID/BRIGHT DNA-binding domain-containing protein | chr1:28708681-28712498 REVERSE LENGTH=493	3	0	3
AT1G78680.1	| Symbols: ATGGH2, GGH2 | gamma-glutamyl hydrolase 2 | chr1:29593933-29596037 FORWARD LENGTH=347	3	0	4
AT1G79050.1	| Symbols: | recA DNA recombination family protein | chr1:29737084-29740140 REVERSE LENGTH=439	3	4	2
AT1G79340.1	| Symbols: AtMC4, MC4 | metacaspase 4 | chr1:29842849-29844368 FORWARD LENGTH=418	3	3	3
AT1G79750.1	| Symbols: ATNADP-ME4, NADP-ME4 | NADP-malic enzyme 4 | chr1:30007655-30011179 REVERSE LENGTH=646	3	0	0
AT1G80500.1	| Symbols: | SNARE-like superfamily protein | chr1:30271195-30272431 FORWARD LENGTH=135	3	0	0
AT2G02740.1	| Symbols: ATWHY3, PTAC11, WHY3 | ssDNA-binding transcriptional regulator | chr2:769389-770993 FORWARD LENGTH=268	3	6	7
AT2G03680.1	| Symbols: SPR1, SKU6 | spiral1 | chr2:1121398-1121850 FORWARD LENGTH=119	3	2	3
AT2G05070.1	| Symbols: LHCB2.2, LHCB2 | photosystem II light harvesting complex gene 2.2 | chr2:1799436-1800329 REVERSE LENGTH=265	3	3	4
AT2G05100.1	| Symbols: LHCB2.1, LHCB2 | photosystem II light harvesting complex gene 2.1 | chr2:1823449-1824331 REVERSE LENGTH=265	3	3	4
AT2G05260.1	| Symbols: | alpha/beta-Hydrolases superfamily protein | chr2:1918730-1919893 FORWARD LENGTH=358	3	0	3
AT2G14170.1	| Symbols: ALDH6B2 | aldehyde dehydrogenase 6B2 | chr2:5977727-5981899 REVERSE LENGTH=607	3	4	3
AT2G14880.1	| Symbols: | SWIB/MDM2 domain superfamily protein | chr2:6393686-6394841 REVERSE LENGTH=141	3	6	0
AT2G16440.1	| Symbols: MCM4 | Minichromosome maintenance (MCM2/3/5) family protein | chr2:7126536-7130665 REVERSE LENGTH=847	3	6	0
AT2G17130.1	| Symbols: IDH2, IDH-II | isocitrate dehydrogenase subunit 2 | chr2:7461062-7462466 REVERSE LENGTH=367	3	0	5
AT2G17280.1	| Symbols: | Phosphoglycerate mutase family protein | chr2:7513274-7514844 FORWARD LENGTH=271	3	0	2
AT2G18740.1	| Symbols: | Small nuclear ribonucleoprotein family protein | chr2:8123334-8124710 FORWARD LENGTH=88	3	3	3
AT2G19540.1	| Symbols: | Transducin family protein / WD-40 repeat family protein | chr2:8461804-8464347 FORWARD LENGTH=469	3	4	0
AT2G19760.1	| Symbols: PFN1, PRF1 | profilin 1 | chr2:8517074-8518067 REVERSE LENGTH=131	3	3	3
AT2G22230.1	| Symbols: | Thioesterase superfamily protein | chr2:9450042-9451427 FORWARD LENGTH=220	3	2	3
AT2G22795.1	| Symbols: | unknown protein; BEST Arabidopsis thaliana protein match is: unknown protein (TAIR:AT4G37820.1); Has 799854 Blast hits to 188815 proteins in 4452 species: Archae - 4529; Bacteria - 144236; Metazoa - 287749; Fungi - 87083; Plants - 43826; Viruses - 3662; Other Eukaryotes - 228769 (source: NCBI BLink). | chr2:9697380-9699584 REVERSE LENGTH=734	3	7	4
AT2G23930.1	| Symbols: SNRNP-G | probable small nuclear ribonucleoprotein G | chr2:10182353-10183026 FORWARD LENGTH=80	3	5	2
AT2G24940.1	| Symbols: AtMAPR2, MAPR2 | membrane-associated progesterone binding protein 2 | chr2:10609447-10609749 FORWARD LENGTH=100	3	5	4
AT2G25080.1	| Symbols: ATGPX1, GPX1 | glutathione peroxidase 1 | chr2:10668134-10669828 FORWARD LENGTH=236	3	4	4
AT2G26990.1	| Symbols: FUS12, ATCSN2, COP12, CSN2 | proteasome family protein | chr2:11519684-11522412 REVERSE LENGTH=439	3	4	0
AT2G27460.1	| Symbols: | sec23/sec24 transport family protein | chr2:11740670-11744867 FORWARD LENGTH=745	3	0	2
AT2G27820.1	| Symbols: PD1, ADT3 | prephenate dehydratase 1 | chr2:11856808-11858082 FORWARD LENGTH=424	3	0	3
AT2G27880.1	| Symbols: AGO5 | Argonaute family protein | chr2:11871488-11876712 FORWARD LENGTH=997	3	2	3
AT2G29190.1	| Symbols: APUM2, PUM2 | pumilio 2 | chr2:12544260-12548071 REVERSE LENGTH=972	3	2	0
AT2G32920.1	| Symbols: ATPDIL2-3, PDI9, ATPDI9, PDIL2-3 | PDI-like 2-3 | chr2:13962502-13965406 REVERSE LENGTH=440	3	4	4
AT2G32930.2	| Symbols: ZFN2 | zinc finger nuclease 2 | chr2:13965814-13968419 REVERSE LENGTH=467	3	2	0
AT2G33730.1	| Symbols: | P-loop containing nucleoside triphosphate hydrolases superfamily protein | chr2:14265679-14267880 REVERSE LENGTH=733	3	3	0
AT2G34420.1	| Symbols: LHB1B2, LHCB1.5 | photosystem II light harvesting complex gene B1B2 | chr2:14522716-14523513 REVERSE LENGTH=265	3	3	4
AT2G35010.1	| Symbols: ATO1, TO1 | thioredoxin O1 | chr2:14754398-14755888 FORWARD LENGTH=194	3	3	2
AT2G35390.2	| Symbols: | Phosphoribosyltransferase family protein | chr2:14895528-14897581 REVERSE LENGTH=403	3	4	4
AT2G35840.1	| Symbols: | Sucrose-6F-phosphate phosphohydrolase family protein | chr2:15053952-15055776 FORWARD LENGTH=422	3	4	2
AT2G35860.1	| Symbols: FLA16 | FASCICLIN-like arabinogalactan protein 16 precursor | chr2:15059859-15061810 FORWARD LENGTH=445	3	5	0
AT2G36060.2	| Symbols: MMZ3, UEV1C | MMS ZWEI homologue 3 | chr2:15143012-15143998 REVERSE LENGTH=146	3	3	0
AT2G36130.1	| Symbols: | Cyclophilin-like peptidyl-prolyl cis-trans isomerase family protein | chr2:15166863-15168259 FORWARD LENGTH=164	3	3	4
AT2G36390.1	| Symbols: SBE2.1, BE3 | starch branching enzyme 2.1 | chr2:15264283-15269940 FORWARD LENGTH=858	3	0	2
AT2G36620.1	| Symbols: RPL24A | ribosomal protein L24 | chr2:15350548-15351819 REVERSE LENGTH=164	3	2	3
AT2G37270.1	| Symbols: ATRPS5B, RPS5B | ribosomal protein 5B | chr2:15647883-15649042 REVERSE LENGTH=207	3	8	3
AT2G43160.3	| Symbols: | ENTH/VHS family protein | chr2:17948884-17953267 FORWARD LENGTH=895	3	2	2
AT2G47640.1	| Symbols: | Small nuclear ribonucleoprotein family protein | chr2:19537393-19538431 FORWARD LENGTH=109	3	5	4
AT3G01980.3	| Symbols: | NAD(P)-binding Rossmann-fold superfamily protein | chr3:327747-328833 REVERSE LENGTH=296	3	4	3
AT3G02720.1	| Symbols: | Class I glutamine amidotransferase-like superfamily protein | chr3:586336-588088 FORWARD LENGTH=388	3	4	0
AT3G02830.1	| Symbols: ZFN1 | zinc finger protein 1 | chr3:614075-615916 FORWARD LENGTH=397	3	3	0
AT3G07630.1	| Symbols: ADT2 | arogenate dehydratase 2 | chr3:2435457-2437530 FORWARD LENGTH=381	3	4	2
AT3G07850.1	| Symbols: | Pectin lyase-like superfamily protein | chr3:2505813-2507438 REVERSE LENGTH=444	3	11	6
AT3G09500.1	| Symbols: | Ribosomal L29 family protein | chr3:2917047-2917895 FORWARD LENGTH=123	3	3	4
AT3G11500.1	| Symbols: | Small nuclear ribonucleoprotein family protein | chr3:3621626-3622474 REVERSE LENGTH=79	3	5	2
AT3G11770.1	| Symbols: | Polynucleotidyl transferase, ribonuclease H-like superfamily protein | chr3:3721490-3722092 REVERSE LENGTH=200	3	0	3
AT3G11940.1	| Symbols: ATRPS5A, AML1, RPS5A | ribosomal protein 5A | chr3:3778175-3779354 REVERSE LENGTH=207	3	8	3
AT3G12390.1	| Symbols: | Nascent polypeptide-associated complex (NAC), alpha subunit family protein | chr3:3942344-3943595 FORWARD LENGTH=203	3	2	6
AT3G12860.1	| Symbols: | NOP56-like pre RNA processing ribonucleoprotein | chr3:4091678-4093921 FORWARD LENGTH=499	3	4	2
AT3G13120.1	| Symbols: | Ribosomal protein S10p/S20e family protein | chr3:4220310-4221526 REVERSE LENGTH=191	3	0	0
AT3G13570.1	| Symbols: SCL30A, At-SCL30A | SC35-like splicing factor 30A | chr3:4429564-4431602 REVERSE LENGTH=262	3	5	0
AT3G14930.1	| Symbols: HEME1 | Uroporphyrinogen decarboxylase | chr3:5020675-5022577 FORWARD LENGTH=418	3	4	2
AT3G16630.1	| Symbols: ATKINESIN-13A, KINESIN-13A | P-loop containing nucleoside triphosphate hydrolases superfamily protein | chr3:5662660-5667261 REVERSE LENGTH=794	3	4	4
AT3G16980.1	| Symbols: NRPB9A, NRPD9A, NRPE9A | RNA polymerases M/15 Kd subunit | chr3:5794526-5795699 FORWARD LENGTH=114	3	3	0
AT3G17020.1	| Symbols: | Adenine nucleotide alpha hydrolases-like superfamily protein | chr3:5802728-5804063 REVERSE LENGTH=163	3	4	4
AT3G17940.1	| Symbols: | Galactose mutarotase-like superfamily protein | chr3:6143707-6145244 REVERSE LENGTH=341	3	0	2
AT3G18740.1	| Symbols: | Ribosomal protein L7Ae/L30e/S12e/Gadd45 family protein | chr3:6453437-6453870 FORWARD LENGTH=112	3	3	4
AT3G18790.1	| Symbols: | FUNCTIONS IN: molecular_function unknown; INVOLVED IN: biological_process unknown; LOCATED IN: chloroplast; EXPRESSED IN: 22 plant structures; EXPRESSED DURING: 13 growth stages; CONTAINS InterPro DOMAIN/s: Isy1-like splicing (InterPro:IPR009360); Has 1147 Blast hits to 965 proteins in 236 species: Archae - 12; Bacteria - 13; Metazoa - 351; Fungi - 230; Plants - 49; Viruses - 9; Othe…	3	3	2
AT3G20250.1	| Symbols: APUM5, PUM5 | pumilio 5 | chr3:7059098-7062660 REVERSE LENGTH=961	3	3	3
AT3G20820.1	| Symbols: | Leucine-rich repeat (LRR) family protein | chr3:7280930-7282027 FORWARD LENGTH=365	3	7	5
AT3G21200.1	| Symbols: PGR7 | proton gradient regulation 7 | chr3:7436091-7437845 FORWARD LENGTH=317	3	4	6
AT3G21750.1	| Symbols: UGT71B1 | UDP-glucosyl transferase 71B1 | chr3:7664565-7665986 FORWARD LENGTH=473	3	5	3
AT3G21810.1	| Symbols: | Zinc finger C-x8-C-x5-C-x3-H type family protein | chr3:7684852-7688360 FORWARD LENGTH=437	3	0	2
AT3G25840.1	| Symbols: | Protein kinase superfamily protein | chr3:9452993-9457446 REVERSE LENGTH=935	3	0	0
AT3G26420.1	| Symbols: ATRZ-1A | RNA-binding (RRM/RBD/RNP motifs) family protein with retrovirus zinc finger-like domain | chr3:9671953-9673055 FORWARD LENGTH=245	3	4	3
AT3G26720.1	| Symbols: | Glycosyl hydrolase family 38 protein | chr3:9816707-9823056 FORWARD LENGTH=1019	3	2	8
AT3G27300.1	| Symbols: G6PD5 | glucose-6-phosphate dehydrogenase 5 | chr3:10083318-10086288 REVERSE LENGTH=516	3	2	2
AT3G27690.1	| Symbols: LHCB2.4, LHCB2.3, LHCB2 | photosystem II light harvesting complex gene 2.3 | chr3:10256002-10256921 FORWARD LENGTH=266	3	3	4
AT3G29075.1	| Symbols: | glycine-rich protein | chr3:11051645-11052629 REVERSE LENGTH=294	3	5	0
AT3G29760.1	| Symbols: | Haloacid dehalogenase-like hydrolase (HAD) superfamily protein | chr3:11590064-11591833 REVERSE LENGTH=465	3	0	0
AT3G42050.1	| Symbols: | vacuolar ATP synthase subunit H family protein | chr3:14228846-14232228 REVERSE LENGTH=441	3	3	3
AT3G43240.1	| Symbols: | ARID/BRIGHT DNA-binding domain-containing protein | chr3:15210032-15214440 REVERSE LENGTH=747	3	0	0
AT3G44340.1	| Symbols: CEF | clone eighty-four | chr3:16011923-16019873 REVERSE LENGTH=1096	3	3	4
AT3G46030.1	| Symbols: HTB11 | Histone superfamily protein | chr3:16913614-16914051 REVERSE LENGTH=145	3	2	2
AT3G46630.1	| Symbols: | Protein of unknown function (DUF3223) | chr3:17181138-17182346 REVERSE LENGTH=207	3	3	3
AT3G47340.1	| Symbols: ASN1, DIN6, AT-ASN1 | glutamine-dependent asparagine synthase 1 | chr3:17438136-17441043 REVERSE LENGTH=584	3	4	5
AT3G49800.1	| Symbols: | BSD domain-containing protein | chr3:18471957-18473676 REVERSE LENGTH=428	3	3	2
AT3G50370.1	| Symbols: | unknown protein; FUNCTIONS IN: molecular_function unknown; INVOLVED IN: biological_process unknown; LOCATED IN: cellular_component unknown; EXPRESSED IN: 26 plant structures; EXPRESSED DURING: 15 growth stages; Has 27734 Blast hits to 16708 proteins in 1259 species: Archae - 81; Bacteria - 3434; Metazoa - 10876; Fungi - 2514; Plants - 987; Viruses - 212; Other Eukaryotes - 9630 (sour…	3	5	2
AT3G51160.1	| Symbols: MUR1, MUR_1, GMD2 | NAD(P)-binding Rossmann-fold superfamily protein | chr3:19007232-19008353 REVERSE LENGTH=373	3	2	4
AT3G52090.2	| Symbols: NRPB11 | DNA-directed RNA polymerase, RBP11-like | chr3:19318069-19318998 REVERSE LENGTH=146	3	6	4
AT3G52200.2	| Symbols: LTA3 | Dihydrolipoamide acetyltransferase, long form protein | chr3:19360317-19366091 FORWARD LENGTH=713	3	0	3
AT3G52300.1	| Symbols: ATPQ | ATP synthase D chain, mitochondrial | chr3:19396689-19398119 FORWARD LENGTH=168	3	2	3
AT3G52370.1	| Symbols: FLA15 | FASCICLIN-like arabinogalactan protein 15 precursor | chr3:19417549-19419549 FORWARD LENGTH=436	3	3	0
AT3G52500.1	| Symbols: | Eukaryotic aspartyl protease family protein | chr3:19465644-19467053 REVERSE LENGTH=469	3	3	3
AT3G53700.1	| Symbols: MEE40 | Pentatricopeptide repeat (PPR) superfamily protein | chr3:19900303-19902567 FORWARD LENGTH=754	3	2	0
AT3G54890.1	| Symbols: LHCA1 | photosystem I light harvesting complex gene 1 | chr3:20339706-20340922 REVERSE LENGTH=241	3	2	2
AT3G55605.1	| Symbols: | Mitochondrial glycoprotein family protein | chr3:20622668-20623889 FORWARD LENGTH=258	3	5	2
AT3G55620.1	| Symbols: emb1624 | Translation initiation factor IF6 | chr3:20634581-20636312 FORWARD LENGTH=245	3	5	4
AT3G56240.1	| Symbols: CCH | copper chaperone | chr3:20863460-20864402 REVERSE LENGTH=121	3	3	4
AT3G56910.1	| Symbols: PSRP5 | plastid-specific 50S ribosomal protein 5 | chr3:21069558-21070257 REVERSE LENGTH=148	3	4	0
AT3G57940.1	| Symbols: | Domain of unknown function (DUF1726) ;Putative ATPase (DUF699) | chr3:21449560-21455834 FORWARD LENGTH=1028	3	3	2
AT3G60860.1	| Symbols: | SEC7-like guanine nucleotide exchange family protein | chr3:22484804-22491510 FORWARD LENGTH=1793	3	0	0
AT3G61230.1	| Symbols: PLIM2c | GATA type zinc finger transcription factor family protein | chr3:22664601-22665503 REVERSE LENGTH=213	3	3	2
AT3G61470.1	| Symbols: LHCA2 | photosystem I light harvesting complex gene 2 | chr3:22745736-22747032 FORWARD LENGTH=257	3	0	0
AT3G62460.1	| Symbols: | Putative endonuclease or glycosyl hydrolase | chr3:23104885-23105579 REVERSE LENGTH=200	3	2	7
AT3G62840.1	| Symbols: | Small nuclear ribonucleoprotein family protein | chr3:23235727-23236615 REVERSE LENGTH=109	3	5	4
AT4G02030.2	| Symbols: | Vps51/Vps67 family (components of vesicular transport) protein | chr4:892262-897175 FORWARD LENGTH=805	3	6	3
AT4G02510.1	| Symbols: TOC159, TOC86, PPI2, TOC160, ATTOC159 | translocon at the outer envelope membrane of chloroplasts 159 | chr4:1104766-1109360 FORWARD LENGTH=1503	3	10	6
AT4G03120.1	| Symbols: | C2H2 and C2HC zinc fingers superfamily protein | chr4:1385747-1387331 FORWARD LENGTH=207	3	3	0
AT4G04770.1	| Symbols: ATABC1, LAF6, ATNAP1, ABC1 | ATP binding cassette protein 1 | chr4:2427998-2429785 REVERSE LENGTH=557	3	4	0
AT4G08520.1	| Symbols: | SNARE-like superfamily protein | chr4:5417887-5420295 FORWARD LENGTH=181	3	2	5
AT4G09570.1	| Symbols: CPK4, ATCPK4 | calcium-dependent protein kinase 4 | chr4:6049560-6052184 FORWARD LENGTH=501	3	2	3
AT4G09650.1	| Symbols: ATPD | ATP synthase delta-subunit gene | chr4:6100799-6101503 FORWARD LENGTH=234	3	3	2
AT4G10260.1	| Symbols: | pfkB-like carbohydrate kinase family protein | chr4:6371486-6372770 REVERSE LENGTH=324	3	0	0
AT4G10610.1	| Symbols: RBP37, ATRBP37, CID12 | CTC-interacting domain 12 | chr4:6557336-6559143 FORWARD LENGTH=336	3	4	2
AT4G13560.1	| Symbols: UNE15 | Late embryogenesis abundant protein (LEA) family protein | chr4:7879764-7880311 REVERSE LENGTH=109	3	2	2
AT4G14160.1	| Symbols: | Sec23/Sec24 protein transport family protein | chr4:8167574-8173026 FORWARD LENGTH=773	3	7	4
AT4G15210.1	| Symbols: ATBETA-AMY, AT-BETA-AMY, RAM1, BMY1, BAM5 | beta-amylase 5 | chr4:8666734-8669357 REVERSE LENGTH=498	3	5	4
AT4G16500.1	| Symbols: | Cystatin/monellin superfamily protein | chr4:9301530-9301883 REVERSE LENGTH=117	3	3	3
AT4G16830.1	| Symbols: | Hyaluronan / mRNA binding family | chr4:9470621-9472308 FORWARD LENGTH=355	3	3	2
AT4G19210.1	| Symbols: ATRLI2, RLI2 | RNAse l inhibitor protein 2 | chr4:10501906-10504776 FORWARD LENGTH=605	3	8	0
AT4G19490.1	| Symbols: ATVPS54, VPS54 | VPS54 | chr4:10616017-10622934 FORWARD LENGTH=1034	3	5	0
AT4G20440.1	| Symbols: smB | small nuclear ribonucleoprotein associated protein B | chr4:11022843-11023616 REVERSE LENGTH=257	3	6	5
AT4G21660.2	| Symbols: | proline-rich spliceosome-associated (PSP) family protein | chr4:11506259-11509772 REVERSE LENGTH=598	3	4	0
AT4G23680.1	| Symbols: | Polyketide cyclase/dehydrase and lipid transport superfamily protein | chr4:12336416-12337417 REVERSE LENGTH=151	3	5	2
AT4G23850.1	| Symbols: LACS4 | AMP-dependent synthetase and ligase family protein | chr4:12403720-12408263 REVERSE LENGTH=666	3	2	0
AT4G25550.1	| Symbols: | Cleavage/polyadenylation specificity factor, 25kDa subunit | chr4:13048519-13050873 FORWARD LENGTH=200	3	3	5
AT4G25740.1	| Symbols: | RNA binding Plectin/S10 domain-containing protein | chr4:13107488-13108751 REVERSE LENGTH=177	3	7	6
AT4G25890.1	| Symbols: | 60S acidic ribosomal protein family | chr4:13159627-13160393 REVERSE LENGTH=119	3	4	5
AT4G26270.1	| Symbols: PFK3 | phosphofructokinase 3 | chr4:13301094-13304030 REVERSE LENGTH=489	3	7	4
AT4G26510.1	| Symbols: UKL4 | uridine kinase-like 4 | chr4:13384503-13387920 FORWARD LENGTH=469	3	2	0
AT4G26720.1	| Symbols: PPX1, PPX-1 | protein phosphatase X 1 | chr4:13470397-13472154 REVERSE LENGTH=305	3	4	0
AT4G26870.1	| Symbols: | Class II aminoacyl-tRNA and biotin synthetases superfamily protein | chr4:13505381-13507619 FORWARD LENGTH=532	3	6	3
AT4G27060.1	| Symbols: TOR1, SPR2, CN | ARM repeat superfamily protein | chr4:13581581-13585070 REVERSE LENGTH=864	3	4	3
AT4G29410.1	| Symbols: | Ribosomal L28e protein family | chr4:14468439-14469964 REVERSE LENGTH=143	3	3	2
AT4G29590.1	| Symbols: | S-adenosyl-L-methionine-dependent methyltransferases superfamily protein | chr4:14512736-14514404 REVERSE LENGTH=317	3	3	2
AT4G30220.2	| Symbols: RUXF | small nuclear ribonucleoprotein F | chr4:14803100-14804259 REVERSE LENGTH=96	3	3	3
AT4G31120.1	| Symbols: SKB1, ATPRMT5 | SHK1 binding protein 1 | chr4:15132185-15136568 REVERSE LENGTH=642	3	4	3
AT4G31340.1	| Symbols: | myosin heavy chain-related | chr4:15205662-15208950 FORWARD LENGTH=437	3	3	3
AT4G31580.1	| Symbols: SRZ-22, SRZ22, RSZP22, RSZ22, At-RSZ22 | serine/arginine-rich 22 | chr4:15306983-15308064 FORWARD LENGTH=200	3	5	3
AT4G31790.1	| Symbols: | Tetrapyrrole (Corrin/Porphyrin) Methylases | chr4:15377479-15378530 FORWARD LENGTH=277	3	0	0
AT4G31810.1	| Symbols: | ATP-dependent caseinolytic (Clp) protease/crotonase family protein | chr4:15387365-15390290 REVERSE LENGTH=409	3	8	2
AT4G32260.1	| Symbols: | ATPase, F0 complex, subunit B/B', bacterial/chloroplast | chr4:15573859-15574586 REVERSE LENGTH=219	3	0	2
AT4G34215.1	| Symbols: | Domain of unknown function (DUF303) | chr4:16380203-16381192 REVERSE LENGTH=260	3	2	0
AT4G34290.1	| Symbols: | SWIB/MDM2 domain superfamily protein | chr4:16410883-16412122 FORWARD LENGTH=144	3	3	0
AT4G34490.1	| Symbols: ATCAP1, CAP 1, CAP1 | cyclase associated protein 1 | chr4:16484896-16487355 REVERSE LENGTH=476	3	6	5
AT4G34620.1	| Symbols: SSR16 | small subunit ribosomal protein 16 | chr4:16535084-16536092 REVERSE LENGTH=113	3	5	0
AT4G35100.1	| Symbols: PIP3, PIP3A, PIP2;7, SIMIP | plasma membrane intrinsic protein 3 | chr4:16708672-16709958 FORWARD LENGTH=280	3	5	3
AT4G35850.1	| Symbols: | Pentatricopeptide repeat (PPR) superfamily protein | chr4:16983638-16986681 FORWARD LENGTH=444	3	2	3
AT4G36250.1	| Symbols: ALDH3F1 | aldehyde dehydrogenase 3F1 | chr4:17151029-17153381 FORWARD LENGTH=484	3	4	2
AT4G37925.1	| Symbols: NDH-M | subunit NDH-M of NAD(P)H:plastoquinone dehydrogenase complex | chr4:17830748-17831485 REVERSE LENGTH=217	3	0	2
AT4G39860.1	| Symbols: | unknown protein; BEST Arabidopsis thaliana protein match is: unknown protein (TAIR:AT2G22270.1); Has 152 Blast hits to 146 proteins in 19 species: Archae - 0; Bacteria - 0; Metazoa - 0; Fungi - 2; Plants - 146; Viruses - 0; Other Eukaryotes - 4 (source: NCBI BLink). | chr4:18499909-18501472 FORWARD LENGTH=299	3	3	5
AT5G02960.1	| Symbols: | Ribosomal protein S12/S23 family protein | chr5:693280-694396 REVERSE LENGTH=142	3	5	2
AT5G03650.1	| Symbols: SBE2.2 | starch branching enzyme 2.2 | chr5:931924-937470 FORWARD LENGTH=805	3	4	0
AT5G04290.1	| Symbols: KTF1, SPT5L | kow domain-containing transcription factor 1 | chr5:1196069-1202653 FORWARD LENGTH=1493	3	3	5
AT5G04590.1	| Symbols: SIR | sulfite reductase | chr5:1319404-1322298 FORWARD LENGTH=642	3	3	6
AT5G08300.1	| Symbols: | Succinyl-CoA ligase, alpha subunit | chr5:2667579-2669672 FORWARD LENGTH=347	3	2	5
AT5G08560.1	| Symbols: | transducin family protein / WD-40 repeat family protein | chr5:2771104-2773827 REVERSE LENGTH=589	3	3	0
AT5G08570.1	| Symbols: | Pyruvate kinase family protein | chr5:2778433-2780300 FORWARD LENGTH=510	3	5	4
AT5G08640.1	| Symbols: FLS, ATFLS1, FLS1 | flavonol synthase 1 | chr5:2804009-2805175 FORWARD LENGTH=336	3	5	4
AT5G09660.4	| Symbols: PMDH2 | peroxisomal NAD-malate dehydrogenase 2 | chr5:2993691-2995551 REVERSE LENGTH=363	3	3	2
AT5G09730.1	| Symbols: BXL3, ATBXL3, XYL3, ATBX3, BX3 | beta-xylosidase 3 | chr5:3015319-3018226 REVERSE LENGTH=773	3	0	0
AT5G10170.1	| Symbols: ATMIPS3, MIPS3 | myo-inositol-1-phosphate synthase 3 | chr5:3187538-3190161 REVERSE LENGTH=510	3	2	4
AT5G10770.1	| Symbols: | Eukaryotic aspartyl protease family protein | chr5:3403331-3405331 REVERSE LENGTH=474	3	2	2
AT5G10920.1	| Symbols: | L-Aspartase-like family protein | chr5:3441805-3443892 FORWARD LENGTH=517	3	3	5
AT5G12140.1	| Symbols: ATCYS1, CYS1 | cystatin-1 | chr5:3923295-3923936 REVERSE LENGTH=101	3	3	5
AT5G12370.1	| Symbols: SEC10 | exocyst complex component sec10 | chr5:4003002-4008445 REVERSE LENGTH=825	3	2	0
AT5G13280.1	| Symbols: AK-LYS1, AK1, AK | aspartate kinase 1 | chr5:4249516-4252654 FORWARD LENGTH=569	3	6	2
AT5G13850.1	| Symbols: NACA3 | nascent polypeptide-associated complex subunit alpha-like protein 3 | chr5:4471361-4472676 FORWARD LENGTH=204	3	2	3
AT5G13980.1	| Symbols: | Glycosyl hydrolase family 38 protein | chr5:4508626-4514334 FORWARD LENGTH=1024	3	8	8
AT5G13990.1	| Symbols: ATEXO70C2, EXO70C2 | exocyst subunit exo70 family protein C2 | chr5:4514680-4516767 REVERSE LENGTH=695	3	0	0
AT5G14320.1	| Symbols: | Ribosomal protein S13/S18 family | chr5:4617839-4618772 REVERSE LENGTH=169	3	6	0
AT5G15770.1	| Symbols: AtGNA1, GNA1 | glucose-6-phosphate acetyltransferase 1 | chr5:5144093-5144542 REVERSE LENGTH=149	3	4	2
AT5G16290.1	| Symbols: VAT1 | VALINE-TOLERANT 1 | chr5:5333874-5337387 FORWARD LENGTH=477	3	4	0
AT5G16390.1	| Symbols: CAC1, CAC1A, BCCP, BCCP1 | chloroplastic acetylcoenzyme A carboxylase 1 | chr5:5361098-5363020 REVERSE LENGTH=280	3	4	2
AT5G16710.1	| Symbols: DHAR3 | dehydroascorbate reductase 1 | chr5:5483312-5484926 FORWARD LENGTH=258	3	2	3
AT5G18400.2	| Symbols: | Cytokine-induced anti-apoptosis inhibitor 1, Fe-S biogenesis | chr5:6092955-6094876 REVERSE LENGTH=272	3	5	4
AT5G21326.1	| Symbols: | Ca2+regulated serine-threonine protein kinase family protein | chr5:7218081-7221743 FORWARD LENGTH=439	3	4	0
AT5G23250.1	| Symbols: | Succinyl-CoA ligase, alpha subunit | chr5:7830460-7832491 FORWARD LENGTH=341	3	0	2
AT5G26570.1	| Symbols: PWD, OK1, ATGWD3 | catalytics;carbohydrate kinases;phosphoglucan, water dikinases | chr5:9261580-9267526 FORWARD LENGTH=1196	3	2	3
AT5G34850.1	| Symbols: ATPAP26, PAP26 | purple acid phosphatase 26 | chr5:13108475-13111217 REVERSE LENGTH=475	3	5	3
AT5G38470.1	| Symbols: RAD23D | Rad23 UV excision repair protein family | chr5:15404720-15407500 FORWARD LENGTH=378	3	0	4
AT5G38600.1	| Symbols: | Proline-rich spliceosome-associated (PSP) family protein / zinc knuckle (CCHC-type) family protein | chr5:15457386-15460466 FORWARD LENGTH=532	3	2	2
AT5G38830.1	| Symbols: | Cysteinyl-tRNA synthetase, class Ia family protein | chr5:15545764-15548094 REVERSE LENGTH=511	3	0	0
AT5G40370.2	| Symbols: | Glutaredoxin family protein | chr5:16147826-16148900 REVERSE LENGTH=136	3	6	7
AT5G40490.1	| Symbols: | RNA-binding (RRM/RBD/RNP motifs) family protein | chr5:16225483-16227423 FORWARD LENGTH=423	3	2	0
AT5G40870.1	| Symbols: ATUK/UPRT1, UKL1, UK/UPRT1 | uridine kinase/uracil phosphoribosyltransferase 1 | chr5:16375021-16378384 FORWARD LENGTH=486	3	0	2
AT5G41790.1	| Symbols: CIP1 | COP1-interactive protein 1 | chr5:16727530-16732391 FORWARD LENGTH=1586	3	0	2
AT5G42270.1	| Symbols: VAR1, FTSH5 | FtsH extracellular protease family | chr5:16902659-16905102 FORWARD LENGTH=704	3	0	0
AT5G44500.1	| Symbols: | Small nuclear ribonucleoprotein family protein | chr5:17927505-17928269 FORWARD LENGTH=254	3	6	5
AT5G46580.1	| Symbols: | pentatricopeptide (PPR) repeat-containing protein | chr5:18897510-18899645 REVERSE LENGTH=711	3	6	0
AT5G47910.1	| Symbols: RBOHD, ATRBOHD | respiratory burst oxidase homologue D | chr5:19397585-19401768 FORWARD LENGTH=921	3	3	2
AT5G47930.1	| Symbols: | Zinc-binding ribosomal protein family protein | chr5:19406423-19407329 REVERSE LENGTH=84	3	5	4
AT5G48180.1	| Symbols: NSP5 | nitrile specifier protein 5 | chr5:19541283-19542358 REVERSE LENGTH=326	3	4	3
AT5G48580.1	| Symbols: FKBP15-2 | FK506- and rapamycin-binding protein 15 kD-2 | chr5:19696156-19697304 REVERSE LENGTH=163	3	4	0
AT5G51750.1	| Symbols: ATSBT1.3, SBT1.3 | subtilase 1.3 | chr5:21020266-21022608 FORWARD LENGTH=780	3	6	0
AT5G51820.1	| Symbols: PGM, ATPGMP, PGM1, STF1 | phosphoglucomutase | chr5:21063531-21067933 REVERSE LENGTH=623	3	0	2
AT5G52360.1	| Symbols: ADF10 | actin depolymerizing factor 10 | chr5:21258157-21259229 REVERSE LENGTH=137	3	2	2
AT5G52650.1	| Symbols: | RNA binding Plectin/S10 domain-containing protein | chr5:21355781-21357003 REVERSE LENGTH=179	3	7	5
AT5G53480.1	| Symbols: | ARM repeat superfamily protein | chr5:21714016-21716709 FORWARD LENGTH=870	3	11	2
AT5G54430.1	| Symbols: ATPHOS32, PHOS32 | Adenine nucleotide alpha hydrolases-like superfamily protein | chr5:22097563-22099693 REVERSE LENGTH=242	3	4	5
AT5G54750.2	| Symbols: | Transport protein particle (TRAPP) component | chr5:22242080-22243477 FORWARD LENGTH=199	3	8	5
AT5G55160.2	| Symbols: SUM2, SUMO 2, SUMO2, ATSUMO2 | small ubiquitin-like modifier 2 | chr5:22383747-22384772 REVERSE LENGTH=116	3	3	3
AT5G55730.1	| Symbols: FLA1 | FASCICLIN-like arabinogalactan 1 | chr5:22558375-22560392 REVERSE LENGTH=424	3	2	0
AT5G56280.1	| Symbols: CSN6A | COP9 signalosome subunit 6A | chr5:22783617-22785530 REVERSE LENGTH=317	3	4	2
AT5G56630.1	| Symbols: PFK7 | phosphofructokinase 7 | chr5:22924311-22926728 FORWARD LENGTH=485	3	8	4
AT5G57850.1	| Symbols: | D-aminoacid aminotransferase-like PLP-dependent enzymes superfamily protein | chr5:23435548-23437287 REVERSE LENGTH=373	3	2	3
AT5G57890.1	| Symbols: | Glutamine amidotransferase type 1 family protein | chr5:23447648-23449622 REVERSE LENGTH=273	3	4	2
AT5G60600.1	| Symbols: GCPE, ISPG, CSB3, CLB4, HDS | 4-hydroxy-3-methylbut-2-enyl diphosphate synthase | chr5:24359447-24363274 FORWARD LENGTH=741	3	3	7
AT5G62190.1	| Symbols: PRH75 | DEAD box RNA helicase (PRH75) | chr5:24980542-24983879 REVERSE LENGTH=671	3	8	0
AT5G63620.1	| Symbols: | GroES-like zinc-binding alcohol dehydrogenase family protein | chr5:25466380-25468296 REVERSE LENGTH=427	3	2	0
AT5G63860.1	| Symbols: UVR8 | Regulator of chromosome condensation (RCC1) family protein | chr5:25554821-25558587 REVERSE LENGTH=440	3	4	3
AT5G63890.2	| Symbols: ATHDH, HISN8, HDH | histidinol dehydrogenase | chr5:25565600-25568104 REVERSE LENGTH=466	3	2	3
AT5G64630.2	| Symbols: FAS2, NFB01, NFB1, MUB3.9 | Transducin/WD40 repeat-like superfamily protein | chr5:25833298-25836158 FORWARD LENGTH=487	3	10	8
AT5G65020.1	| Symbols: ANNAT2 | annexin 2 | chr5:25973915-25975554 FORWARD LENGTH=317	3	0	2
AT5G65690.1	| Symbols: PCK2, PEPCK | phosphoenolpyruvate carboxykinase 2 | chr5:26266477-26269486 FORWARD LENGTH=670	3	2	3
AT5G65760.1	| Symbols: | Serine carboxypeptidase S28 family protein | chr5:26308289-26310891 FORWARD LENGTH=515	3	2	2
AT5G66470.1	| Symbols: | RNA binding;GTP binding | chr5:26541986-26544302 REVERSE LENGTH=427	3	4	4
AT5G66510.2	| Symbols: GAMMA CA3 | gamma carbonic anhydrase 3 | chr5:26550016-26551496 REVERSE LENGTH=269	3	3	5
ATCG00770.1	| Symbols: RPS8 | ribosomal protein S8 | chrC:80068-80472 REVERSE LENGTH=134	3	4	0
ATCG00780.1	| Symbols: RPL14 | ribosomal protein L14 | chrC:80696-81064 REVERSE LENGTH=122	3	5	4
ATCG00900.1	| Symbols: RPS7.1, RPS7 | Ribosomal protein S7p/S5e family protein | chrC:97478-97945 REVERSE LENGTH=155	3	10	4
ATCG01240.1	| Symbols: RPS7.2 | ribosomal protein S7 | chrC:140704-141171 FORWARD LENGTH=155	3	10	4
ATMG00070.1	| Symbols: NAD9 | NADH dehydrogenase subunit 9 | chrM:23663-24235 REVERSE LENGTH=190	3	2	3
AT1G01050.1	| Symbols: AtPPa1, PPa1 | pyrophosphorylase 1 | chr1:31382-32670 REVERSE LENGTH=212	2	3	3
AT1G01780.1	| Symbols: PLIM2b | GATA type zinc finger transcription factor family protein | chr1:282919-284082 FORWARD LENGTH=205	2	3	0
AT1G02090.1	| Symbols: FUS5, CSN7, COP15, ATCSN7 | Proteasome component (PCI) domain protein | chr1:387479-389568 REVERSE LENGTH=260	2	4	0
AT1G02330.1	| Symbols: | CONTAINS InterPro DOMAIN/s: Hepatocellular carcinoma-associated antigen 59 (InterPro:IPR010756); Has 1239 Blast hits to 998 proteins in 204 species: Archae - 4; Bacteria - 71; Metazoa - 421; Fungi - 109; Plants - 87; Viruses - 5; Other Eukaryotes - 542 (source: NCBI BLink). | chr1:462202-463521 REVERSE LENGTH=279	2	0	0
AT1G02370.1	| Symbols: | Tetratricopeptide repeat (TPR)-like superfamily protein | chr1:474516-476383 FORWARD LENGTH=537	2	2	0
AT1G03680.1	| Symbols: ATHM1, TRX-M1, ATM1, THM1 | thioredoxin M-type 1 | chr1:916990-917865 REVERSE LENGTH=179	2	2	0
AT1G03900.1	| Symbols: ATNAP4, NAP4 | non-intrinsic ABC protein 4 | chr1:991252-992852 FORWARD LENGTH=272	2	3	3
AT1G04420.1	| Symbols: | NAD(P)-linked oxidoreductase superfamily protein | chr1:1191634-1193699 FORWARD LENGTH=412	2	0	0
AT1G04510.1	| Symbols: MAC3A | MOS4-associated complex 3A | chr1:1226749-1230592 FORWARD LENGTH=523	2	8	5
AT1G04920.1	| Symbols: ATSPS3F, SPS3F | sucrose phosphate synthase 3F | chr1:1391674-1395756 REVERSE LENGTH=1062	2	3	0
AT1G04980.1	| Symbols: ATPDIL2-2, ATPDI10, PDI10, PDIL2-2 | PDI-like 2-2 | chr1:1413869-1416120 REVERSE LENGTH=447	2	0	0
AT1G06950.1	| Symbols: ATTIC110, TIC110 | translocon at the inner envelope membrane of chloroplasts 110 | chr1:2130303-2135563 REVERSE LENGTH=1016	2	0	0
AT1G07170.1	| Symbols: | PHF5-like protein | chr1:2200686-2201018 FORWARD LENGTH=110	2	2	3
AT1G07370.1	| Symbols: PCNA1, ATPCNA1 | proliferating cellular nuclear antigen 1 | chr1:2263204-2264382 FORWARD LENGTH=263	2	3	2
AT1G07790.1	| Symbols: HTB1 | Histone superfamily protein | chr1:2413049-2413495 FORWARD LENGTH=148	2	0	2
AT1G08190.1	| Symbols: ATVPS41, ZIP2, VPS41, ATVAM2, VAM2 | vacuolar protein sorting 41 | chr1:2567652-2573142 FORWARD LENGTH=980	2	2	0
AT1G08250.1	| Symbols: ADT6 | arogenate dehydratase 6 | chr1:2588994-2590235 REVERSE LENGTH=413	2	0	3
AT1G09760.1	| Symbols: U2A' | U2 small nuclear ribonucleoprotein A | chr1:3159476-3161603 REVERSE LENGTH=249	2	2	0
AT1G10940.2	| Symbols: | Protein kinase superfamily protein | chr1:3656050-3658170 REVERSE LENGTH=371	2	3	2
AT1G11750.2	| Symbols: CLPP6 | CLP protease proteolytic subunit 6 | chr1:3967609-3969535 FORWARD LENGTH=289	2	0	2
AT1G12050.1	| Symbols: | fumarylacetoacetase, putative | chr1:4072904-4075856 FORWARD LENGTH=421	2	4	0
AT1G13020.1	| Symbols: EIF4B2 | eukaryotic initiation factor 4B2 | chr1:4440927-4443520 REVERSE LENGTH=549	2	6	5
AT1G13280.1	| Symbols: AOC4 | allene oxide cyclase 4 | chr1:4547624-4548552 FORWARD LENGTH=254	2	3	6
AT1G13730.1	| Symbols: | Nuclear transport factor 2 (NTF2) family protein with RNA binding (RRM-RBD-RNP motifs) domain | chr1:4710519-4712332 FORWARD LENGTH=428	2	0	0
AT1G15250.1	| Symbols: | Zinc-binding ribosomal protein family protein | chr1:5248825-5249381 REVERSE LENGTH=95	2	2	2
AT1G15280.2	| Symbols: | CASC3/Barentsz eIF4AIII binding | chr1:5252538-5256214 FORWARD LENGTH=585	2	0	0
AT1G15290.1	| Symbols: | Tetratricopeptide repeat (TPR)-like superfamily protein | chr1:5257327-5264814 REVERSE LENGTH=1608	2	0	0
AT1G15510.1	| Symbols: ATECB2, ECB2, VAC1 | Tetratricopeptide repeat (TPR)-like superfamily protein | chr1:5329111-5331711 FORWARD LENGTH=866	2	0	0
AT1G16720.1	| Symbols: HCF173 | high chlorophyll fluorescence phenotype 173 | chr1:5723161-5726248 FORWARD LENGTH=598	2	2	4
AT1G16890.3	| Symbols: UBC36 | ubiquitin-conjugating enzyme 36 | chr1:5776550-5778327 REVERSE LENGTH=162	2	3	0
AT1G17470.1	| Symbols: ATDRG1, ATDRG, DRG1 | developmentally regulated G-protein 1 | chr1:6003442-6006155 FORWARD LENGTH=399	2	6	0
AT1G18150.2	| Symbols: ATMPK8 | Protein kinase superfamily protein | chr1:6244641-6247582 REVERSE LENGTH=589	2	4	0
AT1G19520.1	| Symbols: NFD5 | pentatricopeptide (PPR) repeat-containing protein | chr1:6760032-6762581 FORWARD LENGTH=725	2	3	0
AT1G20130.1	| Symbols: | GDSL-like Lipase/Acylhydrolase superfamily protein | chr1:6977939-6980003 FORWARD LENGTH=534	2	0	3
AT1G20370.1	| Symbols: | Pseudouridine synthase family protein | chr1:7051846-7053588 REVERSE LENGTH=549	2	0	0
AT1G23740.1	| Symbols: | Oxidoreductase, zinc-binding dehydrogenase family protein | chr1:8398245-8399656 REVERSE LENGTH=386	2	7	4
AT1G23900.1	| Symbols: GAMMA-ADAPTIN 1, Gamma-ADR | gamma-adaptin 1 | chr1:8441379-8447152 FORWARD LENGTH=876	2	3	0
AT1G26880.1	| Symbols: | Ribosomal protein L34e superfamily protein | chr1:9315640-9316681 REVERSE LENGTH=120	2	3	2
AT1G27680.1	| Symbols: APL2 | ADPGLC-PPase large subunit | chr1:9631630-9634450 FORWARD LENGTH=518	2	0	0
AT1G28290.1	| Symbols: AGP31 | arabinogalactan protein 31 | chr1:9889331-9890843 REVERSE LENGTH=359	2	0	2
AT1G29220.2	| Symbols: | transcriptional regulator family protein | chr1:10210678-10212571 REVERSE LENGTH=363	2	0	0
AT1G29260.1	| Symbols: PEX7, ATPEX7 | peroxin 7 | chr1:10224923-10225876 FORWARD LENGTH=317	2	0	3
AT1G29670.1	| Symbols: | GDSL-like Lipase/Acylhydrolase superfamily protein | chr1:10375843-10377717 FORWARD LENGTH=363	2	0	0
AT1G29940.1	| Symbols: NRPA2 | nuclear RNA polymerase A2 | chr1:10479322-10486670 REVERSE LENGTH=1178	2	3	5
AT1G29990.1	| Symbols: PFD6 | prefoldin 6 | chr1:10507666-10508821 FORWARD LENGTH=129	2	2	0
AT1G30530.1	| Symbols: UGT78D1 | UDP-glucosyl transferase 78D1 | chr1:10814917-10816374 FORWARD LENGTH=453	2	0	3
AT1G31070.2	| Symbols: GlcNAc1pUT1 | N-acetylglucosamine-1-phosphate uridylyltransferase 1 | chr1:11084951-11088361 FORWARD LENGTH=505	2	3	2
AT1G31120.1	| Symbols: KUP10 | K+ uptake permease 10 | chr1:11104375-11107361 REVERSE LENGTH=796	2	0	0
AT1G31480.1	| Symbols: SGR2 | shoot gravitropism 2 (SGR2) | chr1:11266225-11271527 FORWARD LENGTH=933	2	0	0
AT1G32200.1	| Symbols: ATS1, ACT1 | phospholipid/glycerol acyltransferase family protein | chr1:11602223-11605001 REVERSE LENGTH=459	2	5	4
AT1G32380.1	| Symbols: PRS2 | phosphoribosyl pyrophosphate (PRPP) synthase 2 | chr1:11682033-11684229 FORWARD LENGTH=400	2	3	4
AT1G32440.1	| Symbols: PKp3 | plastidial pyruvate kinase 3 | chr1:11712205-11714963 FORWARD LENGTH=571	2	2	3
AT1G32790.2	| Symbols: CID11 | CTC-interacting domain 11 | chr1:11875028-11877188 REVERSE LENGTH=406	2	3	2
AT1G32810.2	| Symbols: | RING/FYVE/PHD zinc finger superfamily protein | chr1:11881810-11885843 FORWARD LENGTH=1068	2	0	0
AT1G35780.1	| Symbols: | unknown protein; BEST Arabidopsis thaliana protein match is: unknown protein (TAIR:AT1G78150.2); Has 145 Blast hits to 144 proteins in 16 species: Archae - 0; Bacteria - 0; Metazoa - 0; Fungi - 0; Plants - 145; Viruses - 0; Other Eukaryotes - 0 (source: NCBI BLink). | chr1:13277778-13280113 REVERSE LENGTH=286	2	4	0
AT1G41880.1	| Symbols: | Ribosomal protein L35Ae family protein | chr1:15651585-15652427 REVERSE LENGTH=111	2	8	0
AT1G43560.1	| Symbols: Aty2, ty2 | thioredoxin Y2 | chr1:16398359-16399828 REVERSE LENGTH=167	2	0	2
AT1G43670.1	| Symbols: | Inositol monophosphatase family protein | chr1:16468184-16470347 FORWARD LENGTH=341	2	4	4
AT1G43710.1	| Symbols: emb1075 | Pyridoxal phosphate (PLP)-dependent transferases superfamily protein | chr1:16486534-16488298 REVERSE LENGTH=482	2	5	4
AT1G45145.1	| Symbols: ATTRX5, ATH5, LIV1, TRX5 | thioredoxin H-type 5 | chr1:17075264-17076256 REVERSE LENGTH=118	2	0	0
AT1G45230.1	| Symbols: | Protein of unknown function (DUF3223) | chr1:17169874-17171381 REVERSE LENGTH=219	2	0	0
AT1G47200.1	| Symbols: WPP2 | WPP domain protein 2 | chr1:17298181-17298723 REVERSE LENGTH=180	2	3	0
AT1G47490.1	| Symbols: ATRBP47C, RBP47C | RNA-binding protein 47C | chr1:17424801-17427182 FORWARD LENGTH=432	2	3	3
AT1G48850.1	| Symbols: EMB1144 | chorismate synthase, putative / 5-enolpyruvylshikimate-3-phosphate phospholyase, putative | chr1:18065154-18067956 REVERSE LENGTH=436	2	4	5
AT1G49970.1	| Symbols: CLPR1, NCLPP5, SVR2 | CLP protease proteolytic subunit 1 | chr1:18501936-18504462 REVERSE LENGTH=387	2	0	0
AT1G50575.1	| Symbols: | Putative lysine decarboxylase family protein | chr1:18728862-18730296 REVERSE LENGTH=306	2	0	0
AT1G50670.1	| Symbols: | OTU-like cysteine protease family protein | chr1:18775086-18776552 REVERSE LENGTH=208	2	0	0
AT1G51420.1	| Symbols: ATSPP1, SPP1 | sucrose-phosphatase 1 | chr1:19064852-19066704 REVERSE LENGTH=423	2	0	0
AT1G51660.1	| Symbols: ATMKK4, MKK4, ATMEK4 | mitogen-activated protein kinase kinase 4 | chr1:19154575-19155675 FORWARD LENGTH=366	2	3	0
AT1G51710.1	| Symbols: UBP6, ATUBP6 | ubiquitin-specific protease 6 | chr1:19175805-19179894 REVERSE LENGTH=482	2	7	0
AT1G52300.1	| Symbols: | Zinc-binding ribosomal protein family protein | chr1:19475213-19476152 REVERSE LENGTH=95	2	2	3
AT1G52730.2	| Symbols: | Transducin/WD40 repeat-like superfamily protein | chr1:19642866-19644978 FORWARD LENGTH=343	2	0	0
AT1G54290.1	| Symbols: | Translation initiation factor SUI1 family protein | chr1:20268710-20269390 REVERSE LENGTH=113	2	3	0
AT1G54780.1	| Symbols: TLP18.3 | thylakoid lumen 18.3 kDa protein | chr1:20439533-20440953 FORWARD LENGTH=285	2	0	0
AT1G55670.1	| Symbols: PSAG | photosystem I subunit G | chr1:20802874-20803356 REVERSE LENGTH=160	2	0	0
AT1G56700.1	| Symbols: | Peptidase C15, pyroglutamyl peptidase I-like | chr1:21256743-21257640 FORWARD LENGTH=219	2	0	3
AT1G60940.1	| Symbols: SNRK2-10, SNRK2.10, SRK2B | SNF1-related protein kinase 2.10 | chr1:22439398-22441896 REVERSE LENGTH=361	2	2	2
AT1G61570.1	| Symbols: TIM13 | translocase of the inner mitochondrial membrane 13 | chr1:22718897-22719473 REVERSE LENGTH=87	2	0	0
AT1G61870.1	| Symbols: PPR336 | pentatricopeptide repeat 336 | chr1:22865326-22866552 REVERSE LENGTH=408	2	2	3
AT1G62360.1	| Symbols: STM, BUM1, SHL, WAM1, BUM, WAM | KNOX/ELK homeobox transcription factor | chr1:23058796-23061722 REVERSE LENGTH=382	2	0	0
AT1G62740.1	| Symbols: Hop2 | stress-inducible protein, putative | chr1:23231026-23233380 FORWARD LENGTH=571	2	2	4
AT1G62990.1	| Symbols: KNAT7, IXR11 | KNOTTED-like homeobox of Arabidopsis thaliana 7 | chr1:23337468-23340348 FORWARD LENGTH=291	2	0	0
AT1G63210.1	| Symbols: | Transcription elongation factor Spt6 | chr1:23443688-23447354 FORWARD LENGTH=1197	2	2	3
AT1G64510.1	| Symbols: | Translation elongation factor EF1B/ribosomal protein S6 family protein | chr1:23954993-23956205 REVERSE LENGTH=207	2	2	3
AT1G66270.1	| Symbols: BGLU21 | Glycosyl hydrolase superfamily protein | chr1:24700110-24702995 REVERSE LENGTH=524	2	3	2
AT1G67990.1	| Symbols: ATTSM1, TSM1 | S-adenosyl-L-methionine-dependent methyltransferases superfamily protein | chr1:25489494-25490749 FORWARD LENGTH=233	2	0	4
AT1G68300.1	| Symbols: | Adenine nucleotide alpha hydrolases-like superfamily protein | chr1:25598518-25599261 REVERSE LENGTH=160	2	3	0
AT1G69620.1	| Symbols: RPL34 | ribosomal protein L34 | chr1:26189900-26191081 FORWARD LENGTH=119	2	2	2
AT1G70510.1	| Symbols: KNAT2, ATK1 | KNOTTED-like from Arabidopsis thaliana 2 | chr1:26576635-26582145 FORWARD LENGTH=310	2	0	0
AT1G71270.1	| Symbols: POK, TTD8, ATVPS52 | Vps52 / Sac2 family | chr1:26863736-26869817 FORWARD LENGTH=707	2	3	3
AT1G71770.1	| Symbols: PAB5 | poly(A)-binding protein 5 | chr1:26990777-26993489 REVERSE LENGTH=682	2	2	0
AT1G71820.2	| Symbols: SEC6 | SEC6 | chr1:27010022-27016745 FORWARD LENGTH=774	2	7	0
AT1G73060.1	| Symbols: LPA3 | Low PSII Accumulation 3 | chr1:27479027-27481258 FORWARD LENGTH=358	2	3	0
AT1G75350.1	| Symbols: emb2184 | Ribosomal protein L31 | chr1:28272163-28272687 FORWARD LENGTH=144	2	4	2
AT1G77440.1	| Symbols: PBC2 | 20S proteasome beta subunit C2 | chr1:29096334-29098105 FORWARD LENGTH=204	2	2	2
AT1G77470.1	| Symbols: RFC3, RFC5 | replication factor C subunit 3 | chr1:29112194-29114323 REVERSE LENGTH=369	2	0	0
AT1G78820.1	| Symbols: | D-mannose binding lectin protein with Apple-like carbohydrate-binding domain | chr1:29634401-29635768 REVERSE LENGTH=455	2	5	4
AT1G78870.1	| Symbols: UBC35, UBC13A | ubiquitin-conjugating enzyme 35 | chr1:29650589-29652203 FORWARD LENGTH=154	2	2	0
AT1G78940.2	| Symbols: | Protein kinase protein with adenine nucleotide alpha hydrolases-like domain | chr1:29680854-29683985 REVERSE LENGTH=754	2	0	0
AT1G79010.1	| Symbols: | Alpha-helical ferredoxin | chr1:29725138-29726933 REVERSE LENGTH=222	2	0	0
AT1G79040.1	| Symbols: PSBR | photosystem II subunit R | chr1:29736085-29736781 FORWARD LENGTH=140	2	0	2
AT1G79230.1	| Symbols: ST1, ATMST1, MST1, ATRDH1, STR1 | mercaptopyruvate sulfurtransferase 1 | chr1:29800824-29803679 FORWARD LENGTH=379	2	4	2
AT1G79350.1	| Symbols: EMB1135 | RING/FYVE/PHD zinc finger superfamily protein | chr1:29844829-29853215 REVERSE LENGTH=1295	2	6	0
AT1G79690.1	| Symbols: atnudt3, NUDT3 | nudix hydrolase homolog 3 | chr1:29985360-29990171 FORWARD LENGTH=772	2	9	8
AT2G01600.1	| Symbols: | ENTH/ANTH/VHS superfamily protein | chr2:268975-272356 FORWARD LENGTH=571	2	3	0
AT2G02400.1	| Symbols: | NAD(P)-binding Rossmann-fold superfamily protein | chr2:631413-632449 REVERSE LENGTH=318	2	0	0
AT2G02560.1	| Symbols: CAND1, ATCAND1, ETA2, TIP120, HVE | cullin-associated and neddylation dissociated | chr2:690345-697342 FORWARD LENGTH=1219	2	9	0
AT2G03440.1	| Symbols: NRP1, ATNRP1 | nodulin-related protein 1 | chr2:1039409-1039972 REVERSE LENGTH=187	2	4	5
AT2G03870.2	| Symbols: | Small nuclear ribonucleoprotein family protein | chr2:1180306-1181256 FORWARD LENGTH=99	2	2	0
AT2G04690.1	| Symbols: | Pyridoxamine 5'-phosphate oxidase family protein | chr2:1644628-1646179 FORWARD LENGTH=210	2	4	3
AT2G04865.1	| Symbols: | Aminotransferase-like, plant mobile domain family protein | chr2:1712149-1714599 FORWARD LENGTH=667	2	0	0
AT2G06510.1	| Symbols: ATRPA1A, RPA1A, RPA70A, ATRPA70A | replication protein A 1A | chr2:2585215-2587601 FORWARD LENGTH=640	2	0	2
AT2G07690.1	| Symbols: MCM5 | Minichromosome maintenance (MCM2/3/5) family protein | chr2:3523379-3527388 REVERSE LENGTH=727	2	3	0
AT2G13540.1	| Symbols: ENS, ABH1, CBP80, ATCBP80 | ARM repeat superfamily protein | chr2:5637053-5642813 FORWARD LENGTH=848	2	2	0
AT2G15400.1	| Symbols: RBP36B, NRPE3B | DNA-directed RNA polymerase family protein | chr2:6713022-6714386 FORWARD LENGTH=319	2	5	2
AT2G15500.1	| Symbols: | RNA-binding protein | chr2:6763707-6764751 FORWARD LENGTH=132	2	0	0
AT2G15690.1	| Symbols: | Tetratricopeptide repeat (TPR)-like superfamily protein | chr2:6831855-6833594 REVERSE LENGTH=579	2	3	0
AT2G16390.1	| Symbols: DRD1, CHR35, DMS1 | SNF2 domain-containing protein / helicase domain-containing protein | chr2:7097638-7101182 FORWARD LENGTH=888	2	0	2
AT2G17265.1	| Symbols: HSK, DMR1 | homoserine kinase | chr2:7508606-7509718 FORWARD LENGTH=370	2	0	2
AT2G17340.1	| Symbols: | Uncharacterised conserved protein (UCP030210) | chr2:7541615-7544089 REVERSE LENGTH=367	2	4	0
AT2G18170.1	| Symbols: ATMPK7, MPK7 | MAP kinase 7 | chr2:7908178-7909374 REVERSE LENGTH=368	2	2	0
AT2G18230.1	| Symbols: AtPPa2, PPa2 | pyrophosphorylase 2 | chr2:7932139-7933560 REVERSE LENGTH=218	2	4	3
AT2G18340.1	| Symbols: | late embryogenesis abundant domain-containing protein / LEA domain-containing protein | chr2:7969400-7971025 FORWARD LENGTH=456	2	4	2
AT2G19730.1	| Symbols: | Ribosomal L28e protein family | chr2:8511752-8512995 FORWARD LENGTH=143	2	5	3
AT2G20190.1	| Symbols: ATCLASP, CLASP | CLIP-associated protein | chr2:8711862-8718813 REVERSE LENGTH=1439	2	3	0
AT2G20610.1	| Symbols: SUR1, HLS3, RTY, ALF1, RTY1 | Tyrosine transaminase family protein | chr2:8878150-8880298 REVERSE LENGTH=462	2	3	0
AT2G20900.1	| Symbols: DGK5, ATDGK5 | diacylglycerol kinase 5 | chr2:8989412-8992798 REVERSE LENGTH=509	2	0	0
AT2G21620.2	| Symbols: RD2 | Adenine nucleotide alpha hydrolases-like superfamily protein | chr2:9248749-9249986 FORWARD LENGTH=193	2	2	4
AT2G24020.1	| Symbols: | Uncharacterised BCR, YbaB family COG0718 | chr2:10217869-10219269 REVERSE LENGTH=182	2	5	2
AT2G24210.1	| Symbols: TPS10 | terpene synthase 10 | chr2:10294330-10297401 FORWARD LENGTH=591	2	9	2
AT2G24490.1	| Symbols: RPA2, ATRPA2, ROR1, ATRPA32A, RPA32A | replicon protein A2 | chr2:10398651-10400416 REVERSE LENGTH=279	2	6	3
AT2G24590.1	| Symbols: RSZ22a, At-RSZ22a | RNA recognition motif and CCHC-type zinc finger domains containing protein | chr2:10449837-10450860 FORWARD LENGTH=196	2	4	3
AT2G25870.1	| Symbols: | haloacid dehalogenase-like hydrolase family protein | chr2:11031159-11034302 FORWARD LENGTH=584	2	3	0
AT2G27100.1	| Symbols: SE | C2H2 zinc-finger protein SERRATE (SE) | chr2:11572587-11576357 FORWARD LENGTH=720	2	6	3
AT2G27680.1	| Symbols: | NAD(P)-linked oxidoreductase superfamily protein | chr2:11803981-11805965 REVERSE LENGTH=384	2	0	0
AT2G28080.1	| Symbols: | UDP-Glycosyltransferase superfamily protein | chr2:11960774-11963227 REVERSE LENGTH=482	2	3	0
AT2G28450.1	| Symbols: | zinc finger (CCCH-type) family protein | chr2:12162180-12165761 REVERSE LENGTH=809	2	0	0
AT2G29140.1	| Symbols: APUM3, PUM3 | pumilio 3 | chr2:12531392-12535060 FORWARD LENGTH=964	2	2	0
AT2G29340.1	| Symbols: | NAD-dependent epimerase/dehydratase family protein | chr2:12597131-12599009 FORWARD LENGTH=307	2	0	0
AT2G29570.1	| Symbols: PCNA2, ATPCNA2 | proliferating cell nuclear antigen 2 | chr2:12650139-12651598 REVERSE LENGTH=264	2	2	2
AT2G30000.1	| Symbols: | PHF5-like protein | chr2:12804042-12804374 REVERSE LENGTH=110	2	2	3
AT2G30200.1	| Symbols: | catalytics;transferases;[acyl-carrier-protein] S-malonyltransferases;binding | chr2:12883162-12885482 REVERSE LENGTH=393	2	5	0
AT2G30870.1	| Symbols: ATGSTF10, ERD13, ATGSTF4, GSTF10 | glutathione S-transferase PHI 10 | chr2:13141490-13142392 FORWARD LENGTH=215	2	2	3
AT2G31570.1	| Symbols: ATGPX2, GPX2 | glutathione peroxidase 2 | chr2:13438211-13439775 REVERSE LENGTH=169	2	3	6
AT2G33410.1	| Symbols: | RNA-binding (RRM/RBD/RNP motifs) family protein | chr2:14156085-14157435 FORWARD LENGTH=404	2	4	2
AT2G33430.1	| Symbols: DAL1, DAL | differentiation and greening-like 1 | chr2:14162732-14164729 FORWARD LENGTH=219	2	2	0
AT2G33690.1	| Symbols: | Late embryogenesis abundant protein, group 6 | chr2:14252199-14252414 FORWARD LENGTH=71	2	3	6
AT2G33800.1	| Symbols: | Ribosomal protein S5 family protein | chr2:14300925-14302352 REVERSE LENGTH=303	2	9	3
AT2G34590.1	| Symbols: | Transketolase family protein | chr2:14568956-14570844 REVERSE LENGTH=406	2	3	3
AT2G34810.1	| Symbols: | FAD-binding Berberine family protein | chr2:14685292-14686914 FORWARD LENGTH=540	2	2	3
AT2G35020.1	| Symbols: GlcNAc1pUT2 | N-acetylglucosamine-1-phosphate uridylyltransferase 2 | chr2:14756803-14760477 FORWARD LENGTH=502	2	2	2
AT2G35110.1	| Symbols: GRL, NAP1, NAPP | transcription activators | chr2:14795970-14803525 REVERSE LENGTH=1425	2	5	0
AT2G35370.1	| Symbols: GDCH | glycine decarboxylase complex H | chr2:14891239-14892050 FORWARD LENGTH=165	2	2	4
AT2G35490.1	| Symbols: | Plastid-lipid associated protein PAP / fibrillin family protein | chr2:14912309-14913797 REVERSE LENGTH=376	2	4	3
AT2G36190.1	| Symbols: AtcwINV4, cwINV4 | cell wall invertase 4 | chr2:15174951-15177785 REVERSE LENGTH=591	2	2	0
AT2G37220.1	| Symbols: | RNA-binding (RRM/RBD/RNP motifs) family protein | chr2:15634980-15636331 REVERSE LENGTH=289	2	4	3
AT2G37550.1	| Symbols: ASP1, AGD7 | ARF-GAP domain 7 | chr2:15755544-15757456 REVERSE LENGTH=456	2	0	0
AT2G38020.1	| Symbols: VCL1, MAN, EMB258 | vacuoleless1 (VCL1) | chr2:15910098-15914190 REVERSE LENGTH=858	2	8	0
AT2G38700.1	| Symbols: MVD1, ATMVD1 | mevalonate diphosphate decarboxylase 1 | chr2:16180918-16183785 REVERSE LENGTH=412	2	3	3
AT2G39390.1	| Symbols: | Ribosomal L29 family protein | chr2:16450803-16451762 REVERSE LENGTH=123	2	2	3
AT2G39795.1	| Symbols: | Mitochondrial glycoprotein family protein | chr2:16597026-16598028 FORWARD LENGTH=250	2	3	0
AT2G41040.1	| Symbols: | S-adenosyl-L-methionine-dependent methyltransferases superfamily protein | chr2:17121499-17123064 FORWARD LENGTH=352	2	4	6
AT2G41790.1	| Symbols: | Insulinase (Peptidase family M16) family protein | chr2:17429453-17436110 REVERSE LENGTH=970	2	2	4
AT2G43520.1	| Symbols: ATTI2, TI2 | trypsin inhibitor protein 2 | chr2:18068611-18069037 FORWARD LENGTH=90	2	2	2
AT2G43530.1	| Symbols: | Scorpion toxin-like knottin superfamily protein | chr2:18070104-18070523 FORWARD LENGTH=85	2	2	2
AT2G43970.1	| Symbols: | RNA-binding protein | chr2:18205535-18208031 REVERSE LENGTH=545	2	6	3
AT2G44050.1	| Symbols: COS1 | 6,7-dimethyl-8-ribityllumazine synthase / DMRL synthase / lumazine synthase / riboflavin synthase | chr2:18224304-18225917 FORWARD LENGTH=227	2	4	2
AT2G44100.1	| Symbols: ATGDI1, AT-GDI1, GDI1 | guanosine nucleotide diphosphate dissociation inhibitor 1 | chr2:18241804-18244864 FORWARD LENGTH=445	2	4	0
AT2G44310.1	| Symbols: | Calcium-binding EF-hand family protein | chr2:18309285-18309713 FORWARD LENGTH=142	2	2	3
AT2G44920.2	| Symbols: | Tetratricopeptide repeat (TPR)-like superfamily protein | chr2:18524419-18526502 FORWARD LENGTH=224	2	3	3
AT2G45900.1	| Symbols: | Phosphatidylinositol N-acetyglucosaminlytransferase subunit P-related | chr2:18886069-18888674 REVERSE LENGTH=720	2	0	0
AT2G46520.1	| Symbols: | cellular apoptosis susceptibility protein, putative / importin-alpha re-exporter, putative | chr2:19096867-19099785 FORWARD LENGTH=972	2	9	3
AT2G47250.1	| Symbols: | RNA helicase family protein | chr2:19399923-19402981 REVERSE LENGTH=729	2	6	0
AT3G01280.1	| Symbols: VDAC1, ATVDAC1 | voltage dependent anion channel 1 | chr3:85754-87612 FORWARD LENGTH=276	2	0	2
AT3G01540.2	| Symbols: DRH1, ATDRH1 | DEAD box RNA helicase 1 | chr3:213077-216142 REVERSE LENGTH=619	2	7	0
AT3G02020.1	| Symbols: AK3 | aspartate kinase 3 | chr3:340739-343410 REVERSE LENGTH=559	2	2	0
AT3G02650.1	| Symbols: | Tetratricopeptide repeat (TPR)-like superfamily protein | chr3:568135-569865 FORWARD LENGTH=576	2	5	2
AT3G02660.1	| Symbols: emb2768 | Tyrosyl-tRNA synthetase, class Ib, bacterial/mitochondrial | chr3:570221-571756 REVERSE LENGTH=511	2	0	0
AT3G02730.1	| Symbols: TRXF1, ATF1 | thioredoxin F-type 1 | chr3:588570-589591 REVERSE LENGTH=178	2	0	0
AT3G04870.1	| Symbols: ZDS, PDE181, SPC1 | zeta-carotene desaturase | chr3:1342842-1346189 FORWARD LENGTH=558	2	0	0
AT3G05420.2	| Symbols: ACBP4 | acyl-CoA binding protein 4 | chr3:1561880-1567047 FORWARD LENGTH=669	2	8	0
AT3G06610.1	| Symbols: | DNA-binding enhancer protein-related | chr3:2060837-2061845 FORWARD LENGTH=115	2	0	0
AT3G06980.1	| Symbols: | DEA(D/H)-box RNA helicase family protein | chr3:2201531-2204662 FORWARD LENGTH=781	2	0	3
AT3G08770.2	| Symbols: LTP6 | lipid transfer protein 6 | chr3:2664330-2664784 REVERSE LENGTH=117	2	2	0
AT3G11930.3	| Symbols: | Adenine nucleotide alpha hydrolases-like superfamily protein | chr3:3776371-3777393 FORWARD LENGTH=226	2	0	0
AT3G13160.1	| Symbols: | Tetratricopeptide repeat (TPR)-like superfamily protein | chr3:4229994-4231178 REVERSE LENGTH=394	2	6	2
AT3G14810.1	| Symbols: MSL5 | mechanosensitive channel of small conductance-like 5 | chr3:4971223-4974216 REVERSE LENGTH=881	2	0	0
AT3G15290.1	| Symbols: | 3-hydroxyacyl-CoA dehydrogenase family protein | chr3:5145054-5146613 FORWARD LENGTH=294	2	0	0
AT3G15660.1	| Symbols: ATGRX4, GRX4 | glutaredoxin 4 | chr3:5308134-5309383 REVERSE LENGTH=169	2	2	3
AT3G15680.1	| Symbols: | Ran BP2/NZF zinc finger-like superfamily protein | chr3:5315437-5316048 FORWARD LENGTH=164	2	5	2
AT3G15690.2	| Symbols: | Single hybrid motif superfamily protein | chr3:5317108-5319435 FORWARD LENGTH=263	2	2	0
AT3G16080.1	| Symbols: | Zinc-binding ribosomal protein family protein | chr3:5454892-5455677 FORWARD LENGTH=95	2	2	3
[truncated: 1,072 more rows]

## Sheet: SAC3B_MBD9_IPmassspec
Protein	DESCRIPTION	SAC3B- 3XFLAG weak atxr5 atxr6 sac3b-3	SAC3B- 3XFLAG weak atxr5 atxr6 sac3b-3	MBD9-3XFLAG weak atxr5 atxr6 mbd9-3	MBD9-3XFLAG weak atxr5 atxr6 mbd9-3	weak atxr5 atxr6 - 3XFLAG	weak atxr5 atxr6 - 3XFLAG
AT5G52040.2	| Symbols: ATRSP41, RS41, At-RS41 | RNA-binding (RRM/RBD/RNP motifs) family protein | chr5:21131081-21133318 FORWARD LENGTH=357	628	500	585	709	635	447
AT4G25500.1	| Symbols: ATRSP35, ATRSP40, AT-SRP40, RSP35, RS40, At-RS40 | arginine/serine-rich splicing factor 35 | chr4:13025168-13027243 FORWARD LENGTH=350	352	319	337	409	399	270
AT3G44310.1	| Symbols: NIT1, ATNIT1, NITI | nitrilase 1 | chr3:15986901-15988841 FORWARD LENGTH=346	247	180	277	132	300	87
AT3G06290.1	| Symbols: | SAC3/GANP/Nin1/mts3/eIF-3 p25 family | chr3:1899123-1907297 REVERSE LENGTH=1697	104	104	0	4	0	0
ATCG00490.1	| Symbols: RBCL | ribulose-bisphosphate carboxylases | chrC:54958-56397 FORWARD LENGTH=479	110	88	118	124	166	80
AT3G08590.1	| Symbols: | Phosphoglycerate mutase, 2,3-bisphosphoglycerate-independent | chr3:2608683-2611237 REVERSE LENGTH=560	74	74	92	65	148	74
AT3G09840.1	| Symbols: CDC48, ATCDC48, CDC48A | cell division cycle 48 | chr3:3019494-3022832 FORWARD LENGTH=809	49	55	74	43	93	36
AT1G48120.1	| Symbols: | hydrolases;protein serine/threonine phosphatases | chr1:17774238-17779624 REVERSE LENGTH=1340	42	50	42	20	62	36
AT3G15730.1	| Symbols: PLDALPHA1, PLD | phospholipase D alpha 1 | chr3:5330835-5333474 FORWARD LENGTH=810	64	45	54	29	74	44
AT5G03340.1	| Symbols: | ATPase, AAA-type, CDC48 protein | chr5:810091-813133 REVERSE LENGTH=810	39	44	57	35	72	27
AT1G71220.2	| Symbols: EBS1 | UDP-glucose:glycoprotein glucosyltransferases;transferases, transferring hexosyl groups;transferases, transferring glycosyl groups | chr1:26841664-26851730 FORWARD LENGTH=1614	36	44	42	21	69	29
AT1G19480.1	| Symbols: | DNA glycosylase superfamily protein | chr1:6744520-6746144 FORWARD LENGTH=382	35	43	57	22	87	26
AT3G44690.1	| Symbols: | unknown protein; Has 30201 Blast hits to 17322 proteins in 780 species: Archae - 12; Bacteria - 1396; Metazoa - 17338; Fungi - 3422; Plants - 5037; Viruses - 0; Other Eukaryotes - 2996 (source: NCBI BLink). | chr3:16230685-16234215 REVERSE LENGTH=1176	44	43	32	37	42	44
AT4G20850.1	| Symbols: TPP2 | tripeptidyl peptidase ii | chr4:11160935-11169889 REVERSE LENGTH=1380	48	42	48	32	57	40
AT1G36160.1	| Symbols: ACC1, AT-ACC1, EMB22, GK, PAS3 | acetyl-CoA carboxylase 1 | chr1:13534196-13543773 FORWARD LENGTH=2254	47	42	82	33	94	33
AT1G64880.1	| Symbols: | Ribosomal protein S5 family protein | chr1:24105713-24108780 FORWARD LENGTH=515	32	42	22	37	43	35
AT5G11710.1	| Symbols: | ENTH/VHS family protein | chr5:3772981-3776316 FORWARD LENGTH=560	28	41	38	21	50	35
AT1G52570.1	| Symbols: PLDALPHA2 | phospholipase D alpha 2 | chr1:19583940-19586551 REVERSE LENGTH=810	42	41	41	26	56	31
AT4G35630.1	| Symbols: PSAT | phosphoserine aminotransferase | chr4:16904205-16905497 FORWARD LENGTH=430	29	40	44	21	83	32
AT4G10320.1	| Symbols: | tRNA synthetase class I (I, L, M and V) family protein | chr4:6397526-6404509 REVERSE LENGTH=1190	47	40	38	27	47	21
AT1G70320.1	| Symbols: UPL2 | ubiquitin-protein ligase 2 | chr1:26488745-26501281 REVERSE LENGTH=3658	31	39	29	18	49	28
AT3G05900.1	| Symbols: | neurofilament protein-related | chr3:1761408-1763854 REVERSE LENGTH=673	33	38	35	21	40	51
AT3G44320.1	| Symbols: NIT3, AtNIT3 | nitrilase 3 | chr3:15993419-15995493 FORWARD LENGTH=346	55	38	50	22	63	23
contaminant_KERATIN13	no description	34	38	31	38	59	41
AT1G62020.1	| Symbols: | Coatomer, alpha subunit | chr1:22919814-22923728 FORWARD LENGTH=1216	24	37	39	16	50	21
contaminant_KERATIN22	no description	18	36	29	27	26	37
AT2G21390.1	| Symbols: | Coatomer, alpha subunit | chr2:9152428-9156577 FORWARD LENGTH=1218	27	36	40	17	57	24
AT1G69830.1	| Symbols: ATAMY3, AMY3 | alpha-amylase-like 3 | chr1:26288518-26293003 REVERSE LENGTH=887	31	35	41	15	50	29
AT5G26000.1	| Symbols: TGG1, BGLU38 | thioglucoside glucohydrolase 1 | chr5:9079678-9082347 REVERSE LENGTH=541	31	34	28	15	59	26
AT5G27640.2	| Symbols: TIF3B1, EIF3B, ATEIF3B-1, EIF3B-1, ATTIF3B1 | translation initiation factor 3B1 | chr5:9781207-9784759 REVERSE LENGTH=738	34	33	44	21	51	28
AT3G23990.1	| Symbols: HSP60, HSP60-3B | heat shock protein 60 | chr3:8669013-8672278 FORWARD LENGTH=577	37	33	42	36	53	29
AT1G78900.1	| Symbols: VHA-A | vacuolar ATP synthase subunit A | chr1:29660463-29664575 FORWARD LENGTH=623	28	32	35	26	41	22
AT1G09780.1	| Symbols: | Phosphoglycerate mutase, 2,3-bisphosphoglycerate-independent | chr1:3165550-3167812 REVERSE LENGTH=557	27	32	41	23	59	29
contaminant_KERATIN03	no description	27	32	37	35	30	37
AT2G28000.1	| Symbols: CPN60A, CH-CPN60A, SLP | chaperonin-60alpha | chr2:11926603-11929184 FORWARD LENGTH=586	41	32	59	42	60	23
AT3G44300.1	| Symbols: NIT2, AtNIT2 | nitrilase 2 | chr3:15983351-15985172 FORWARD LENGTH=339	49	30	55	19	57	21
AT5G25780.1	| Symbols: EIF3B-2, EIF3B, ATEIF3B-2 | eukaryotic translation initiation factor 3B-2 | chr5:8973420-8976758 REVERSE LENGTH=714	28	30	41	17	45	25
AT1G55490.1	| Symbols: CPN60B, LEN1 | chaperonin 60 beta | chr1:20715717-20718673 REVERSE LENGTH=600	41	30	54	40	50	28
AT1G71080.1	| Symbols: | RNA polymerase II transcription elongation factor | chr1:26809987-26811645 REVERSE LENGTH=326	33	29	30	33	42	29
AT5G28540.1	| Symbols: BIP1 | heat shock protein 70 (Hsp 70) family protein | chr5:10540665-10543274 REVERSE LENGTH=669	31	29	43	17	49	29
AT3G52930.1	| Symbols: | Aldolase superfamily protein | chr3:19627383-19628874 REVERSE LENGTH=358	30	29	32	29	29	34
AT1G52400.1	| Symbols: BGL1, BGLU18, ATBG1 | beta glucosidase 18 | chr1:19515250-19517930 FORWARD LENGTH=528	22	29	25	13	43	13
AT5G42020.1	| Symbols: BIP, BIP2 | Heat shock protein 70 (Hsp 70) family protein | chr5:16807697-16810480 REVERSE LENGTH=668	30	29	42	17	46	27
AT2G33210.1	| Symbols: HSP60-2 | heat shock protein 60-2 | chr2:14075093-14078568 REVERSE LENGTH=585	34	28	37	25	42	25
AT1G56070.1	| Symbols: LOS1 | Ribosomal protein S5/Elongation factor G/III/V family protein | chr1:20968245-20971077 REVERSE LENGTH=843	27	28	51	13	54	19
AT3G13470.1	| Symbols: | TCP-1/cpn60 chaperonin family protein | chr3:4389685-4392624 FORWARD LENGTH=596	39	28	50	36	47	23
AT2G17630.1	| Symbols: | Pyridoxal phosphate (PLP)-dependent transferases superfamily protein | chr2:7666637-7667905 FORWARD LENGTH=422	28	28	36	24	51	23
AT5G26710.1	| Symbols: | Glutamyl/glutaminyl-tRNA synthetase, class Ic | chr5:9305673-9308247 FORWARD LENGTH=719	33	27	25	20	28	24
AT2G20580.1	| Symbols: RPN1A, ATRPN1A | 26S proteasome regulatory subunit S2 1A | chr2:8859211-8864699 FORWARD LENGTH=891	28	27	29	19	40	22
AT1G15750.1	| Symbols: WSIP1, TPL | Transducin family protein / WD-40 repeat family protein | chr1:5415086-5420359 REVERSE LENGTH=1131	32	26	28	15	37	23
AT4G11420.1	| Symbols: EIF3A, ATEIF3A-1, EIF3A-1, ATTIF3A1, TIF3A1 | eukaryotic translation initiation factor 3A | chr4:6947834-6952053 REVERSE LENGTH=987	28	26	36	15	59	18
AT2G29560.1	| Symbols: ENOC | cytosolic enolase | chr2:12646635-12649694 FORWARD LENGTH=475	24	25	25	12	33	18
AT5G02500.1	| Symbols: HSC70-1, HSP70-1, AT-HSC70-1, HSC70 | heat shock cognate protein 70-1 | chr5:554055-556334 REVERSE LENGTH=651	27	25	46	21	51	19
AT4G34450.1	| Symbols: | coatomer gamma-2 subunit, putative / gamma-2 coat protein, putative / gamma-2 COP, putative | chr4:16471956-16476795 FORWARD LENGTH=886	22	25	33	12	55	22
AT3G63460.1	| Symbols: | transducin family protein / WD-40 repeat family protein | chr3:23431009-23437241 REVERSE LENGTH=1104	19	24	27	14	35	16
AT3G56150.1	| Symbols: EIF3C, ATEIF3C-1, EIF3C-1, ATTIF3C1, TIF3C1 | eukaryotic translation initiation factor 3C | chr3:20833790-20836820 REVERSE LENGTH=900	29	24	42	10	58	15
AT5G35200.1	| Symbols: | ENTH/ANTH/VHS superfamily protein | chr5:13462463-13465581 REVERSE LENGTH=544	25	24	25	10	32	20
AT1G67090.1	| Symbols: RBCS1A | ribulose bisphosphate carboxylase small chain 1A | chr1:25048465-25049249 REVERSE LENGTH=180	30	24	37	16	48	16
AT2G46280.1	| Symbols: TRIP-1, TIF3I1 | TGF-beta receptor interacting protein 1 | chr2:19003656-19005393 REVERSE LENGTH=328	31	24	33	13	42	17
AT1G55860.1	| Symbols: UPL1 | ubiquitin-protein ligase 1 | chr1:20879900-20895393 REVERSE LENGTH=3930	26	23	17	13	40	17
AT2G05920.1	| Symbols: | Subtilase family protein | chr2:2269831-2272207 REVERSE LENGTH=754	16	23	9	17	7	21
AT1G80070.1	| Symbols: SUS2, EMB33, EMB177, EMB14 | Pre-mRNA-processing-splicing factor | chr1:30118052-30127574 FORWARD LENGTH=2359	24	23	37	13	72	18
AT5G26360.1	| Symbols: | TCP-1/cpn60 chaperonin family protein | chr5:9255561-9258891 REVERSE LENGTH=555	24	23	32	15	50	14
AT5G38420.1	| Symbols: | Ribulose bisphosphate carboxylase (small chain) family protein | chr5:15381203-15381978 REVERSE LENGTH=181	31	23	36	18	48	15
AT5G38410.3	| Symbols: | Ribulose bisphosphate carboxylase (small chain) family protein | chr5:15377501-15378306 REVERSE LENGTH=186	30	22	35	18	44	15
AT2G28290.1	| Symbols: SYD, CHR3 | P-loop containing nucleoside triphosphate hydrolases superfamily protein | chr2:12056771-12072950 FORWARD LENGTH=3574	25	22	21	9	38	22
AT3G09440.1	| Symbols: | Heat shock protein 70 (Hsp 70) family protein | chr3:2903434-2905632 REVERSE LENGTH=649	25	22	42	21	40	16
AT1G29250.1	| Symbols: | Alba DNA/RNA-binding protein | chr1:10223461-10224592 REVERSE LENGTH=130	13	22	14	29	18	26
AT2G42600.2	| Symbols: ATPPC2, PPC2 | phosphoenolpyruvate carboxylase 2 | chr2:17734541-17738679 REVERSE LENGTH=963	22	22	34	12	41	17
AT1G53310.1	| Symbols: ATPPC1, PEPC1, ATPEPC1, PPC1 | phosphoenolpyruvate carboxylase 1 | chr1:19884261-19888070 REVERSE LENGTH=967	23	22	37	12	41	16
AT1G59760.1	| Symbols: | RNA helicase, ATP-dependent, SK12/DOB1 protein | chr1:21984571-21990110 REVERSE LENGTH=988	16	22	12	14	11	17
AT4G24280.1	| Symbols: cpHsc70-1 | chloroplast heat shock protein 70-1 | chr4:12590094-12593437 FORWARD LENGTH=718	23	22	28	8	32	16
AT5G43960.1	| Symbols: | Nuclear transport factor 2 (NTF2) family protein with RNA binding (RRM-RBD-RNP motifs) domain | chr5:17689154-17691653 REVERSE LENGTH=450	17	21	10	9	20	11
AT1G80490.2	| Symbols: TPR1 | TOPLESS-related 1 | chr1:30261094-30266446 REVERSE LENGTH=1120	23	21	24	13	29	18
AT1G79280.2	| Symbols: NUA | nuclear pore anchor | chr1:29819176-29832809 REVERSE LENGTH=2115	11	21	3	2	8	3
AT4G37800.1	| Symbols: XTH7 | xyloglucan endotransglucosylase/hydrolase 7 | chr4:17775703-17777372 REVERSE LENGTH=293	22	21	21	14	24	21
AT3G03960.1	| Symbols: | TCP-1/cpn60 chaperonin family protein | chr3:1024432-1027604 FORWARD LENGTH=549	21	20	29	21	36	19
AT1G20960.1	| Symbols: emb1507 | U5 small nuclear ribonucleoprotein helicase, putative | chr1:7302591-7309914 REVERSE LENGTH=2171	31	20	28	14	49	14
AT3G57290.1	| Symbols: EIF3E, TIF3E1, ATEIF3E-1, INT-6, ATINT6, INT6 | eukaryotic translation initiation factor 3E | chr3:21196786-21199073 REVERSE LENGTH=441	22	20	29	10	40	13
AT2G40660.1	| Symbols: | Nucleic acid-binding, OB-fold-like protein | chr2:16966011-16968866 FORWARD LENGTH=389	26	20	21	12	23	17
AT5G47210.1	| Symbols: | Hyaluronan / mRNA binding family | chr5:19169222-19171012 REVERSE LENGTH=357	15	20	11	15	14	21
AT3G17390.1	| Symbols: MTO3, SAMS3, MAT4 | S-adenosylmethionine synthetase family protein | chr3:5952484-5953665 REVERSE LENGTH=393	17	19	23	5	30	8
AT2G34160.1	| Symbols: | Alba DNA/RNA-binding protein | chr2:14426283-14427220 FORWARD LENGTH=130	10	19	13	20	15	17
contaminant_KERATIN02	no description	16	19	17	16	42	17
AT5G56500.1	| Symbols: | TCP-1/cpn60 chaperonin family protein | chr5:22874058-22876966 FORWARD LENGTH=597	28	19	37	29	37	19
AT3G16830.1	| Symbols: TPR2 | TOPLESS-related 2 | chr3:5731709-5737531 FORWARD LENGTH=1131	20	19	16	11	23	17
AT5G02490.1	| Symbols: | Heat shock protein 70 (Hsp 70) family protein | chr5:550296-552565 REVERSE LENGTH=653	19	19	31	19	33	16
AT1G30230.2	| Symbols: | Glutathione S-transferase, C-terminal-like;Translation elongation factor EF1B/ribosomal protein S6 | chr1:10639286-10640601 FORWARD LENGTH=260	13	19	25	7	36	10
AT4G31480.1	| Symbols: | Coatomer, beta subunit | chr4:15264145-15267384 FORWARD LENGTH=948	12	19	25	13	34	15
AT3G03540.1	| Symbols: NPC5 | non-specific phospholipase C5 | chr3:846350-848297 REVERSE LENGTH=521	21	19	29	17	29	15
AT4G28470.1	| Symbols: RPN1B, ATRPN1B | 26S proteasome regulatory subunit S2 1B | chr4:14067082-14072357 REVERSE LENGTH=891	20	19	21	13	24	18
AT2G32730.1	| Symbols: | 26S proteasome regulatory complex, non-ATPase subcomplex, Rpn2/Psmd1 subunit | chr2:13880189-13885464 FORWARD LENGTH=1004	17	19	23	13	33	15
ATCG00500.1	| Symbols: ACCD | acetyl-CoA carboxylase carboxyl transferase subunit beta | chrC:57075-58541 FORWARD LENGTH=488	15	18	16	4	22	9
AT3G02530.1	| Symbols: | TCP-1/cpn60 chaperonin family protein | chr3:528806-532457 REVERSE LENGTH=535	22	18	25	8	29	14
AT5G58290.1	| Symbols: RPT3 | regulatory particle triple-A ATPase 3 | chr5:23569155-23571116 FORWARD LENGTH=408	18	18	21	10	24	17
AT3G12580.1	| Symbols: HSP70, ATHSP70 | heat shock protein 70 | chr3:3991487-3993689 REVERSE LENGTH=650	23	18	33	17	26	14
AT1G20200.1	| Symbols: EMB2719, HAP15 | PAM domain (PCI/PINT associated module) protein | chr1:7001409-7004154 REVERSE LENGTH=488	21	18	28	18	31	21
AT1G64790.2	| Symbols: ILA | ILITYHIA | chr1:24065232-24083403 REVERSE LENGTH=2696	16	18	26	6	28	10
AT3G05530.1	| Symbols: RPT5A, ATS6A.2 | regulatory particle triple-A ATPase 5A | chr3:1603540-1605993 FORWARD LENGTH=424	13	18	25	9	27	13
AT3G43300.1	| Symbols: ATMIN7, BEN1 | HOPM interactor 7 | chr3:15234235-15245034 REVERSE LENGTH=1758	12	18	33	6	46	11
AT4G31490.1	| Symbols: | Coatomer, beta subunit | chr4:15269460-15272693 FORWARD LENGTH=948	12	18	24	11	35	14
AT5G65770.2	| Symbols: LINC4 | little nuclei4 | chr5:26311587-26315544 FORWARD LENGTH=1042	21	17	17	14	27	22
AT1G09100.1	| Symbols: RPT5B | 26S proteasome AAA-ATPase subunit RPT5B | chr1:2936675-2939258 REVERSE LENGTH=423	13	17	21	10	23	12
AT4G21280.2	| Symbols: PSBQ, PSBQA, PSBQ-1 | photosystem II subunit QA | chr4:11334446-11335587 FORWARD LENGTH=224	20	17	17	12	17	20
AT4G24190.1	| Symbols: SHD, HSP90.7, AtHsp90.7, AtHsp90-7 | Chaperone protein htpG family protein | chr4:12551902-12555851 REVERSE LENGTH=823	10	17	14	7	18	9
AT5G56360.1	| Symbols: PSL4 | calmodulin-binding protein | chr5:22823586-22827950 REVERSE LENGTH=647	14	17	11	14	20	13
AT5G56010.1	| Symbols: HSP81-3, Hsp81.3, AtHsp90-3, AtHsp90.3 | heat shock protein 81-3 | chr5:22681410-22683911 FORWARD LENGTH=699	11	17	35	9	41	11
AT5G20890.1	| Symbols: | TCP-1/cpn60 chaperonin family protein | chr5:7087020-7089906 REVERSE LENGTH=527	20	17	27	13	35	11
AT1G53750.1	| Symbols: RPT1A | regulatory particle triple-A 1A | chr1:20065921-20068324 REVERSE LENGTH=426	18	17	23	9	27	14
AT2G19560.1	| Symbols: EER5 | proteasome family protein | chr2:8465924-8469069 REVERSE LENGTH=413	17	17	0	0	0	0
AT1G52360.2	| Symbols: | Coatomer, beta' subunit | chr1:19499420-19505397 FORWARD LENGTH=970	20	17	23	12	35	16
AT1G57720.1	| Symbols: | Translation elongation factor EF1B, gamma chain | chr1:21377873-21380114 FORWARD LENGTH=413	12	17	19	12	38	10
AT2G05120.1	| Symbols: | Nucleoporin, Nup133/Nup155-like | chr2:1842069-1846858 REVERSE LENGTH=1285	13	17	13	5	15	7
AT5G38430.1	| Symbols: | Ribulose bisphosphate carboxylase (small chain) family protein | chr5:15384350-15385155 REVERSE LENGTH=181	22	17	28	17	41	13
AT3G11830.1	| Symbols: | TCP-1/cpn60 chaperonin family protein | chr3:3732734-3736156 FORWARD LENGTH=557	19	17	25	12	26	15
AT3G15880.2	| Symbols: WSIP2, TPR4 | WUS-interacting protein 2 | chr3:5364454-5371869 REVERSE LENGTH=1137	16	17	19	5	14	18
AT5G16070.1	| Symbols: | TCP-1/cpn60 chaperonin family protein | chr5:5247549-5251050 REVERSE LENGTH=535	18	17	25	11	30	13
AT5G65780.2	| Symbols: ATBCAT-5 | branched-chain amino acid aminotransferase 5 / branched-chain amino acid transaminase 5 (BCAT5) | chr5:26311587-26315610 FORWARD LENGTH=1018	21	17	17	14	27	22
AT2G39800.1	| Symbols: P5CS1, ATP5CS | delta1-pyrroline-5-carboxylate synthase 1 | chr2:16598516-16602939 REVERSE LENGTH=717	14	16	15	10	20	14
AT2G36880.1	| Symbols: MAT3 | methionine adenosyltransferase 3 | chr2:15479721-15480893 REVERSE LENGTH=390	20	16	36	4	53	8
AT3G15980.5	| Symbols: | Coatomer, beta' subunit | chr3:5412015-5418313 REVERSE LENGTH=930	16	16	20	10	30	13
contaminant_INT-STD1	BSA	5	16	4	6	4	20
AT2G39730.1	| Symbols: RCA | rubisco activase | chr2:16570951-16573345 REVERSE LENGTH=474	16	16	22	7	28	14
AT5G42790.1	| Symbols: PAF1, ATPSM30, ARS5 | proteasome alpha subunit F1 | chr5:17159270-17160975 REVERSE LENGTH=278	18	16	25	9	22	17
AT2G27020.1	| Symbols: PAG1 | 20S proteasome alpha subunit G1 | chr2:11528515-11530858 REVERSE LENGTH=249	10	16	15	12	15	10
AT2G29550.1	| Symbols: TUB7 | tubulin beta-7 chain | chr2:12644258-12645932 REVERSE LENGTH=449	14	16	39	8	41	3
AT3G18190.1	| Symbols: | TCP-1/cpn60 chaperonin family protein | chr3:6232226-6233836 FORWARD LENGTH=536	18	16	25	8	35	11
AT5G66190.1	| Symbols: ATLFNR1, FNR1 | ferredoxin-NADP(+)-oxidoreductase 1 | chr5:26451203-26453012 REVERSE LENGTH=360	15	16	13	11	18	14
AT5G62700.1	| Symbols: TUB3 | tubulin beta chain 3 | chr5:25184501-25186426 FORWARD LENGTH=450	22	16	43	8	49	5
AT5G62690.1	| Symbols: TUB2 | tubulin beta chain 2 | chr5:25181560-25183501 FORWARD LENGTH=450	22	16	43	8	49	5
AT1G52410.2	| Symbols: TSA1 | TSK-associating protein 1 | chr1:19520762-19525361 FORWARD LENGTH=759	21	16	14	14	27	19
AT2G36460.1	| Symbols: | Aldolase superfamily protein | chr2:15296929-15298387 REVERSE LENGTH=358	13	16	11	10	15	23
AT5G56030.2	| Symbols: HSP81-2 | heat shock protein 81-2 | chr5:22686923-22689433 FORWARD LENGTH=728	11	16	35	8	39	11
AT5G36880.2	| Symbols: ACS | acetyl-CoA synthetase | chr5:14534961-14540296 REVERSE LENGTH=743	6	15	10	3	19	12
AT5G56000.1	| Symbols: Hsp81.4, AtHsp90.4 | HEAT SHOCK PROTEIN 81.4 | chr5:22677602-22680067 REVERSE LENGTH=699	9	15	31	6	35	8
AT2G21660.1	| Symbols: ATGRP7, CCR2, GR-RBP7, GRP7 | cold, circadian rhythm, and rna binding 2 | chr2:9265477-9266316 REVERSE LENGTH=176	19	15	18	17	15	16
AT5G19990.1	| Symbols: RPT6A, ATSUG1 | regulatory particle triple-A ATPase 6A | chr5:6752144-6754918 FORWARD LENGTH=419	15	15	23	7	30	9
AT5G20000.1	| Symbols: | AAA-type ATPase family protein | chr5:6756915-6759550 FORWARD LENGTH=419	15	15	25	7	29	8
AT1G13440.1	| Symbols: GAPC-2, GAPC2 | glyceraldehyde-3-phosphate dehydrogenase C2 | chr1:4608465-4610494 REVERSE LENGTH=338	8	15	13	4	15	11
AT5G23860.1	| Symbols: TUB8 | tubulin beta 8 | chr5:8042962-8044528 FORWARD LENGTH=449	17	15	37	7	42	3
AT5G21274.1	| Symbols: CAM6, ACAM-6 | calmodulin 6 | chr5:7214740-7215950 REVERSE LENGTH=149	17	15	8	3	7	4
AT1G75990.1	| Symbols: | PAM domain (PCI/PINT associated module) protein | chr1:28524623-28526718 REVERSE LENGTH=487	13	15	19	14	23	16
AT5G58040.1	| Symbols: ATFIP1[V], FIPS5, ATFIPS5, FIP1[V] | homolog of yeast FIP1 [V] | chr5:23488865-23494000 FORWARD LENGTH=1196	9	15	0	12	2	12
contaminant_GR78_LYCES	owl|P49118| 78 KD GLUCOSE REGULATED PROTEIN HOMOLOG PRECURSOR (GRP 78) (IMMUNOGLOBULIN...	16	15	24	9	25	13
AT5G25757.1	| Symbols: | RNA polymerase I-associated factor PAF67 | chr5:8965515-8967460 REVERSE LENGTH=514	18	15	20	11	27	12
AT5G20290.1	| Symbols: | Ribosomal protein S8e family protein | chr5:6851695-6853012 REVERSE LENGTH=222	13	15	12	15	16	15
AT1G20620.1	| Symbols: CAT3, SEN2, ATCAT3 | catalase 3 | chr1:7143142-7146193 FORWARD LENGTH=492	18	15	27	8	38	8
AT5G25754.1	| Symbols: | RNA polymerase I-associated factor PAF67 | chr5:8953564-8955511 FORWARD LENGTH=514	18	15	20	11	27	12
AT5G40270.1	| Symbols: | HD domain-containing metal-dependent phosphohydrolase family protein | chr5:16093394-16097093 REVERSE LENGTH=473	6	15	13	4	13	5
AT5G63840.1	| Symbols: RSW3, PSL5 | Glycosyl hydrolases family 31 protein | chr5:25545056-25548922 FORWARD LENGTH=921	12	15	14	13	23	10
AT5G25980.2	| Symbols: TGG2, BGLU37 | glucoside glucohydrolase 2 | chr5:9072730-9075477 FORWARD LENGTH=547	13	15	19	10	34	13
AT3G13860.1	| Symbols: HSP60-3A | heat shock protein 60-3A | chr3:4561704-4565133 REVERSE LENGTH=572	17	14	21	12	28	14
AT2G38040.1	| Symbols: CAC3 | acetyl Co-enzyme a carboxylase carboxyltransferase alpha subunit | chr2:15917612-15920749 FORWARD LENGTH=769	14	14	24	10	25	11
AT3G55200.1	| Symbols: | Cleavage and polyadenylation specificity factor (CPSF) A subunit protein | chr3:20460533-20464361 FORWARD LENGTH=1214	9	14	16	11	22	12
AT5G27030.2	| Symbols: TPR3 | TOPLESS-related 3 | chr5:9508913-9515263 REVERSE LENGTH=1134	18	14	16	8	17	13
AT3G20050.1	| Symbols: ATTCP-1, TCP-1 | T-complex protein 1 alpha subunit | chr3:6998544-7002266 REVERSE LENGTH=545	18	14	25	18	22	13
AT1G50010.1	| Symbols: TUA2 | tubulin alpha-2 chain | chr1:18517737-18519729 FORWARD LENGTH=450	17	14	33	4	40	0
AT1G24510.1	| Symbols: | TCP-1/cpn60 chaperonin family protein | chr1:8685504-8688101 REVERSE LENGTH=535	15	14	19	11	26	7
AT3G04120.1	| Symbols: GAPC, GAPC-1, GAPC1 | glyceraldehyde-3-phosphate dehydrogenase C subunit 1 | chr3:1081077-1083131 FORWARD LENGTH=338	8	14	13	5	16	11
AT5G49910.1	| Symbols: CPHSC70-2EAT SHOCK PROTEIN 70-2, HSC70-7, cpHsc70-2 | chloroplast heat shock protein 70-2 | chr5:20303470-20306295 FORWARD LENGTH=718	18	14	26	8	29	12
AT4G14960.2	| Symbols: TUA6 | Tubulin/FtsZ family protein | chr4:8548769-8550319 REVERSE LENGTH=450	16	14	32	4	36	7
AT3G55220.1	| Symbols: | Cleavage and polyadenylation specificity factor (CPSF) A subunit protein | chr3:20467116-20470944 REVERSE LENGTH=1214	9	14	16	11	22	12
AT1G18080.1	| Symbols: ATARCA, RACK1A_AT, RACK1A | Transducin/WD40 repeat-like superfamily protein | chr1:6222325-6223901 FORWARD LENGTH=327	17	14	20	5	25	8
AT1G04820.1	| Symbols: TUA4, TOR2 | tubulin alpha-4 chain | chr1:1356421-1358266 REVERSE LENGTH=450	17	14	33	4	40	6
AT5G05010.1	| Symbols: | clathrin adaptor complexes medium subunit family protein | chr5:1477137-1479872 FORWARD LENGTH=527	7	14	13	6	14	8
AT1G35580.1	| Symbols: CINV1 | cytosolic invertase 1 | chr1:13122460-13124808 REVERSE LENGTH=551	14	14	18	11	21	9
AT1G26110.1	| Symbols: DCP5 | decapping 5 | chr1:9024616-9027556 REVERSE LENGTH=611	19	14	19	7	19	9
AT3G02200.2	| Symbols: | Proteasome component (PCI) domain protein | chr3:406692-408919 FORWARD LENGTH=417	12	14	16	7	24	11
AT3G43810.1	| Symbols: CAM7 | calmodulin 7 | chr3:15664619-15666355 REVERSE LENGTH=149	18	14	8	3	7	4
AT1G42970.1	| Symbols: GAPB | glyceraldehyde-3-phosphate dehydrogenase B subunit | chr1:16127552-16129584 FORWARD LENGTH=447	21	14	27	11	24	10
AT2G27030.3	| Symbols: CAM5 | calmodulin 5 | chr2:11532069-11534176 FORWARD LENGTH=181	17	14	8	3	7	4
AT5G11520.1	| Symbols: ASP3, YLS4 | aspartate aminotransferase 3 | chr5:3685257-3687721 REVERSE LENGTH=449	3	13	10	6	15	7
AT5G08450.1	| Symbols: | CONTAINS InterPro DOMAIN/s: Histone deacetylation protein Rxt3 (InterPro:IPR013951); Has 34444 Blast hits to 20801 proteins in 1175 species: Archae - 64; Bacteria - 2390; Metazoa - 15568; Fungi - 3729; Plants - 1886; Viruses - 208; Other Eukaryotes - 10599 (source: NCBI BLink). | chr5:2727970-2732572 REVERSE LENGTH=918	17	13	14	11	17	11
AT1G65440.1	| Symbols: GTB1 | global transcription factor group B1 | chr1:24306945-24314327 REVERSE LENGTH=1647	12	13	21	7	23	8
AT1G10840.1	| Symbols: TIF3H1 | translation initiation factor 3 subunit H1 | chr1:3607885-3610299 REVERSE LENGTH=337	14	13	20	10	15	8
contaminant_S68241	owl|S68241| immunoglobulin light chain (Mab13-1) - mouse (fragment)	24	13	19	17	28	16
AT5G35360.3	| Symbols: CAC2 | acetyl Co-enzyme a carboxylase biotin carboxylase subunit | chr5:13584300-13588163 FORWARD LENGTH=555	14	13	24	6	21	10
contaminant_NRL_1IKFL	owl|| Immunoglobulin igg1-kappa antibody fragment fab complexed With...	24	13	19	17	28	16
AT1G09640.1	| Symbols: | Translation elongation factor EF1B, gamma chain | chr1:3120162-3122152 FORWARD LENGTH=414	12	13	15	6	25	9
AT4G13940.1	| Symbols: HOG1, EMB1395, SAHH1, MEE58, ATSAHH1 | S-adenosyl-L-homocysteine hydrolase | chr4:8054931-8056676 FORWARD LENGTH=485	9	13	13	8	25	10
AT1G21750.1	| Symbols: ATPDIL1-1, ATPDI5, PDI5, PDIL1-1 | PDI-like 1-1 | chr1:7645767-7648514 FORWARD LENGTH=501	15	13	17	7	21	14
AT5G35630.1	| Symbols: GS2, GLN2, ATGSL1 | glutamine synthetase 2 | chr5:13831220-13833239 FORWARD LENGTH=430	10	13	21	9	22	8
AT5G19550.1	| Symbols: ASP2, AAT2 | aspartate aminotransferase 2 | chr5:6598201-6601597 FORWARD LENGTH=405	9	13	16	10	23	10
AT2G17360.1	| Symbols: | Ribosomal protein S4 (RPS4A) family protein | chr2:7546598-7548138 FORWARD LENGTH=261	10	13	14	6	13	8
AT5G07090.1	| Symbols: | Ribosomal protein S4 (RPS4A) family protein | chr5:2202410-2203805 FORWARD LENGTH=262	10	13	14	6	13	8
AT1G76030.1	| Symbols: | ATPase, V1 complex, subunit B protein | chr1:28534134-28536916 FORWARD LENGTH=486	11	13	14	8	17	12
AT3G22110.1	| Symbols: PAC1 | 20S proteasome alpha subunit C1 | chr3:7792819-7793571 REVERSE LENGTH=250	13	13	17	11	19	11
AT5G58420.1	| Symbols: | Ribosomal protein S4 (RPS4A) family protein | chr5:23619599-23620896 FORWARD LENGTH=262	10	13	14	6	13	8
AT5G46070.1	| Symbols: | Guanylate-binding family protein | chr5:18683468-18688397 FORWARD LENGTH=1082	15	13	17	5	16	11
AT1G20260.1	| Symbols: | ATPase, V1 complex, subunit B protein | chr1:7016971-7020290 FORWARD LENGTH=487	11	13	14	8	17	12
AT5G15650.1	| Symbols: RGP2, ATRGP2 | reversibly glycosylated polypeptide 2 | chr5:5092203-5094093 FORWARD LENGTH=360	7	12	18	8	25	15
AT5G19780.1	| Symbols: TUA5 | tubulin alpha-5 | chr5:6687212-6688926 FORWARD LENGTH=450	15	12	29	5	32	9
AT3G60750.1	| Symbols: | Transketolase | chr3:22454004-22456824 FORWARD LENGTH=741	9	12	17	5	19	8
AT5G30510.1	| Symbols: RPS1, ARRPS1 | ribosomal protein S1 | chr5:11619262-11621223 REVERSE LENGTH=416	8	12	11	4	15	8
AT4G29270.1	| Symbols: | HAD superfamily, subfamily IIIB acid phosphatase | chr4:14423797-14424848 REVERSE LENGTH=256	16	12	14	20	27	15
AT4G16143.1	| Symbols: IMPA-2 | importin alpha isoform 2 | chr4:9134450-9137134 REVERSE LENGTH=535	13	12	34	7	45	9
AT4G05420.1	| Symbols: DDB1A | damaged DNA binding protein 1A | chr4:2746288-2752663 FORWARD LENGTH=1088	14	12	16	9	23	9
AT1G07940.1	| Symbols: | GTP binding Elongation factor Tu family protein | chr1:2463350-2464792 REVERSE LENGTH=449	12	12	19	10	36	11
AT1G48410.2	| Symbols: AGO1 | Stabilizer of iron transporter SufD / Polynucleotidyl transferase | chr1:17886285-17891892 REVERSE LENGTH=1050	11	12	13	11	10	11
AT2G05840.1	| Symbols: PAA2 | 20S proteasome subunit PAA2 | chr2:2234226-2236053 FORWARD LENGTH=246	15	12	19	12	17	6
AT5G19770.1	| Symbols: TUA3 | tubulin alpha-3 | chr5:6682761-6684474 REVERSE LENGTH=450	15	12	29	5	32	9
AT5G66420.2	| Symbols: | LOCATED IN: cellular_component unknown; EXPRESSED IN: 23 plant structures; EXPRESSED DURING: 13 growth stages; CONTAINS InterPro DOMAIN/s: Uncharacterised conserved protein UCP033271 (InterPro:IPR008322), TIM-barrel signal transduction protein, predicted (InterPro:IPR009215); Has 1232 Blast hits to 1230 proteins in 311 species: Archae - 18; Bacteria - 959; Metazoa - 1; Fungi - 84; Pl…	12	12	22	6	21	7
AT3G12780.1	| Symbols: PGK1 | phosphoglycerate kinase 1 | chr3:4061127-4063140 REVERSE LENGTH=481	10	12	20	3	22	8
AT5G40450.1	| Symbols: | unknown protein; FUNCTIONS IN: molecular_function unknown; INVOLVED IN: biological_process unknown; LOCATED IN: chloroplast, plasma membrane; EXPRESSED IN: 24 plant structures; EXPRESSED DURING: 13 growth stages; Has 30201 Blast hits to 17322 proteins in 780 species: Archae - 12; Bacteria - 1396; Metazoa - 17338; Fungi - 3422; Plants - 5037; Viruses - 0; Other Eukaryotes - 2996 (sour…	4	12	22	8	37	16
AT5G60390.1	| Symbols: | GTP binding Elongation factor Tu family protein | chr5:24289226-24290675 FORWARD LENGTH=449	12	12	19	10	36	11
AT3G02230.1	| Symbols: RGP1, ATRGP1 | reversibly glycosylated polypeptide 1 | chr3:415463-417304 FORWARD LENGTH=357	8	12	20	8	25	10
AT3G02110.1	| Symbols: scpl25 | serine carboxypeptidase-like 25 | chr3:370902-373637 REVERSE LENGTH=473	11	12	9	7	12	9
AT2G32080.1	| Symbols: PUR ALPHA-1 | purin-rich alpha 1 | chr2:13642716-13644036 REVERSE LENGTH=296	8	12	6	4	6	9
AT1G07920.1	| Symbols: | GTP binding Elongation factor Tu family protein | chr1:2455559-2457001 FORWARD LENGTH=449	12	12	19	10	36	11
AT4G33250.1	| Symbols: EIF3K, TIF3K1, ATTIF3K1 | eukaryotic translation initiation factor 3K | chr4:16039066-16040617 REVERSE LENGTH=226	14	12	19	8	19	12
AT5G35590.1	| Symbols: PAA1 | proteasome alpha subunit A1 | chr5:13765417-13767768 REVERSE LENGTH=246	13	12	17	13	22	8
AT1G06220.2	| Symbols: MEE5 | Ribosomal protein S5/Elongation factor G/III/V family protein | chr1:1900524-1904583 FORWARD LENGTH=987	14	12	21	5	25	13
AT5G02530.1	| Symbols: | RNA-binding (RRM/RBD/RNP motifs) family protein | chr5:564332-565776 REVERSE LENGTH=292	19	12	13	12	14	9
AT1G20010.1	| Symbols: TUB5 | tubulin beta-5 chain | chr1:6938033-6940481 REVERSE LENGTH=449	12	12	31	4	32	6
AT5G09650.1	| Symbols: AtPPa6, PPa6 | pyrophosphorylase 6 | chr5:2991331-2993117 REVERSE LENGTH=300	14	12	9	25	13	16
AT1G02500.1	| Symbols: SAM1, SAM-1, MAT1, AtSAM1 | S-adenosylmethionine synthetase 1 | chr1:519037-520218 FORWARD LENGTH=393	13	12	28	4	35	6
AT5G06600.1	| Symbols: UBP12 | ubiquitin-specific protease 12 | chr5:2019545-2027834 REVERSE LENGTH=1116	8	12	16	4	21	4
AT1G04810.1	| Symbols: | 26S proteasome regulatory complex, non-ATPase subcomplex, Rpn2/Psmd1 subunit | chr1:1350304-1355261 FORWARD LENGTH=1001	12	12	11	5	22	4
AT4G33680.1	| Symbols: AGD2 | Pyridoxal phosphate (PLP)-dependent transferases superfamily protein | chr4:16171847-16174630 REVERSE LENGTH=461	24	12	33	13	37	12
AT1G07930.1	| Symbols: | GTP binding Elongation factor Tu family protein | chr1:2459014-2460458 FORWARD LENGTH=449	12	12	19	10	36	11
AT1G65960.2	| Symbols: GAD2 | glutamate decarboxylase 2 | chr1:24552094-24557253 FORWARD LENGTH=494	7	11	10	6	16	6
AT2G41110.2	| Symbols: CAM2 | calmodulin 2 | chr2:17140379-17141192 FORWARD LENGTH=161	13	11	7	3	6	3
AT5G26860.1	| Symbols: LON_ARA_ARA, LON1 | lon protease 1 | chr5:9451183-9456631 FORWARD LENGTH=940	10	11	11	2	13	8
AT5G11200.2	| Symbols: | DEAD/DEAH box RNA helicase family protein | chr5:3567389-3570686 FORWARD LENGTH=486	9	11	16	3	23	5
AT5G65730.1	| Symbols: XTH6 | xyloglucan endotransglucosylase/hydrolase 6 | chr5:26299080-26300290 FORWARD LENGTH=292	20	11	13	10	10	10
AT5G09590.1	| Symbols: MTHSC70-2, HSC70-5 | mitochondrial HSO70 2 | chr5:2975721-2978508 FORWARD LENGTH=682	15	11	21	13	24	7
AT5G44340.1	| Symbols: TUB4 | tubulin beta chain 4 | chr5:17859442-17860994 REVERSE LENGTH=444	13	11	29	2	42	4
AT1G47128.1	| Symbols: RD21, RD21A | Granulin repeat cysteine protease family protein | chr1:17283139-17285609 REVERSE LENGTH=462	12	11	18	8	16	13
AT3G12110.1	| Symbols: ACT11 | actin-11 | chr3:3858116-3859609 FORWARD LENGTH=377	5	11	25	2	30	8
AT4G38510.5	| Symbols: | ATPase, V1 complex, subunit B protein | chr4:18011155-18014897 REVERSE LENGTH=494	9	11	13	8	19	10
AT3G55610.1	| Symbols: P5CS2 | delta 1-pyrroline-5-carboxylate synthase 2 | chr3:20624278-20628989 REVERSE LENGTH=726	7	11	11	5	13	8
AT4G39260.1	| Symbols: CCR1, ATGRP8, GR-RBP8, GRP8 | cold, circadian rhythm, and RNA binding 1 | chr4:18274166-18274958 REVERSE LENGTH=169	14	11	12	13	13	10
AT3G45140.1	| Symbols: LOX2, ATLOX2 | lipoxygenase 2 | chr3:16525437-16529233 FORWARD LENGTH=896	8	11	23	5	22	9
AT5G56290.1	| Symbols: PEX5, ATPEX5 | peroxin 5 | chr5:22786655-22791972 FORWARD LENGTH=728	7	11	9	2	13	7
AT1G27090.1	| Symbols: | glycine-rich protein | chr1:9404041-9406098 REVERSE LENGTH=420	7	11	10	4	14	9
AT1G66410.2	| Symbols: CAM4 | calmodulin 4 | chr1:24774431-24775785 REVERSE LENGTH=159	13	11	7	3	6	3
AT5G11170.1	| Symbols: | DEAD/DEAH box RNA helicase family protein | chr5:3553334-3556646 FORWARD LENGTH=427	9	11	16	3	24	5
AT1G72370.1	| Symbols: P40, AP40, RP40, RPSAA | 40s ribosomal protein SA | chr1:27243148-27244842 REVERSE LENGTH=298	10	11	13	7	18	7
AT1G68560.1	| Symbols: ATXYL1, XYL1, TRG1 | alpha-xylosidase 1 | chr1:25734435-25737897 REVERSE LENGTH=915	7	11	5	3	9	4
AT2G20140.1	| Symbols: | AAA-type ATPase family protein | chr2:8692736-8694837 FORWARD LENGTH=443	9	11	12	5	23	11
AT4G23920.1	| Symbols: UGE2, ATUGE2 | UDP-D-glucose/UDP-D-galactose 4-epimerase 2 | chr4:12431416-12433666 FORWARD LENGTH=350	6	11	19	6	25	8
AT3G14940.1	| Symbols: ATPPC3, PPC3 | phosphoenolpyruvate carboxylase 3 | chr3:5025584-5029476 FORWARD LENGTH=968	15	11	23	12	27	12
AT5G16730.1	| Symbols: | Plant protein of unknown function (DUF827) | chr5:5497890-5500775 FORWARD LENGTH=853	17	11	20	15	24	12
AT3G29410.1	| Symbols: | Terpenoid cyclases/Protein prenyltransferases superfamily protein | chr3:11302574-11305060 REVERSE LENGTH=603	10	11	15	4	20	3
AT1G05460.1	| Symbols: SDE3 | P-loop containing nucleoside triphosphate hydrolases superfamily protein | chr1:1601357-1604658 REVERSE LENGTH=1002	11	11	17	7	21	9
AT5G43990.2	| Symbols: SUVR2, SDG18 | SET-domain containing protein lysine methyltransferase family protein | chr5:17698454-17701733 FORWARD LENGTH=740	10	11	9	3	15	8
AT4G37910.1	| Symbols: mtHsc70-1 | mitochondrial heat shock protein 70-1 | chr4:17825368-17828099 REVERSE LENGTH=682	13	11	21	6	23	14
AT5G09810.1	| Symbols: ACT7 | actin 7 | chr5:3052809-3054220 FORWARD LENGTH=377	8	11	31	4	34	9
AT4G29040.1	| Symbols: RPT2a | regulatory particle AAA-ATPase 2A | chr4:14312369-14314386 FORWARD LENGTH=443	9	11	12	5	23	11
AT1G20020.1	| Symbols: ATLFNR2, FNR2 | ferredoxin-NADP(+)-oxidoreductase 2 | chr1:6942851-6944868 FORWARD LENGTH=369	8	11	9	4	13	8
AT3G11910.1	| Symbols: UBP13 | ubiquitin-specific protease 13 | chr3:3761758-3770290 REVERSE LENGTH=1115	10	11	20	6	25	4
AT1G75780.1	| Symbols: TUB1 | tubulin beta-1 chain | chr1:28451378-28453602 REVERSE LENGTH=447	7	10	25	3	27	2
AT3G12145.1	| Symbols: FLR1, FLOR1 | Leucine-rich repeat (LRR) family protein | chr3:3874764-3876075 REVERSE LENGTH=325	11	10	11	6	15	8
AT1G56190.1	| Symbols: | Phosphoglycerate kinase family protein | chr1:21028403-21030454 FORWARD LENGTH=478	9	10	17	2	18	6
AT4G01850.1	| Symbols: SAM-2, MAT2, SAM2, AtSAM2 | S-adenosylmethionine synthetase 2 | chr4:796298-797479 REVERSE LENGTH=393	11	10	27	3	35	4
AT5G06850.1	| Symbols: | C2 calcium/lipid-binding plant phosphoribosyltransferase family protein | chr5:2127200-2129584 REVERSE LENGTH=794	13	10	13	3	16	7
AT5G42970.1	| Symbols: COP8, FUS4, EMB134, COP14, CSN4, FUS8, ATS4 | Proteasome component (PCI) domain protein | chr5:17237470-17240649 REVERSE LENGTH=397	9	10	10	3	11	7
AT5G60160.1	| Symbols: | Zn-dependent exopeptidases superfamily protein | chr5:24223887-24226783 REVERSE LENGTH=477	11	10	16	4	21	6
AT2G23390.1	| Symbols: | CONTAINS InterPro DOMAIN/s: Protein of unknown function DUF482 (InterPro:IPR007434), Acyl-CoA N-acyltransferase (InterPro:IPR016181); Has 2165 Blast hits to 2163 proteins in 543 species: Archae - 0; Bacteria - 1044; Metazoa - 0; Fungi - 0; Plants - 33; Viruses - 0; Other Eukaryotes - 1088 (source: NCBI BLink). | chr2:9960568-9963476 REVERSE LENGTH=469	4	10	12	3	15	4
AT2G34970.1	| Symbols: | Trimeric LpxA-like enzyme | chr2:14746340-14748532 FORWARD LENGTH=730	5	10	8	3	16	3
AT4G38970.1	| Symbols: FBA2 | fructose-bisphosphate aldolase 2 | chr4:18163714-18165659 REVERSE LENGTH=398	8	10	11	7	15	6
AT5G51660.1	| Symbols: CPSF160, ATCPSF160 | cleavage and polyadenylation specificity factor 160 | chr5:20980250-20989268 FORWARD LENGTH=1442	10	10	13	10	19	4
AT1G08520.1	| Symbols: ALB1, ALB-1V, V157, PDE166, CHLD | ALBINA 1 | chr1:2696538-2700819 FORWARD LENGTH=760	10	10	13	0	11	5
AT5G43010.1	| Symbols: RPT4A | regulatory particle triple-A ATPase 4A | chr5:17248563-17251014 REVERSE LENGTH=399	11	10	9	8	15	10
AT2G27170.1	| Symbols: TTN7, SMC3 | Structural maintenance of chromosomes (SMC) family protein | chr2:11609319-11617064 REVERSE LENGTH=1204	12	10	15	7	22	8
AT5G17920.1	| Symbols: ATCIMS, ATMETS, ATMS1 | Cobalamin-independent synthase family protein | chr5:5935771-5939195 FORWARD LENGTH=765	10	10	14	5	20	6
AT5G56630.1	| Symbols: PFK7 | phosphofructokinase 7 | chr5:22924311-22926728 FORWARD LENGTH=485	8	10	10	6	11	9
AT5G20830.1	| Symbols: SUS1, ASUS1, atsus1 | sucrose synthase 1 | chr5:7050599-7054032 REVERSE LENGTH=808	9	10	26	7	25	8
AT4G20890.1	| Symbols: TUB9 | tubulin beta-9 chain | chr4:11182218-11183840 FORWARD LENGTH=444	14	10	26	3	38	3
AT1G45000.1	| Symbols: | AAA-type ATPase family protein | chr1:17009220-17011607 FORWARD LENGTH=399	11	10	9	8	14	10
AT1G03090.2	| Symbols: MCCA | methylcrotonyl-CoA carboxylase alpha chain, mitochondrial / 3-methylcrotonyl-CoA carboxylase 1 (MCCA) | chr1:739715-743819 FORWARD LENGTH=734	7	10	9	5	12	8
AT3G52140.4	| Symbols: | tetratricopeptide repeat (TPR)-containing protein | chr3:19333232-19341295 FORWARD LENGTH=1419	10	10	23	4	21	4
AT3G55870.1	| Symbols: | ADC synthase superfamily protein | chr3:20731326-20733765 FORWARD LENGTH=492	7	10	15	6	19	6
AT1G07890.3	| Symbols: APX1, MEE6, CS1, ATAPX1, ATAPX01 | ascorbate peroxidase 1 | chr1:2438005-2439435 FORWARD LENGTH=250	8	10	20	4	28	4
ATCG00120.1	| Symbols: ATPA | ATP synthase subunit alpha | chrC:9938-11461 REVERSE LENGTH=507	11	10	18	9	21	11
AT4G21100.1	| Symbols: DDB1B | damaged DNA binding protein 1B | chr4:11258916-11265309 REVERSE LENGTH=1088	8	10	13	4	14	6
AT3G01500.2	| Symbols: CA1 | carbonic anhydrase 1 | chr3:194853-197873 REVERSE LENGTH=347	9	10	13	5	20	9
AT3G52150.1	| Symbols: | RNA-binding (RRM/RBD/RNP motifs) family protein | chr3:19342074-19343090 FORWARD LENGTH=253	0	10	4	3	7	4
AT1G16470.1	| Symbols: PAB1 | proteasome subunit PAB1 | chr1:5623122-5625439 FORWARD LENGTH=235	15	10	15	4	22	8
AT5G20720.1	| Symbols: CPN20, CPN10, CHCPN10, ATCPN21, CPN21 | chaperonin 20 | chr5:7015015-7016354 FORWARD LENGTH=253	14	10	14	6	19	11
AT3G09820.1	| Symbols: ADK1, ATADK1 | adenosine kinase 1 | chr3:3012122-3014624 FORWARD LENGTH=344	11	10	29	8	31	9
AT4G24820.1	| Symbols: | 26S proteasome, regulatory subunit Rpn7;Proteasome component (PCI) domain | chr4:12790471-12792599 REVERSE LENGTH=387	11	10	15	7	11	11
AT2G04030.1	| Symbols: CR88, EMB1956, HSP90.5, Hsp88.1, AtHsp90.5 | Chaperone protein htpG family protein | chr2:1281983-1285909 FORWARD LENGTH=780	6	10	25	4	26	7
AT1G79990.1	| Symbols: | structural molecules | chr1:30084522-30091949 FORWARD LENGTH=1135	11	10	16	7	24	12
AT3G46520.1	| Symbols: ACT12 | actin-12 | chr3:17128567-17129981 FORWARD LENGTH=377	6	9	20	2	25	9
AT5G08690.1	| Symbols: | ATP synthase alpha/beta family protein | chr5:2825739-2828352 FORWARD LENGTH=556	6	9	4	4	13	5
AT1G79920.1	| Symbols: | Heat shock protein 70 (Hsp 70) family protein | chr1:30058935-30062224 REVERSE LENGTH=831	11	9	25	4	30	6
AT5G03300.1	| Symbols: ADK2 | adenosine kinase 2 | chr5:796573-798997 FORWARD LENGTH=345	9	9	23	8	31	8
AT1G53850.1	| Symbols: PAE1, ATPAE1 | 20S proteasome alpha subunit E1 | chr1:20104131-20105792 REVERSE LENGTH=237	12	9	15	10	22	9
AT3G51260.1	| Symbols: PAD1 | 20S proteasome alpha subunit PAD1 | chr3:19031086-19032746 FORWARD LENGTH=250	11	9	13	6	10	8
AT3G26060.2	| Symbols: ATPRX Q | Thioredoxin superfamily protein | chr3:9524807-9526123 FORWARD LENGTH=217	8	9	12	7	13	8
AT2G04280.1	| Symbols: | unknown protein; FUNCTIONS IN: molecular_function unknown; INVOLVED IN: biological_process unknown; EXPRESSED IN: 24 plant structures; EXPRESSED DURING: 13 growth stages; BEST Arabidopsis thaliana protein match is: unknown protein (TAIR:AT4G12700.1); Has 130 Blast hits to 130 proteins in 16 species: Archae - 0; Bacteria - 0; Metazoa - 0; Fungi - 0; Plants - 124; Viruses - 0; Other Eu…	3	9	0	7	5	9
AT1G49240.1	| Symbols: ACT8 | actin 8 | chr1:18216539-18217947 FORWARD LENGTH=377	8	9	25	3	25	6
AT5G65690.1	| Symbols: PCK2, PEPCK | phosphoenolpyruvate carboxykinase 2 | chr5:26266477-26269486 FORWARD LENGTH=670	3	9	0	0	3	8
AT5G66140.1	| Symbols: PAD2 | proteasome alpha subunit D2 | chr5:26437445-26438677 REVERSE LENGTH=250	10	9	14	6	11	8
AT5G61790.1	| Symbols: CNX1, ATCNX1 | calnexin 1 | chr5:24827394-24829642 REVERSE LENGTH=530	7	9	7	5	8	8
AT4G38680.1	| Symbols: GRP2, CSDP2, CSP2, ATCSP2 | glycine rich protein 2 | chr4:18072240-18072851 REVERSE LENGTH=203	8	9	7	6	11	4
AT2G28790.1	| Symbols: | Pathogenesis-related thaumatin superfamily protein | chr2:12354664-12355413 REVERSE LENGTH=249	10	9	11	9	15	5
AT5G08680.1	| Symbols: | ATP synthase alpha/beta family protein | chr5:2821992-2824683 FORWARD LENGTH=559	6	9	4	4	13	5
AT5G23540.1	| Symbols: | Mov34/MPN/PAD-1 family protein | chr5:7937772-7939339 FORWARD LENGTH=308	9	9	13	5	13	6
AT1G79930.1	| Symbols: HSP91 | heat shock protein 91 | chr1:30063781-30067067 REVERSE LENGTH=831	11	9	26	4	31	6
contaminant_KERATIN17	no description	6	9	11	12	16	14
AT1G20760.1	| Symbols: | Calcium-binding EF hand family protein | chr1:7209515-7214773 FORWARD LENGTH=1019	7	9	6	6	15	9
AT4G09510.1	| Symbols: CINV2 | cytosolic invertase 2 | chr4:6021312-6023310 REVERSE LENGTH=558	12	9	16	12	19	7
AT3G53180.1	| Symbols: | glutamate-ammonia ligases;catalytics;glutamate-ammonia ligases | chr3:19707068-19711188 FORWARD LENGTH=852	7	9	11	4	16	5
AT4G11790.1	| Symbols: | Pleckstrin homology (PH) domain superfamily protein | chr4:7090456-7093208 FORWARD LENGTH=443	10	9	0	0	0	0
AT1G79210.1	| Symbols: | N-terminal nucleophile aminohydrolases (Ntn hydrolases) superfamily protein | chr1:29796286-29798240 REVERSE LENGTH=235	15	9	15	4	22	8
AT1G29900.1	| Symbols: CARB | carbamoyl phosphate synthetase B | chr1:10468164-10471976 FORWARD LENGTH=1187	3	9	16	0	19	6
AT3G18780.2	| Symbols: ACT2, DER1, LSR2, ENL2 | actin 2 | chr3:6475535-6476832 FORWARD LENGTH=377	8	9	25	0	25	6
AT3G26650.1	| Symbols: GAPA, GAPA-1 | glyceraldehyde 3-phosphate dehydrogenase A subunit | chr3:9795226-9796848 FORWARD LENGTH=396	14	9	23	7	27	7
AT1G47250.1	| Symbols: PAF2 | 20S proteasome alpha subunit F2 | chr1:17319220-17320900 FORWARD LENGTH=277	13	9	18	9	16	10
AT1G04410.1	| Symbols: | Lactate/malate dehydrogenase family protein | chr1:1189418-1191267 REVERSE LENGTH=332	11	9	18	4	26	3
AT3G14290.1	| Symbols: PAE2 | 20S proteasome alpha subunit E2 | chr3:4764364-4766381 FORWARD LENGTH=237	12	9	16	10	19	10
AT5G59370.1	| Symbols: ACT4 | actin 4 | chr5:23950109-23951586 FORWARD LENGTH=377	6	9	20	2	25	9
AT3G47070.1	| Symbols: | LOCATED IN: thylakoid, chloroplast thylakoid membrane, chloroplast, chloroplast envelope; EXPRESSED IN: 22 plant structures; EXPRESSED DURING: 13 growth stages; CONTAINS InterPro DOMAIN/s: Thylakoid soluble phosphoprotein TSP9 (InterPro:IPR021584); Has 37 Blast hits to 37 proteins in 10 species: Archae - 0; Bacteria - 0; Metazoa - 0; Fungi - 0; Plants - 37; Viruses - 0; Other Eukaryo…	7	9	4	5	4	8
AT2G19520.1	| Symbols: FVE, ACG1, MSI4, NFC4, NFC04, ATMSI4 | Transducin family protein / WD-40 repeat family protein | chr2:8456006-8459235 FORWARD LENGTH=507	11	9	9	3	11	7
AT5G08670.1	| Symbols: | ATP synthase alpha/beta family protein | chr5:2818395-2821149 REVERSE LENGTH=556	6	9	4	4	13	5
AT1G56450.1	| Symbols: PBG1 | 20S proteasome beta subunit G1 | chr1:21141970-21144186 FORWARD LENGTH=246	7	9	10	2	17	5
AT4G21710.1	| Symbols: NRPB2, EMB1989, RPB2 | DNA-directed RNA polymerase family protein | chr4:11535684-11542200 REVERSE LENGTH=1188	13	9	19	9	14	11
AT3G60820.1	| Symbols: PBF1 | N-terminal nucleophile aminohydrolases (Ntn hydrolases) superfamily protein | chr3:22472038-22473809 REVERSE LENGTH=223	9	9	14	6	15	6
AT2G05520.1	| Symbols: GRP-3, ATGRP-3, GRP3, ATGRP3 | glycine-rich protein 3 | chr2:2026217-2026882 FORWARD LENGTH=145	10	9	10	6	12	4
AT1G21630.2	| Symbols: | Calcium-binding EF hand family protein | chr1:7581457-7587796 FORWARD LENGTH=1247	7	9	13	6	21	6
AT2G14120.3	| Symbols: DRP3B | dynamin related protein | chr2:5954253-5960015 REVERSE LENGTH=809	6	9	11	9	13	5
AT4G35090.1	| Symbols: CAT2 | catalase 2 | chr4:16700937-16703215 REVERSE LENGTH=492	13	9	20	5	29	7
AT4G35800.1	| Symbols: NRPB1, RPB1, RNA_POL_II_LSRNA_POL_II_LS, RNA_POL_II_LS | RNA polymerase II large subunit | chr4:16961115-16967892 REVERSE LENGTH=1839	6	9	13	7	14	11
AT5G12250.1	| Symbols: TUB6 | beta-6 tubulin | chr5:3961317-3962971 REVERSE LENGTH=449	11	9	30	5	30	3
AT4G13400.1	| Symbols: | 2-oxoglutarate (2OG) and Fe(II)-dependent oxygenase superfamily protein | chr4:7787822-7791149 REVERSE LENGTH=357	3	9	0	5	2	7
AT2G38770.1	| Symbols: EMB2765 | P-loop containing nucleoside triphosphate hydrolases superfamily protein | chr2:16203185-16210253 REVERSE LENGTH=1509	6	9	10	0	27	6
AT1G75940.1	| Symbols: ATA27, BGLU20 | Glycosyl hydrolase superfamily protein | chr1:28511198-28514044 FORWARD LENGTH=535	7	9	6	2	13	6
AT3G03530.1	| Symbols: NPC4 | non-specific phospholipase C4 | chr3:842686-844970 REVERSE LENGTH=538	10	9	14	5	10	9
AT4G34860.1	| Symbols: | Plant neutral invertase family protein | chr4:16609955-16612019 REVERSE LENGTH=571	8	9	9	6	12	6
AT3G48930.1	| Symbols: EMB1080 | Nucleic acid-binding, OB-fold-like protein | chr3:18141017-18142189 REVERSE LENGTH=160	4	8	6	4	6	4
AT3G58510.1	| Symbols: | DEA(D/H)-box RNA helicase family protein | chr3:21640608-21643464 FORWARD LENGTH=612	7	8	13	6	12	10
AT3G23810.1	| Symbols: SAHH2, ATSAHH2 | S-adenosyl-l-homocysteine (SAH) hydrolase 2 | chr3:8588013-8589671 REVERSE LENGTH=485	6	8	8	5	17	4
AT5G53620.1	| Symbols: | unknown protein; INVOLVED IN: biological_process unknown; EXPRESSED IN: 23 plant structures; EXPRESSED DURING: 13 growth stages; Has 28929 Blast hits to 19542 proteins in 1425 species: Archae - 211; Bacteria - 3079; Metazoa - 14558; Fungi - 2157; Plants - 966; Viruses - 80; Other Eukaryotes - 7878 (source: NCBI BLink). | chr5:21781217-21785061 FORWARD LENGTH=682	6	8	9	3	15	6
AT1G50300.1	| Symbols: TAF15 | TBP-associated factor 15 | chr1:18628818-18631662 REVERSE LENGTH=372	7	8	6	3	9	4
AT5G02790.1	| Symbols: GSTL3 | Glutathione S-transferase family protein | chr5:632877-634858 FORWARD LENGTH=235	5	8	13	4	14	8
AT4G26270.1	| Symbols: PFK3 | phosphofructokinase 3 | chr4:13301094-13304030 REVERSE LENGTH=489	6	8	11	5	9	8
AT3G12915.1	| Symbols: | Ribosomal protein S5/Elongation factor G/III/V family protein | chr3:4112999-4115708 FORWARD LENGTH=820	11	8	17	6	15	9
AT5G28740.1	| Symbols: | Tetratricopeptide repeat (TPR)-like superfamily protein | chr5:10780774-10783772 FORWARD LENGTH=917	2	8	6	3	9	5
AT5G19510.1	| Symbols: | Translation elongation factor EF1B/ribosomal protein S6 family protein | chr5:6581854-6583137 REVERSE LENGTH=224	11	8	16	10	17	7
AT2G36530.1	| Symbols: LOS2, ENO2 | Enolase | chr2:15321081-15323786 REVERSE LENGTH=444	11	8	16	4	26	9
AT5G64270.1	| Symbols: | splicing factor, putative | chr5:25706909-25710718 FORWARD LENGTH=1269	3	8	8	4	10	7
AT3G63095.1	| Symbols: | Tetratricopeptide repeat (TPR)-like superfamily protein | chr3:23315506-23316258 FORWARD LENGTH=250	10	8	7	6	11	6
AT5G59950.5	| Symbols: | RNA-binding (RRM/RBD/RNP motifs) family protein | chr5:24140235-24141504 FORWARD LENGTH=245	7	8	5	7	5	4
AT5G56740.1	| Symbols: HAG2, HAC7, HAG02, HAC07 | histone acetyltransferase of the GNAT family 2 | chr5:22953009-22955577 REVERSE LENGTH=467	0	8	6	0	6	4
AT3G42170.1	| Symbols: | BED zinc finger ;hAT family dimerisation domain | chr3:14321838-14323928 FORWARD LENGTH=696	8	8	6	4	11	5
AT5G15200.1	| Symbols: | Ribosomal protein S4 | chr5:4935124-4936334 REVERSE LENGTH=198	7	8	6	3	9	5
AT1G61010.1	| Symbols: CPSF73-I | cleavage and polyadenylation specificity factor 73-I | chr1:22474954-22477660 REVERSE LENGTH=693	5	8	8	2	8	8
AT5G16780.1	| Symbols: DOT2, MDF | SART-1 family | chr5:5517784-5521566 REVERSE LENGTH=820	5	8	0	4	0	7
contaminant_KERATIN05	no description	6	8	12	20	18	16
AT3G23600.1	| Symbols: | alpha/beta-Hydrolases superfamily protein | chr3:8473833-8475655 FORWARD LENGTH=239	9	8	8	7	10	7
AT3G13920.2	| Symbols: EIF4A1, RH4, TIF4A1 | eukaryotic translation initiation factor 4A1 | chr3:4592586-4594128 REVERSE LENGTH=415	10	8	18	8	18	7
AT4G31990.3	| Symbols: ASP5, AAT3, ATAAT1 | aspartate aminotransferase 5 | chr4:15470876-15473521 REVERSE LENGTH=462	10	8	12	7	13	11
AT2G37620.1	| Symbols: ACT1, AAc1 | actin 1 | chr2:15779761-15781241 FORWARD LENGTH=377	6	8	18	2	25	8
AT4G17520.1	| Symbols: | Hyaluronan / mRNA binding family | chr4:9771496-9773313 FORWARD LENGTH=360	8	8	10	7	11	9
AT3G53750.1	| Symbols: ACT3 | actin 3 | chr3:19915924-19917371 FORWARD LENGTH=377	6	8	18	2	25	8
AT4G16830.1	| Symbols: | Hyaluronan / mRNA binding family | chr4:9470621-9472308 FORWARD LENGTH=355	6	8	5	4	5	8
AT3G16470.1	| Symbols: JR1 | Mannose-binding lectin superfamily protein | chr3:5596096-5597709 REVERSE LENGTH=451	11	8	12	2	16	10
AT5G66570.1	| Symbols: PSBO-1, OEE1, OEE33, OE33, PSBO1, MSP-1 | PS II oxygen-evolving complex 1 | chr5:26568744-26570124 FORWARD LENGTH=332	8	8	7	3	13	7
AT3G54960.1	| Symbols: ATPDIL1-3, PDI1, ATPDI1, PDIL1-3 | PDI-like 1-3 | chr3:20363514-20366822 REVERSE LENGTH=579	4	8	0	3	3	7
AT5G01600.1	| Symbols: ATFER1, FER1 | ferretin 1 | chr5:228149-229594 REVERSE LENGTH=255	9	8	10	5	11	7
AT4G14800.2	| Symbols: PBD2 | 20S proteasome beta subunit D2 | chr4:8500398-8502058 FORWARD LENGTH=215	4	8	8	3	15	6
AT2G42520.1	| Symbols: | P-loop containing nucleoside triphosphate hydrolases superfamily protein | chr2:17705382-17708744 FORWARD LENGTH=633	13	8	10	6	12	8
AT4G10710.1	| Symbols: SPT16 | global transcription factor C | chr4:6602226-6605450 REVERSE LENGTH=1074	5	8	11	6	13	3
AT5G09900.3	| Symbols: EMB2107, RPN5A, MSA | 26S proteasome regulatory subunit, putative (RPN5) | chr5:3089406-3092434 REVERSE LENGTH=462	6	8	9	3	11	8
AT4G38630.1	| Symbols: RPN10, MCB1, ATMCB1, MBP1 | regulatory particle non-ATPase 10 | chr4:18057357-18059459 REVERSE LENGTH=386	8	8	9	7	13	10
AT3G61860.1	| Symbols: ATRSP31, RSP31, At-RS31, RS31 | RNA-binding (RRM/RBD/RNP motifs) family protein | chr3:22900311-22902159 REVERSE LENGTH=264	8	8	0	0	0	7
AT1G29150.1	| Symbols: ATS9, RPN6 | non-ATPase subunit 9 | chr1:10181240-10182499 FORWARD LENGTH=419	7	8	13	7	24	6
AT3G22590.1	| Symbols: PHP, CDC73 | PLANT HOMOLOGOUS TO PARAFIBROMIN | chr3:8003999-8005452 FORWARD LENGTH=415	4	8	0	4	5	4
AT5G15020.1	| Symbols: SNL2 | SIN3-like 2 | chr5:4859408-4865569 REVERSE LENGTH=1367	9	8	7	4	8	5
AT1G09310.1	| Symbols: | Protein of unknown function, DUF538 | chr1:3009109-3009648 FORWARD LENGTH=179	5	8	11	3	18	6
AT1G12900.1	| Symbols: GAPA-2 | glyceraldehyde 3-phosphate dehydrogenase A subunit 2 | chr1:4392634-4394283 REVERSE LENGTH=399	13	8	20	5	23	6
AT1G64520.1	| Symbols: RPN12a | regulatory particle non-ATPase 12A | chr1:23956459-23958120 FORWARD LENGTH=267	8	8	12	6	14	8
AT2G46020.2	| Symbols: CHR2, ATBRM, BRM, CHA2 | transcription regulatory protein SNF2, putative | chr2:18923304-18931769 FORWARD LENGTH=2193	4	7	10	2	13	4
AT3G56090.1	| Symbols: ATFER3, FER3 | ferritin 3 | chr3:20814350-20815984 REVERSE LENGTH=259	7	7	8	2	13	4
AT3G59770.3	| Symbols: SAC9 | sacI homology domain-containing protein / WW domain-containing protein | chr3:22079281-22085674 REVERSE LENGTH=1646	2	7	16	0	19	0
AT2G32060.1	| Symbols: | Ribosomal protein L7Ae/L30e/S12e/Gadd45 family protein | chr2:13639228-13640104 REVERSE LENGTH=144	7	7	5	5	12	5
AT2G42500.1	| Symbols: PP2A-3 | protein phosphatase 2A-3 | chr2:17698099-17701226 REVERSE LENGTH=313	7	7	9	2	12	2
AT3G13490.1	| Symbols: OVA5, ATKRS-2 | Lysyl-tRNA synthetase, class II | chr3:4395984-4399302 REVERSE LENGTH=602	12	7	24	5	23	3
AT1G14410.1	| Symbols: ATWHY1, PTAC1, WHY1 | ssDNA-binding transcriptional regulator | chr1:4929352-4930810 REVERSE LENGTH=263	6	7	6	3	11	8
AT5G12950.1	| Symbols: | Putative glycosyl hydrolase of unknown function (DUF1680) | chr5:4093117-4096806 FORWARD LENGTH=861	9	7	3	9	0	9
AT3G18130.1	| Symbols: RACK1C_AT | receptor for activated C kinase 1C | chr3:6211109-6212371 REVERSE LENGTH=326	8	7	8	4	16	0
AT3G13460.1	| Symbols: ECT2 | evolutionarily conserved C-terminal region 2 | chr3:4385274-4388220 REVERSE LENGTH=667	9	7	10	5	13	5
AT5G14170.1	| Symbols: CHC1 | SWIB/MDM2 domain superfamily protein | chr5:4568696-4570444 REVERSE LENGTH=534	6	7	11	0	13	3
AT1G76010.1	| Symbols: | Alba DNA/RNA-binding protein | chr1:28528505-28530488 REVERSE LENGTH=350	5	7	8	6	11	7
AT1G52030.2	| Symbols: MBP2, MBP1.2, F-ATMBP | myrosinase-binding protein 2 | chr1:19346090-19348282 REVERSE LENGTH=642	10	7	20	8	20	8
AT3G17760.1	| Symbols: GAD5 | glutamate decarboxylase 5 | chr3:6078893-6080838 REVERSE LENGTH=494	4	7	5	4	8	7
AT2G01970.1	| Symbols: | Endomembrane protein 70 protein family | chr2:452197-454819 REVERSE LENGTH=592	6	7	0	12	4	11
AT3G16640.1	| Symbols: TCTP | translationally controlled tumor protein | chr3:5669709-5670729 REVERSE LENGTH=168	10	7	8	5	10	6
AT5G57460.1	| Symbols: | unknown protein; FUNCTIONS IN: molecular_function unknown; INVOLVED IN: biological_process unknown; LOCATED IN: plasma membrane, chloroplast; EXPRESSED IN: 23 plant structures; EXPRESSED DURING: 13 growth stages; Has 166 Blast hits to 166 proteins in 41 species: Archae - 0; Bacteria - 0; Metazoa - 112; Fungi - 4; Plants - 36; Viruses - 0; Other Eukaryotes - 14 (source: NCBI BLink). |…	6	7	7	2	10	4
AT3G58500.1	| Symbols: PP2A-4 | protein phosphatase 2A-4 | chr3:21635503-21638911 REVERSE LENGTH=313	7	7	9	2	12	2
AT4G22240.1	| Symbols: | Plastid-lipid associated protein PAP / fibrillin family protein | chr4:11766090-11767227 REVERSE LENGTH=310	2	7	2	0	4	0
AT5G40490.1	| Symbols: | RNA-binding (RRM/RBD/RNP motifs) family protein | chr5:16225483-16227423 FORWARD LENGTH=423	11	7	10	2	9	5
AT5G20010.1	| Symbols: RAN-1, RAN1, ATRAN1 | RAS-related nuclear protein-1 | chr5:6760364-6761747 FORWARD LENGTH=221	10	7	15	7	14	3
AT5G55190.1	| Symbols: RAN3, ATRAN3 | RAN GTPase 3 | chr5:22392285-22393957 FORWARD LENGTH=221	10	7	15	7	14	3
AT3G14120.1	| Symbols: | FUNCTIONS IN: molecular_function unknown; INVOLVED IN: transport; LOCATED IN: nuclear pore; EXPRESSED IN: 23 plant structures; EXPRESSED DURING: 13 growth stages; CONTAINS InterPro DOMAIN/s: Nuclear pore protein 84/107 (InterPro:IPR007252); Has 5399 Blast hits to 5001 proteins in 612 species: Archae - 19; Bacteria - 730; Metazoa - 2186; Fungi - 823; Plants - 382; Viruses - 37; Other …	3	7	6	2	7	2
AT4G38130.1	| Symbols: HD1, ATHD1, HDA1, RPD3A, HDA19, ATHDA19 | histone deacetylase 1 | chr4:17896493-17899057 REVERSE LENGTH=501	7	7	8	3	14	3
AT2G40840.1	| Symbols: DPE2 | disproportionating enzyme 2 | chr2:17045368-17050779 FORWARD LENGTH=955	7	7	11	4	14	4
AT4G09000.2	| Symbols: GRF1, GF14 CHI | general regulatory factor 1 | chr4:5775387-5777157 FORWARD LENGTH=318	9	7	18	6	21	4
AT3G04840.1	| Symbols: | Ribosomal protein S3Ae | chr3:1329751-1331418 FORWARD LENGTH=262	0	7	0	0	3	4
AT5G10470.2	| Symbols: KAC1 | kinesin like protein for actin based chloroplast movement 1 | chr5:3290121-3297248 REVERSE LENGTH=1274	5	7	8	0	6	2
AT5G44320.1	| Symbols: | Eukaryotic translation initiation factor 3 subunit 7 (eIF-3) | chr5:17854901-17856667 REVERSE LENGTH=588	5	7	11	6	17	8
AT2G16940.2	| Symbols: | Splicing factor, CC1-like | chr2:7342869-7347052 REVERSE LENGTH=610	6	7	5	4	7	7
AT2G46610.1	| Symbols: RS31a, At-RS31a | RNA-binding (RRM/RBD/RNP motifs) family protein | chr2:19136769-19138492 REVERSE LENGTH=250	8	7	0	0	0	7
AT4G38740.1	| Symbols: ROC1 | rotamase CYP 1 | chr4:18083620-18084138 REVERSE LENGTH=172	3	7	7	4	14	5
AT5G20020.1	| Symbols: RAN2 | RAS-related GTP-binding nuclear protein 2 | chr5:6762817-6764381 FORWARD LENGTH=221	10	7	15	7	14	3
AT5G39570.1	| Symbols: | FUNCTIONS IN: molecular_function unknown; INVOLVED IN: biological_process unknown; LOCATED IN: cytosol, nucleus; EXPRESSED IN: 25 plant structures; EXPRESSED DURING: 14 growth stages; BEST Arabidopsis thaliana protein match is: glycine-rich protein (TAIR:AT3G29075.1); Has 30201 Blast hits to 17322 proteins in 780 species: Archae - 12; Bacteria - 1396; Metazoa - 17338; Fungi - 3422; P…	9	7	10	7	12	10
AT3G14067.1	| Symbols: | Subtilase family protein | chr3:4658421-4660754 REVERSE LENGTH=777	8	7	5	6	10	7
AT2G41740.1	| Symbols: VLN2, ATVLN2 | villin 2 | chr2:17410962-17416878 REVERSE LENGTH=976	7	7	20	4	26	5
AT2G47580.1	| Symbols: U1A | spliceosomal protein U1A | chr2:19517229-19518686 FORWARD LENGTH=250	4	7	3	4	8	3
AT2G40300.1	| Symbols: ATFER4, FER4 | ferritin 4 | chr2:16831501-16833214 REVERSE LENGTH=259	6	7	7	3	8	5
AT5G14740.1	| Symbols: CA2, CA18, BETA CA2 | carbonic anhydrase 2 | chr5:4758257-4762382 FORWARD LENGTH=331	6	7	16	4	16	7
ATCG00480.1	| Symbols: ATPB, PB | ATP synthase subunit beta | chrC:52660-54156 REVERSE LENGTH=498	8	7	9	8	15	7
AT5G64370.1	| Symbols: BETA-UP, PYD3 | beta-ureidopropionase | chr5:25739264-25741031 FORWARD LENGTH=408	7	7	10	5	13	4
AT1G78300.1	| Symbols: GRF2, 14-3-3OMEGA, GF14 OMEGA | general regulatory factor 2 | chr1:29461883-29463052 FORWARD LENGTH=259	5	7	11	2	13	2
AT4G33650.2	| Symbols: DRP3A | dynamin-related protein 3A | chr4:16161073-16166587 FORWARD LENGTH=809	5	7	10	6	7	3
AT4G31300.2	| Symbols: PBA1 | N-terminal nucleophile aminohydrolases (Ntn hydrolases) superfamily protein | chr4:15188927-15190935 FORWARD LENGTH=234	7	7	11	9	9	5
AT5G45620.1	| Symbols: | Proteasome component (PCI) domain protein | chr5:18501590-18503868 FORWARD LENGTH=386	11	7	13	7	10	4
AT5G05780.1	| Symbols: RPN8A, AE3, ATHMOV34 | RP non-ATPase subunit 8A | chr5:1735862-1738176 FORWARD LENGTH=308	8	7	12	6	11	9
AT5G60790.1	| Symbols: ATGCN1, GCN1 | ABC transporter family protein | chr5:24453760-24455767 REVERSE LENGTH=595	8	7	14	0	17	2
AT1G30460.1	| Symbols: CPSF30, ATCPSF30 | cleavage and polyadenylation specificity factor 30 | chr1:10771469-10775323 REVERSE LENGTH=631	6	7	0	3	0	3
AT1G65010.1	| Symbols: | Plant protein of unknown function (DUF827) | chr1:24149543-24154024 FORWARD LENGTH=1345	12	7	13	8	21	7
AT3G01780.1	| Symbols: TPLATE | ARM repeat superfamily protein | chr3:279171-283399 FORWARD LENGTH=1176	8	7	16	3	25	4
AT2G47470.1	| Symbols: ATPDIL2-1, UNE5, MEE30, PDI11, ATPDI11 | thioredoxin family protein | chr2:19481503-19483683 FORWARD LENGTH=361	2	7	8	2	8	6
AT1G22920.1	| Symbols: CSN5A, JAB1, AJH1 | COP9 signalosome 5A | chr1:8109882-8111895 REVERSE LENGTH=357	4	6	7	3	11	4
AT5G50920.1	| Symbols: CLPC, ATHSP93-V, HSP93-V, DCA1, CLPC1 | CLPC homologue 1 | chr5:20715710-20719800 REVERSE LENGTH=929	9	6	17	2	22	4
AT2G39990.1	| Symbols: EIF2, AteIF3f, eIF3F | eukaryotic translation initiation factor 2 | chr2:16698332-16699929 REVERSE LENGTH=293	7	6	12	2	19	6
AT1G49760.1	| Symbols: PAB8, PABP8 | poly(A) binding protein 8 | chr1:18416740-18419753 FORWARD LENGTH=671	4	6	12	0	13	4
AT4G38600.1	| Symbols: KAK, UPL3 | HEAT repeat ;HECT-domain (ubiquitin-transferase) | chr4:18041503-18049292 REVERSE LENGTH=1888	4	6	6	0	9	2
AT3G57560.1	| Symbols: NAGK | N-acetyl-l-glutamate kinase | chr3:21311164-21312207 REVERSE LENGTH=347	5	6	6	2	11	2
AT1G58684.1	| Symbols: | Ribosomal protein S5 family protein | chr1:21770021-21771217 REVERSE LENGTH=284	3	6	5	3	6	5
AT2G31610.1	| Symbols: | Ribosomal protein S3 family protein | chr2:13450384-13451669 FORWARD LENGTH=250	2	6	4	2	8	4
AT3G53030.1	| Symbols: SRPK4 | ser/arg-rich protein kinase 4 | chr3:19662412-19664362 FORWARD LENGTH=529	8	6	8	7	14	5
AT1G74470.1	| Symbols: | Pyridine nucleotide-disulphide oxidoreductase family protein | chr1:27991248-27992845 FORWARD LENGTH=467	8	6	6	5	6	5
AT1G58983.1	| Symbols: | Ribosomal protein S5 family protein | chr1:21806279-21807475 REVERSE LENGTH=284	3	6	5	3	6	5
AT4G16130.1	| Symbols: ARA1, ISA1, ATISA1 | arabinose kinase | chr4:9120875-9127656 FORWARD LENGTH=1039	3	6	12	0	12	5
AT4G24680.1	| Symbols: MOS1 | modifier of snc1 | chr4:12733425-12739737 FORWARD LENGTH=1427	7	6	2	2	8	7
contaminant_GR78_MESAU	owl|P07823| 78 KD GLUCOSE REGULATED PROTEIN PRECURSOR (GRP 78) (IMMUNOGLOBULIN...	5	6	8	4	6	4
AT4G39660.1	| Symbols: AGT2 | alanine:glyoxylate aminotransferase 2 | chr4:18406797-18409262 FORWARD LENGTH=476	3	6	9	3	15	4
AT2G41840.1	| Symbols: | Ribosomal protein S5 family protein | chr2:17460016-17461398 REVERSE LENGTH=285	5	6	6	4	9	6
AT5G44500.1	| Symbols: | Small nuclear ribonucleoprotein family protein | chr5:17927505-17928269 FORWARD LENGTH=254	7	6	9	0	10	4
AT1G09340.1	| Symbols: CRB, CSP41B, HIP1.3 | chloroplast RNA binding | chr1:3015473-3018035 FORWARD LENGTH=378	9	6	11	3	12	3
AT1G67230.1	| Symbols: LINC1 | little nuclei1 | chr1:25151561-25156032 REVERSE LENGTH=1132	5	6	7	6	8	10
ATCG01060.1	| Symbols: PSAC | iron-sulfur cluster binding;electron carriers;4 iron, 4 sulfur cluster binding | chrC:117318-117563 REVERSE LENGTH=81	6	6	4	3	7	6
AT3G09880.1	| Symbols: ATB' BETA | Protein phosphatase 2A regulatory B subunit family protein | chr3:3029902-3031931 FORWARD LENGTH=499	10	6	12	2	15	5
AT1G48630.1	| Symbols: RACK1B_AT | receptor for activated C kinase 1B | chr1:17981977-17983268 REVERSE LENGTH=326	8	6	8	4	16	0
AT2G37690.1	| Symbols: | phosphoribosylaminoimidazole carboxylase, putative / AIR carboxylase, putative | chr2:15806111-15810240 FORWARD LENGTH=642	3	6	8	2	15	3
AT1G02840.1	| Symbols: SR1, ATSRP34, SRP34, SR34, At-SR34 | RNA-binding (RRM/RBD/RNP motifs) family protein | chr1:626918-629583 FORWARD LENGTH=303	6	6	12	6	11	3
AT2G34040.1	| Symbols: | Apoptosis inhibitory protein 5 (API5) | chr2:14377957-14382246 REVERSE LENGTH=553	6	6	4	3	5	5
AT1G13880.1	| Symbols: | ELM2 domain-containing protein | chr1:4749603-4750967 FORWARD LENGTH=424	9	6	6	2	7	8
contaminant_GR78_RAT	owl|P06761| 78 KD GLUCOSE REGULATED PROTEIN PRECURSOR (GRP 78) (IMMUNOGLOBULIN...	5	6	8	4	6	4
AT4G34110.1	| Symbols: PAB2, PABP2, ATPAB2 | poly(A) binding protein 2 | chr4:16336732-16339892 FORWARD LENGTH=629	4	6	14	2	16	5
AT3G14210.1	| Symbols: ESM1 | epithiospecifier modifier 1 | chr3:4729886-4731562 FORWARD LENGTH=392	5	6	6	3	4	5
contaminant_KERATIN08	no description	0	6	9	14	14	17
AT5G49460.1	| Symbols: ACLB-2 | ATP citrate lyase subunit B 2 | chr5:20055048-20058195 FORWARD LENGTH=608	5	6	13	5	13	6
AT3G11400.2	| Symbols: EIF3G1, ATEIF3G1 | eukaryotic translation initiation factor 3G1 | chr3:3578536-3580366 FORWARD LENGTH=321	8	6	7	7	20	6
AT3G50670.1	| Symbols: U1-70K, U1SNRNP | U1 small nuclear ribonucleoprotein-70K | chr3:18826476-18829492 REVERSE LENGTH=427	4	6	12	2	14	2
AT1G11910.1	| Symbols: APA1, ATAPA1 | aspartic proteinase A1 | chr1:4017119-4019874 REVERSE LENGTH=506	5	6	4	3	12	4
AT3G57410.1	| Symbols: VLN3, ATVLN3 | villin 3 | chr3:21243615-21249809 REVERSE LENGTH=965	10	6	20	5	21	8
AT1G20440.1	| Symbols: COR47, RD17, AtCOR47 | cold-regulated 47 | chr1:7084722-7085664 REVERSE LENGTH=265	4	6	4	0	10	6
AT5G15610.1	| Symbols: | Proteasome component (PCI) domain protein | chr5:5079579-5081929 FORWARD LENGTH=442	6	6	10	3	14	6
AT1G60200.1	| Symbols: | splicing factor PWI domain-containing protein / RNA recognition motif (RRM)-containing protein | chr1:22200882-22205241 REVERSE LENGTH=899	6	6	5	0	7	4
AT5G02240.1	| Symbols: | NAD(P)-binding Rossmann-fold superfamily protein | chr5:451502-452984 FORWARD LENGTH=253	8	6	16	0	10	4
AT1G64740.1	| Symbols: TUA1 | alpha-1 tubulin | chr1:24050114-24052296 FORWARD LENGTH=450	9	6	21	3	18	3
AT5G57870.1	| Symbols: eIFiso4G1 | MIF4G domain-containing protein / MA3 domain-containing protein | chr5:23439755-23443433 FORWARD LENGTH=780	4	6	8	4	9	5
AT1G18270.3	| Symbols: | ketose-bisphosphate aldolase class-II family protein | chr1:6283634-6293772 REVERSE LENGTH=1393	3	6	12	0	14	0
AT3G53430.1	| Symbols: | Ribosomal protein L11 family protein | chr3:19809895-19810395 REVERSE LENGTH=166	4	6	3	4	0	6
AT4G20980.1	| Symbols: | Eukaryotic translation initiation factor 3 subunit 7 (eIF-3) | chr4:11216997-11218772 FORWARD LENGTH=591	9	6	13	5	20	6
AT2G21330.1	| Symbols: FBA1 | fructose-bisphosphate aldolase 1 | chr2:9128416-9130152 REVERSE LENGTH=399	5	6	9	3	7	4
AT5G16050.1	| Symbols: GRF5, GF14 UPSILON | general regulatory factor 5 | chr5:5244008-5245402 REVERSE LENGTH=268	4	6	10	0	14	2
AT3G25860.1	| Symbols: LTA2, PLE2 | 2-oxoacid dehydrogenases acyltransferase family protein | chr3:9460632-9462585 FORWARD LENGTH=480	5	6	5	0	18	2
AT1G17100.1	| Symbols: | SOUL heme-binding family protein | chr1:5844766-5845539 FORWARD LENGTH=232	3	6	5	0	6	3
AT3G45030.1	| Symbols: | Ribosomal protein S10p/S20e family protein | chr3:16471606-16472312 REVERSE LENGTH=124	12	6	7	2	7	7
AT1G12310.1	| Symbols: | Calcium-binding EF-hand family protein | chr1:4187500-4187946 REVERSE LENGTH=148	7	6	12	5	11	7
contaminant_GR78_MOUSE	owl|P20029| 78 KD GLUCOSE REGULATED PROTEIN PRECURSOR (GRP 78) (IMMUNOGLOBULIN...	5	6	8	4	6	4
AT5G43940.2	| Symbols: HOT5 | GroES-like zinc-binding dehydrogenase family protein | chr5:17684265-17686379 FORWARD LENGTH=391	3	6	12	2	9	4
AT5G14240.1	| Symbols: | Thioredoxin superfamily protein | chr5:4596223-4597568 REVERSE LENGTH=256	9	6	11	6	16	7
AT4G20360.1	| Symbols: ATRAB8D, ATRABE1B, RABE1b | RAB GTPase homolog E1B | chr4:10990036-10991466 FORWARD LENGTH=476	6	6	12	4	15	4
AT4G05180.1	| Symbols: PSBQ, PSBQ-2, PSII-Q | photosystem II subunit Q-2 | chr4:2672093-2673170 REVERSE LENGTH=230	11	6	9	6	7	8
AT2G19070.1	| Symbols: SHT | spermidine hydroxycinnamoyl transferase | chr2:8260185-8261958 REVERSE LENGTH=451	4	6	8	0	12	3
AT1G30630.1	| Symbols: | Coatomer epsilon subunit | chr1:10858546-10860173 REVERSE LENGTH=292	4	6	5	2	13	3
AT2G37190.1	| Symbols: | Ribosomal protein L11 family protein | chr2:15619559-15620059 REVERSE LENGTH=166	4	6	3	4	4	6
AT3G54670.3	| Symbols: TTN8 | Structural maintenance of chromosomes (SMC) family protein | chr3:20235818-20243701 FORWARD LENGTH=1239	7	6	13	8	21	7
AT1G58380.1	| Symbols: XW6 | Ribosomal protein S5 family protein | chr1:21689115-21690085 FORWARD LENGTH=284	3	6	5	3	6	5
AT4G31160.1	| Symbols: DCAF1 | DDB1-CUL4 associated factor 1 | chr4:15145936-15152939 FORWARD LENGTH=1883	5	6	4	7	9	5
AT4G24580.1	| Symbols: REN1 | Rho GTPase activation protein (RhoGAP) with PH domain | chr4:12687879-12694248 REVERSE LENGTH=933	5	6	3	7	2	12
AT1G59359.1	| Symbols: | Ribosomal protein S5 family protein | chr1:21842537-21843733 REVERSE LENGTH=284	3	6	5	3	6	5
AT1G78580.1	| Symbols: ATTPS1, TPS1 | trehalose-6-phosphate synthase | chr1:29552495-29557482 REVERSE LENGTH=942	5	6	5	0	9	4
AT3G03780.1	| Symbols: ATMS2, MS2 | methionine synthase 2 | chr3:957602-960740 FORWARD LENGTH=765	6	6	11	3	14	5
AT4G34360.1	| Symbols: | S-adenosyl-L-methionine-dependent methyltransferases superfamily protein | chr4:16432011-16433752 FORWARD LENGTH=248	3	6	4	0	7	2
AT3G04470.1	| Symbols: | Ankyrin repeat family protein | chr3:1189841-1191853 REVERSE LENGTH=640	3	6	2	2	5	4
AT2G25170.1	| Symbols: PKL, GYM, CHD3, CHR6, SSL2 | chromatin remodeling factor CHD3 (PICKLE) | chr2:10714411-10723763 FORWARD LENGTH=1384	3	6	0	2	7	0
AT5G58470.1	| Symbols: TAF15b | TBP-associated factor 15B | chr5:23638566-23640854 REVERSE LENGTH=422	4	6	2	3	6	3
AT2G33340.1	| Symbols: MAC3B | MOS4-associated complex 3B | chr2:14126584-14131000 REVERSE LENGTH=525	6	6	10	3	24	6
AT5G64760.1	| Symbols: RPN5B | regulatory particle non-ATPase subunit 5B | chr5:25894027-25896445 REVERSE LENGTH=442	4	6	9	3	7	5
contaminant_GR78_HUMAN	owl|P11021| 78 KD GLUCOSE REGULATED PROTEIN PRECURSOR (GRP 78) (IMMUNOGLOBULIN...	5	6	8	4	6	4
AT5G42950.1	| Symbols: | GYF domain-containing protein | chr5:17224436-17231044 FORWARD LENGTH=1714	0	6	2	3	5	3
AT1G72730.1	| Symbols: | DEA(D/H)-box RNA helicase family protein | chr1:27378040-27379593 REVERSE LENGTH=414	7	6	14	6	15	5
AT3G06650.1	| Symbols: ACLB-1 | ATP-citrate lyase B-1 | chr3:2079247-2082633 REVERSE LENGTH=608	4	6	14	5	8	6
AT3G59290.1	| Symbols: | ENTH/VHS family protein | chr3:21912796-21917474 FORWARD LENGTH=1024	0	6	0	0	4	0
AT1G54270.1	| Symbols: EIF4A-2 | eif4a-2 | chr1:20260495-20262018 FORWARD LENGTH=412	11	6	17	6	18	5
AT3G61140.1	| Symbols: FUS6, ATFUS6, CSN1, COP11, EMB78, ATSK31, SK31 | 26S proteasome, regulatory subunit Rpn7;Proteasome component (PCI) domain | chr3:22626335-22628895 FORWARD LENGTH=441	4	6	7	3	11	5
AT1G22300.1	| Symbols: GRF10, 14-3-3EPSILON, GF14 EPSILON | general regulatory factor 10 | chr1:7879146-7881103 REVERSE LENGTH=254	4	6	12	5	12	5
AT1G02080.1	| Symbols: | transcription regulators | chr1:373335-386682 FORWARD LENGTH=2431	5	6	10	0	12	3
AT5G14250.1	| Symbols: COP13, CSN3, FUS11 | Proteasome component (PCI) domain protein | chr5:4597970-4600561 FORWARD LENGTH=429	7	6	9	4	9	6
AT5G48300.1	| Symbols: ADG1, APS1 | ADP glucose pyrophosphorylase 1 | chr5:19570326-19572557 FORWARD LENGTH=520	4	6	21	3	14	6
AT1G20220.1	| Symbols: | Alba DNA/RNA-binding protein | chr1:7005090-7007285 REVERSE LENGTH=315	0	6	6	3	7	6
AT1G76180.1	| Symbols: ERD14 | Dehydrin family protein | chr1:28587013-28587657 REVERSE LENGTH=185	5	6	3	3	11	5
AT1G26630.1	| Symbols: FBR12, ATELF5A-2, ELF5A-2 | Eukaryotic translation initiation factor 5A-1 (eIF-5A 1) protein | chr1:9205968-9207098 FORWARD LENGTH=159	7	6	14	0	11	2
AT4G20440.1	| Symbols: smB | small nuclear ribonucleoprotein associated protein B | chr4:11022843-11023616 REVERSE LENGTH=257	7	6	9	0	10	4
AT3G60240.4	| Symbols: EIF4G, CUM2 | eukaryotic translation initiation factor 4G | chr3:22261842-22268295 FORWARD LENGTH=1727	2	6	9	4	10	4
AT4G08390.1	| Symbols: SAPX | stromal ascorbate peroxidase | chr4:5314999-5317071 FORWARD LENGTH=372	6	6	11	6	12	5
AT1G13060.2	| Symbols: PBE1 | 20S proteasome beta subunit E1 | chr1:4452641-4454663 FORWARD LENGTH=298	7	6	12	8	13	6
AT3G02520.1	| Symbols: GRF7, GF14 NU | general regulatory factor 7 | chr3:526800-527915 REVERSE LENGTH=265	6	6	11	2	14	4
AT2G30050.1	| Symbols: | transducin family protein / WD-40 repeat family protein | chr2:12825540-12826448 FORWARD LENGTH=302	5	6	11	2	17	4
AT5G62300.1	| Symbols: | Ribosomal protein S10p/S20e family protein | chr5:25021388-25022235 REVERSE LENGTH=124	12	6	0	0	7	7
AT5G26742.2	| Symbols: emb1138 | DEAD box RNA helicase (RH3) | chr5:9285540-9288871 REVERSE LENGTH=748	5	6	10	2	8	4
AT3G55760.1	| Symbols: | unknown protein; LOCATED IN: chloroplast stroma, chloroplast; EXPRESSED IN: 16 plant structures; EXPRESSED DURING: 10 growth stages; BEST Arabidopsis thaliana protein match is: unknown protein (TAIR:AT1G42430.2); Has 176 Blast hits to 125 proteins in 40 species: Archae - 0; Bacteria - 3; Metazoa - 19; Fungi - 9; Plants - 81; Viruses - 0; Other Eukaryotes - 64 (source: NCBI BLink). | …	4	5	6	3	7	4
AT1G20630.1	| Symbols: CAT1 | catalase 1 | chr1:7146812-7149609 FORWARD LENGTH=492	9	5	17	5	20	5
AT1G01320.1	| Symbols: | Tetratricopeptide repeat (TPR)-like superfamily protein | chr1:121582-130099 REVERSE LENGTH=1797	0	5	4	0	4	0
AT2G37340.1	| Symbols: RSZ33, ATRSZ33, RS2Z33, AT-RS2Z33 | arginine/serine-rich zinc knuckle-containing protein 33 | chr2:15670372-15672331 REVERSE LENGTH=290	3	5	3	0	3	5
AT5G58330.1	| Symbols: | lactate/malate dehydrogenase family protein | chr5:23580010-23582287 REVERSE LENGTH=443	2	5	5	2	7	4
AT4G13430.1	| Symbols: IIL1, ATLEUC1 | isopropyl malate isomerase large subunit 1 | chr4:7804194-7807789 REVERSE LENGTH=509	3	5	10	0	13	2
AT4G31840.1	| Symbols: ENODL15, AtENODL15 | early nodulin-like protein 15 | chr4:15401798-15402426 FORWARD LENGTH=177	3	5	2	0	2	3
AT2G16600.1	| Symbols: ROC3 | rotamase CYP 3 | chr2:7200862-7201383 FORWARD LENGTH=173	4	5	6	2	12	3
AT4G03280.1	| Symbols: PETC, PGR1 | photosynthetic electron transfer C | chr4:1440314-1441717 FORWARD LENGTH=229	4	5	4	2	6	4
AT1G21700.1	| Symbols: ATSWI3C, CHB4, SWI3C | SWITCH/sucrose nonfermenting 3C | chr1:7620156-7623978 REVERSE LENGTH=807	6	5	8	3	16	5
ATCG00900.1	| Symbols: RPS7.1, RPS7 | Ribosomal protein S7p/S5e family protein | chrC:97478-97945 REVERSE LENGTH=155	5	5	5	7	5	6
AT1G44900.1	| Symbols: MCM2, ATMCM2 | minichromosome maintenance (MCM2/3/5) family protein | chr1:16970291-16974457 FORWARD LENGTH=936	2	5	6	0	8	2
AT3G47370.2	| Symbols: | Ribosomal protein S10p/S20e family protein | chr3:17453671-17454437 REVERSE LENGTH=122	11	5	8	3	7	7
ATCG01240.1	| Symbols: RPS7.2 | ribosomal protein S7 | chrC:140704-141171 FORWARD LENGTH=155	5	5	5	7	5	6
AT1G50370.1	| Symbols: | Calcineurin-like metallo-phosphoesterase superfamily protein | chr1:18658894-18661672 FORWARD LENGTH=303	4	5	11	0	10	0
AT2G27040.1	| Symbols: AGO4, OCP11 | Argonaute family protein | chr2:11536795-11541503 REVERSE LENGTH=924	4	5	22	2	29	2
AT5G55230.2	| Symbols: MAP65-1 | microtubule-associated proteins 65-1 | chr5:22402716-22405182 FORWARD LENGTH=616	4	5	9	4	12	5
AT2G06210.1	| Symbols: ELF8, VIP6 | binding | chr2:2429108-2436588 REVERSE LENGTH=1091	0	5	0	0	0	2
AT5G24420.1	| Symbols: PGL5 | 6-phosphogluconolactonase 5 | chr5:8336943-8337879 REVERSE LENGTH=252	2	5	11	0	12	4
AT5G36160.1	| Symbols: | Tyrosine transaminase family protein | chr5:14233261-14235129 REVERSE LENGTH=420	5	5	13	3	15	3
AT2G44530.1	| Symbols: | Phosphoribosyltransferase family protein | chr2:18383732-18385974 FORWARD LENGTH=394	3	5	0	3	0	3
AT5G24780.1	| Symbols: VSP1, ATVSP1 | vegetative storage protein 1 | chr5:8507783-8508889 REVERSE LENGTH=270	7	5	5	4	11	4
AT4G04640.1	| Symbols: ATPC1 | ATPase, F1 complex, gamma subunit protein | chr4:2350761-2351882 REVERSE LENGTH=373	4	5	4	0	5	6
contaminant_KERATIN21	no description	3	5	5	10	8	20
AT3G03710.1	| Symbols: RIF10, PNP | polyribonucleotide nucleotidyltransferase, putative | chr3:919542-924906 FORWARD LENGTH=922	2	5	3	3	8	3
AT3G47650.1	| Symbols: | DnaJ/Hsp40 cysteine-rich domain superfamily protein | chr3:17569576-17570262 FORWARD LENGTH=136	6	5	5	0	7	4
AT1G09210.1	| Symbols: CRT1b, AtCRT1b | calreticulin 1b | chr1:2973217-2976655 REVERSE LENGTH=424	3	5	0	0	4	3
AT5G40370.2	| Symbols: | Glutaredoxin family protein | chr5:16147826-16148900 REVERSE LENGTH=136	2	5	6	0	7	0
AT4G14716.1	| Symbols: ATARD1, ARD1 | acireductone dioxygenase 1 | chr4:8430484-8431867 REVERSE LENGTH=192	4	5	10	4	11	4
contaminant_KERATIN18	no description	5	5	6	16	13	26
contaminant_KERATIN04	no description	5	5	6	9	8	8
AT1G32060.1	| Symbols: PRK | phosphoribulokinase | chr1:11532668-11534406 FORWARD LENGTH=395	5	5	13	0	19	2
AT2G18110.1	| Symbols: | Translation elongation factor EF1B/ribosomal protein S6 family protein | chr2:7872636-7873713 FORWARD LENGTH=231	5	5	7	4	12	6
AT4G34030.1	| Symbols: MCCB | 3-methylcrotonyl-CoA carboxylase | chr4:16301298-16303949 FORWARD LENGTH=587	2	5	3	4	10	5
AT3G06720.1	| Symbols: AT-IMP, ATKAP ALPHA, AIMP ALPHA, IMPA-1, IMPA1 | importin alpha isoform 1 | chr3:2120559-2123555 FORWARD LENGTH=532	7	5	19	0	19	5
AT2G33150.1	| Symbols: PKT3, PED1, KAT2 | peroxisomal 3-ketoacyl-CoA thiolase 3 | chr2:14047814-14050983 REVERSE LENGTH=462	0	5	7	0	15	2
AT2G29320.1	| Symbols: | NAD(P)-binding Rossmann-fold superfamily protein | chr2:12592180-12593377 FORWARD LENGTH=269	5	5	10	5	9	5
AT2G18790.1	| Symbols: PHYB, HY3, OOP1 | phytochrome B | chr2:8140079-8144151 FORWARD LENGTH=1172	3	5	10	0	10	0
AT5G67630.1	| Symbols: | P-loop containing nucleoside triphosphate hydrolases superfamily protein | chr5:26967535-26969306 REVERSE LENGTH=469	7	5	11	14	9	7
AT2G19480.1	| Symbols: NFA02, NFA2, NAP1;2 | nucleosome assembly protein 1;2 | chr2:8438601-8441040 FORWARD LENGTH=379	0	5	5	0	6	2
AT4G00660.2	| Symbols: RH8, ATRH8 | RNAhelicase-like 8 | chr4:274638-277438 FORWARD LENGTH=505	5	5	9	0	6	0
AT5G38480.1	| Symbols: GRF3, RCI1 | general regulatory factor 3 | chr5:15410277-15411285 FORWARD LENGTH=255	3	5	11	3	12	2
AT3G53870.1	| Symbols: | Ribosomal protein S3 family protein | chr3:19951547-19952782 FORWARD LENGTH=249	2	5	5	2	7	4
AT5G10450.4	| Symbols: GRF6 | G-box regulating factor 6 | chr5:3284476-3286261 REVERSE LENGTH=273	2	5	11	3	13	2
AT1G05720.1	| Symbols: | selenoprotein family protein | chr1:1717677-1718849 REVERSE LENGTH=163	2	5	3	3	6	0
AT4G29060.1	| Symbols: emb2726 | elongation factor Ts family protein | chr4:14317744-14321315 FORWARD LENGTH=953	3	5	14	2	12	4
AT3G16950.2	| Symbols: LPD1, ptlpd1 | lipoamide dehydrogenase 1 | chr3:5786508-5790383 REVERSE LENGTH=623	0	5	4	0	7	4
AT5G58230.1	| Symbols: MSI1, MEE70, ATMSI1 | Transducin/WD40 repeat-like superfamily protein | chr5:23556112-23557994 FORWARD LENGTH=424	8	5	9	7	16	5
AT5G53440.1	| Symbols: | unknown protein; FUNCTIONS IN: molecular_function unknown; INVOLVED IN: biological_process unknown; LOCATED IN: cytosol; EXPRESSED IN: 25 plant structures; EXPRESSED DURING: 15 growth stages; Has 1807 Blast hits to 1807 proteins in 277 species: Archae - 0; Bacteria - 0; Metazoa - 736; Fungi - 347; Plants - 385; Viruses - 0; Other Eukaryotes - 339 (source: NCBI BLink). | chr5:21683679…	8	5	6	2	5	5
AT3G42850.1	| Symbols: | Mevalonate/galactokinase family protein | chr3:14940114-14945291 REVERSE LENGTH=964	2	5	6	0	10	5
AT3G15000.1	| Symbols: | cobalt ion binding | chr3:5050321-5052121 FORWARD LENGTH=395	4	5	4	3	7	2
AT5G07410.1	| Symbols: | Pectin lyase-like superfamily protein | chr5:2345852-2347276 FORWARD LENGTH=361	2	5	5	3	6	3
AT3G54760.1	| Symbols: | dentin sialophosphoprotein-related | chr3:20269659-20272037 REVERSE LENGTH=792	5	5	6	4	8	3
AT2G03150.1	| Symbols: emb1579 | ATP/GTP-binding protein family | chr2:952313-959004 FORWARD LENGTH=1340	2	5	5	4	5	3
AT3G11630.1	| Symbols: | Thioredoxin superfamily protein | chr3:3672189-3673937 FORWARD LENGTH=266	8	5	8	3	15	3
AT5G04140.2	| Symbols: GLU1, GLS1, GLUS, FD-GOGAT | glutamate synthase 1 | chr5:1130031-1138186 FORWARD LENGTH=1648	7	5	16	3	16	4
AT3G13930.1	| Symbols: | Dihydrolipoamide acetyltransferase, long form protein | chr3:4596240-4600143 FORWARD LENGTH=539	3	5	5	4	5	6
AT3G47520.1	| Symbols: MDH | malate dehydrogenase | chr3:17513657-17514868 FORWARD LENGTH=403	4	5	9	0	8	3
AT3G29360.1	| Symbols: | UDP-glucose 6-dehydrogenase family protein | chr3:11267375-11268817 REVERSE LENGTH=480	7	5	9	3	14	6
AT2G44120.2	| Symbols: | Ribosomal protein L30/L7 family protein | chr2:18249227-18250417 REVERSE LENGTH=247	3	5	2	0	3	0
AT5G35790.1	| Symbols: G6PD1 | glucose-6-phosphate dehydrogenase 1 | chr5:13956879-13959686 REVERSE LENGTH=576	4	5	6	4	6	2
AT4G08580.1	| Symbols: | microfibrillar-associated protein-related | chr4:5462190-5463718 FORWARD LENGTH=435	3	5	0	5	0	6
AT2G02160.1	| Symbols: | CCCH-type zinc finger family protein | chr2:553407-555899 REVERSE LENGTH=669	6	5	3	4	6	4
AT3G22630.1	| Symbols: PBD1, PRCGB | 20S proteasome beta subunit D1 | chr3:8009709-8010774 REVERSE LENGTH=204	4	5	7	3	11	4
AT5G65910.1	| Symbols: | BSD domain-containing protein | chr5:26361592-26363341 REVERSE LENGTH=432	8	5	12	3	11	4
AT4G14710.5	| Symbols: ATARD2 | RmlC-like cupins superfamily protein | chr4:8424897-8426174 REVERSE LENGTH=201	4	5	11	4	12	4
AT3G50820.1	| Symbols: PSBO2, PSBO-2, OEC33 | photosystem II subunit O-2 | chr3:18891008-18892311 REVERSE LENGTH=331	6	5	5	3	11	5
AT1G18450.1	| Symbols: ATARP4, ARP4 | actin-related protein 4 | chr1:6348199-6351766 FORWARD LENGTH=441	5	5	10	7	9	0
AT1G56340.1	| Symbols: CRT1, CRT1a, AtCRT1a | calreticulin 1a | chr1:21090059-21092630 REVERSE LENGTH=425	4	5	2	2	7	6
AT1G03230.1	| Symbols: | Eukaryotic aspartyl protease family protein | chr1:790110-791414 FORWARD LENGTH=434	2	5	2	2	3	3
AT3G01340.1	| Symbols: | Transducin/WD40 repeat-like superfamily protein | chr3:127557-128465 REVERSE LENGTH=302	5	5	12	4	12	5
AT3G19980.1	| Symbols: ATFYPP3, EMB2736, STPP, FYPP3 | flower-specific, phytochrome-associated protein phosphatase 3 | chr3:6962008-6964761 FORWARD LENGTH=303	4	5	9	0	10	0
AT1G62820.1	| Symbols: | Calcium-binding EF-hand family protein | chr1:23263822-23264268 REVERSE LENGTH=148	7	5	9	3	9	5
AT3G19170.1	| Symbols: ATPREP1, ATZNMP, PREP1 | presequence protease 1 | chr3:6625578-6631874 REVERSE LENGTH=1080	4	5	11	0	16	5
AT3G54660.1	| Symbols: GR, EMB2360, ATGR2 | glutathione reductase | chr3:20230356-20233100 REVERSE LENGTH=565	3	5	0	0	2	8
AT1G78570.1	| Symbols: RHM1, ROL1, ATRHM1 | rhamnose biosynthesis 1 | chr1:29550110-29552207 FORWARD LENGTH=669	8	5	22	0	15	0
AT2G21060.1	| Symbols: ATGRP2B, ATCSP4, GRP2B | glycine-rich protein 2B | chr2:9036983-9037588 REVERSE LENGTH=201	5	5	4	7	9	6
AT4G16155.1	| Symbols: | dihydrolipoyl dehydrogenases | chr4:9153570-9157322 REVERSE LENGTH=630	0	5	4	2	9	5
AT5G20920.1	| Symbols: EIF2 BETA, EMB1401 | eukaryotic translation initiation factor 2 beta subunit | chr5:7094994-7096661 REVERSE LENGTH=268	2	5	4	0	3	4
AT3G49010.1	| Symbols: ATBBC1, BBC1, RSU2 | breast basic conserved 1 | chr3:18166971-18168047 REVERSE LENGTH=206	7	5	0	4	2	6
AT4G02510.1	| Symbols: TOC159, TOC86, PPI2, TOC160, ATTOC159 | translocon at the outer envelope membrane of chloroplasts 159 | chr4:1104766-1109360 FORWARD LENGTH=1503	6	5	11	3	9	5
AT5G63110.1	| Symbols: HDA6, AXE1, ATHDA6, RTS1, RPD3B, SIL1 | histone deacetylase 6 | chr5:25315834-25318227 REVERSE LENGTH=471	6	5	5	0	10	3
AT1G79550.1	| Symbols: PGK | phosphoglycerate kinase | chr1:29924347-29926295 REVERSE LENGTH=401	2	5	4	2	7	4
AT1G20580.1	| Symbols: | Small nuclear ribonucleoprotein family protein | chr1:7128979-7130371 FORWARD LENGTH=131	3	5	2	3	4	3
AT3G15190.1	| Symbols: | chloroplast 30S ribosomal protein S20, putative | chr3:5116216-5117412 FORWARD LENGTH=202	0	5	0	2	3	5
AT3G44110.1	| Symbols: ATJ3, ATJ | DNAJ homologue 3 | chr3:15869115-15871059 REVERSE LENGTH=420	6	4	10	2	11	5
AT5G03290.1	| Symbols: IDH-V | isocitrate dehydrogenase V | chr5:794043-795939 FORWARD LENGTH=374	6	4	9	0	10	2
AT5G09390.1	| Symbols: | CD2-binding protein-related | chr5:2913591-2915803 FORWARD LENGTH=351	4	4	8	2	10	5
AT1G07660.1	| Symbols: | Histone superfamily protein | chr1:2369212-2369523 FORWARD LENGTH=103	2	4	2	3	2	3
AT1G70310.1	| Symbols: SPDS2 | spermidine synthase 2 | chr1:26485497-26487352 REVERSE LENGTH=340	4	4	5	2	15	2
AT2G33370.1	| Symbols: | Ribosomal protein L14p/L23e family protein | chr2:14143718-14144644 REVERSE LENGTH=140	4	4	0	4	4	4
AT3G59970.3	| Symbols: MTHFR1 | methylenetetrahydrofolate reductase 1 | chr3:22151303-22154323 FORWARD LENGTH=592	9	4	27	2	27	4
AT1G02090.1	| Symbols: FUS5, CSN7, COP15, ATCSN7 | Proteasome component (PCI) domain protein | chr1:387479-389568 REVERSE LENGTH=260	4	4	5	2	6	3
AT3G55440.1	| Symbols: ATCTIMC, TPI, CYTOTPI | triosephosphate isomerase | chr3:20553794-20556078 FORWARD LENGTH=254	6	4	9	5	13	3
AT1G80410.2	| Symbols: EMB2753 | tetratricopeptide repeat (TPR)-containing protein | chr1:30227779-30234832 REVERSE LENGTH=911	2	4	8	0	8	0
AT5G22040.1	| Symbols: | unknown protein; Has 30201 Blast hits to 17322 proteins in 780 species: Archae - 12; Bacteria - 1396; Metazoa - 17338; Fungi - 3422; Plants - 5037; Viruses - 0; Other Eukaryotes - 2996 (source: NCBI BLink). | chr5:7297154-7298363 REVERSE LENGTH=284	2	4	0	2	0	4
AT2G06850.1	| Symbols: EXGT-A1, EXT, XTH4 | xyloglucan endotransglucosylase/hydrolase 4 | chr2:2763619-2765490 FORWARD LENGTH=296	6	4	9	4	6	3
AT3G05590.1	| Symbols: RPL18 | ribosomal protein L18 | chr3:1621511-1622775 FORWARD LENGTH=187	0	4	0	0	0	3
AT2G27880.1	| Symbols: AGO5 | Argonaute family protein | chr2:11871488-11876712 FORWARD LENGTH=997	0	4	2	3	0	4
AT2G23350.1	| Symbols: PAB4, PABP4 | poly(A) binding protein 4 | chr2:9943209-9946041 FORWARD LENGTH=662	7	4	18	3	16	4
AT2G28740.1	| Symbols: HIS4 | histone H4 | chr2:12329643-12329954 REVERSE LENGTH=103	2	4	2	3	2	3
AT5G15490.1	| Symbols: | UDP-glucose 6-dehydrogenase family protein | chr5:5027872-5029314 REVERSE LENGTH=480	8	4	14	3	12	6
AT1G75950.1	| Symbols: SKP1, ASK1, ATSKP1, SKP1A, UIP1 | S phase kinase-associated protein 1 | chr1:28516715-28517454 FORWARD LENGTH=160	5	4	6	5	7	3
AT4G30160.2	| Symbols: VLN4 | villin 4 | chr4:14754528-14759511 FORWARD LENGTH=983	4	4	11	2	9	4
AT4G25740.1	| Symbols: | RNA binding Plectin/S10 domain-containing protein | chr4:13107488-13108751 REVERSE LENGTH=177	3	4	3	2	3	4
AT1G35160.2	| Symbols: GF14 PHI | GF14 protein phi chain | chr1:12867264-12868514 FORWARD LENGTH=295	4	4	15	5	19	2
AT3G46320.1	| Symbols: | Histone superfamily protein | chr3:17020043-17020354 REVERSE LENGTH=103	2	4	2	3	2	3
AT5G60980.2	| Symbols: | Nuclear transport factor 2 (NTF2) family protein with RNA binding (RRM-RBD-RNP motifs) domain | chr5:24543988-24546027 FORWARD LENGTH=460	4	4	3	0	7	5
AT1G60900.1	| Symbols: | U2 snRNP auxilliary factor, large subunit, splicing factor | chr1:22424008-22427806 FORWARD LENGTH=589	2	4	2	2	4	3
AT5G22330.1	| Symbols: ATTIP49A, RIN1 | P-loop containing nucleoside triphosphate hydrolases superfamily protein | chr5:7391026-7394071 REVERSE LENGTH=458	8	4	11	13	10	0
AT1G07820.1	| Symbols: | Histone superfamily protein | chr1:2421435-2421746 REVERSE LENGTH=103	2	4	2	3	2	3
AT1G24706.2	| Symbols: THO2 | THO2 | chr1:8742210-8755250 FORWARD LENGTH=1823	0	4	0	0	0	0
AT5G55670.1	| Symbols: | RNA-binding (RRM/RBD/RNP motifs) family protein | chr5:22544669-22546801 REVERSE LENGTH=710	3	4	5	0	7	4
AT5G22650.1	| Symbols: HD2B, HDT02, HDT2, ATHD2B, HDA4, HD2, ATHD2 | histone deacetylase 2B | chr5:7534120-7536054 FORWARD LENGTH=306	2	4	6	5	3	2
AT5G62790.2	| Symbols: DXR | 1-deoxy-D-xylulose 5-phosphate reductoisomerase | chr5:25214358-25217289 REVERSE LENGTH=497	0	4	6	0	5	2
ATCG00380.1	| Symbols: RPS4 | chloroplast ribosomal protein S4 | chrC:45223-45828 REVERSE LENGTH=201	0	4	0	2	2	3
AT5G23740.1	| Symbols: RPS11-BETA | ribosomal protein S11-beta | chr5:8008251-8009330 REVERSE LENGTH=159	4	4	5	5	7	0
AT2G21130.1	| Symbols: | Cyclophilin-like peptidyl-prolyl cis-trans isomerase family protein | chr2:9055619-9056143 REVERSE LENGTH=174	0	4	4	3	11	3
AT5G17020.1	| Symbols: XPO1A, ATCRM1, ATXPO1, XPO1, HIT2 | exportin 1A | chr5:5594904-5602467 FORWARD LENGTH=1075	2	4	6	0	8	0
AT2G42100.1	| Symbols: | Actin-like ATPase superfamily protein | chr2:17560211-17561945 FORWARD LENGTH=378	2	4	9	0	10	3
AT1G69940.1	| Symbols: ATPPME1, PPME1 | Pectin lyase-like superfamily protein | chr1:26343549-26344971 REVERSE LENGTH=361	0	4	4	3	5	2
contaminant_KERATIN10	no description	0	4	5	7	8	4
AT4G01310.1	| Symbols: | Ribosomal L5P family protein | chr4:544166-545480 REVERSE LENGTH=262	2	4	0	3	3	2
AT4G29220.1	| Symbols: PFK1 | phosphofructokinase 1 | chr4:14403621-14406071 REVERSE LENGTH=473	4	4	8	4	6	4
AT4G09800.1	| Symbols: RPS18C | S18 ribosomal protein | chr4:6173818-6174963 FORWARD LENGTH=152	3	4	0	2	5	0
AT5G54750.2	| Symbols: | Transport protein particle (TRAPP) component | chr5:22242080-22243477 FORWARD LENGTH=199	7	4	8	6	9	5
AT5G35680.3	| Symbols: | Nucleic acid-binding, OB-fold-like protein | chr5:13858085-13858589 REVERSE LENGTH=150	4	4	4	3	4	3
AT1G48920.1	| Symbols: ATNUC-L1, PARL1, NUC-L1 | nucleolin like 1 | chr1:18098186-18101422 FORWARD LENGTH=557	7	4	12	6	8	4
AT1G33120.1	| Symbols: | Ribosomal protein L6 family | chr1:12010986-12012223 FORWARD LENGTH=194	3	4	0	3	3	3
AT5G08280.1	| Symbols: HEMC | hydroxymethylbilane synthase | chr5:2663763-2665596 REVERSE LENGTH=382	3	4	9	0	7	0
AT4G29830.1	| Symbols: VIP3 | Transducin/WD40 repeat-like superfamily protein | chr4:14597728-14599157 FORWARD LENGTH=321	3	4	4	2	3	5
AT1G09770.1	| Symbols: ATCDC5, CDC5, ATMYBCDC5 | cell division cycle 5 | chr1:3162002-3165122 FORWARD LENGTH=844	3	4	0	3	17	3
AT2G47330.1	| Symbols: | P-loop containing nucleoside triphosphate hydrolases superfamily protein | chr2:19429083-19431617 REVERSE LENGTH=760	0	4	0	0	0	3
AT3G07770.1	| Symbols: Hsp89.1, AtHsp90.6, AtHsp90-6 | HEAT SHOCK PROTEIN 89.1 | chr3:2479611-2483970 FORWARD LENGTH=799	3	4	12	0	12	0
AT5G43330.1	| Symbols: | Lactate/malate dehydrogenase family protein | chr5:17390552-17392449 FORWARD LENGTH=332	5	4	11	3	16	3
AT2G19730.1	| Symbols: | Ribosomal L28e protein family | chr2:8511752-8512995 FORWARD LENGTH=143	0	4	0	0	0	3
AT1G80480.1	| Symbols: PTAC17 | plastid transcriptionally active 17 | chr1:30258272-30260570 REVERSE LENGTH=444	3	4	7	0	8	4
AT4G25130.1	| Symbols: PMSR4 | peptide met sulfoxide reductase 4 | chr4:12898802-12899998 REVERSE LENGTH=258	10	4	12	5	9	4
AT5G11580.1	| Symbols: | Regulator of chromosome condensation (RCC1) family protein | chr5:3718913-3721125 FORWARD LENGTH=553	2	4	6	0	10	3
AT3G18580.1	| Symbols: | Nucleic acid-binding, OB-fold-like protein | chr3:6396940-6398068 REVERSE LENGTH=217	0	4	0	2	0	4
AT4G27520.1	| Symbols: ENODL2, AtENODL2 | early nodulin-like protein 2 | chr4:13750668-13751819 REVERSE LENGTH=349	6	4	5	5	8	2
AT1G32990.1	| Symbols: PRPL11 | plastid ribosomal protein l11 | chr1:11955827-11957139 FORWARD LENGTH=222	3	4	4	0	5	5
AT1G16970.1	| Symbols: KU70, ATKU70 | KU70 homolog | chr1:5801159-5805724 REVERSE LENGTH=621	0	4	4	0	0	3
AT2G43520.1	| Symbols: ATTI2, TI2 | trypsin inhibitor protein 2 | chr2:18068611-18069037 FORWARD LENGTH=90	3	4	2	2	4	0
AT3G12490.2	| Symbols: ATCYSB, ATCYS6, CYSB | cystatin B | chr3:3960523-3961876 REVERSE LENGTH=234	4	4	6	2	10	2
AT3G27850.1	| Symbols: RPL12-C | ribosomal protein L12-C | chr3:10324905-10325468 FORWARD LENGTH=187	6	4	6	7	7	4
AT2G03640.3	| Symbols: | Nuclear transport factor 2 (NTF2) family protein with RNA binding (RRM-RBD-RNP motifs) domain | chr2:1104525-1106418 REVERSE LENGTH=454	3	4	4	2	0	2
AT1G78150.3	| Symbols: | unknown protein; FUNCTIONS IN: molecular_function unknown; INVOLVED IN: biological_process unknown; EXPRESSED IN: 23 plant structures; EXPRESSED DURING: 13 growth stages; BEST Arabidopsis thaliana protein match is: unknown protein (TAIR:AT1G35780.1). | chr1:29404996-29406341 FORWARD LENGTH=303	0	4	4	0	2	3
AT1G66850.1	| Symbols: | Bifunctional inhibitor/lipid-transfer protein/seed storage 2S albumin superfamily protein | chr1:24936985-24937293 FORWARD LENGTH=102	0	4	2	2	3	2
AT3G28220.1	| Symbols: | TRAF-like family protein | chr3:10524420-10526497 FORWARD LENGTH=370	5	4	4	0	7	5
AT3G60770.1	| Symbols: | Ribosomal protein S13/S15 | chr3:22460525-22461656 REVERSE LENGTH=151	5	4	3	4	4	4
AT4G31700.1	| Symbols: RPS6, RPS6A | ribosomal protein S6 | chr4:15346306-15347714 REVERSE LENGTH=250	3	4	2	5	5	4
AT4G18240.1	| Symbols: ATSS4, SSIV, SS4 | starch synthase 4 | chr4:10082221-10087044 FORWARD LENGTH=1040	0	4	4	0	5	4
AT3G18790.1	| Symbols: | FUNCTIONS IN: molecular_function unknown; INVOLVED IN: biological_process unknown; LOCATED IN: chloroplast; EXPRESSED IN: 22 plant structures; EXPRESSED DURING: 13 growth stages; CONTAINS InterPro DOMAIN/s: Isy1-like splicing (InterPro:IPR009360); Has 1147 Blast hits to 965 proteins in 236 species: Archae - 12; Bacteria - 13; Metazoa - 351; Fungi - 230; Plants - 49; Viruses - 9; Othe…	3	4	7	0	10	4
AT5G02050.1	| Symbols: | Mitochondrial glycoprotein family protein | chr5:403239-404244 REVERSE LENGTH=267	0	4	2	0	6	0
AT5G65430.3	| Symbols: GRF8 | general regulatory factor 8 | chr5:26148630-26150255 REVERSE LENGTH=260	3	4	9	3	11	2
AT4G32840.1	| Symbols: PFK6 | phosphofructokinase 6 | chr4:15845010-15848305 REVERSE LENGTH=462	4	4	6	4	7	5
AT3G03570.1	| Symbols: | Protein of unknown function (DUF3550/UPF0682) | chr3:857013-860105 FORWARD LENGTH=607	6	4	3	3	2	4
AT4G18480.1	| Symbols: CHLI1, CH42, CH-42, CHL11, CHLI-1 | P-loop containing nucleoside triphosphate hydrolases superfamily protein | chr4:10201897-10203361 REVERSE LENGTH=424	2	4	5	2	13	0
AT5G64040.2	| Symbols: PSAN | photosystem I reaction center subunit PSI-N, chloroplast, putative / PSI-N, putative (PSAN) | chr5:25628690-25629409 REVERSE LENGTH=181	6	4	3	6	3	6
AT3G58730.1	| Symbols: | vacuolar ATP synthase subunit D (VATD) / V-ATPase D subunit / vacuolar proton pump D subunit (VATPD) | chr3:21718495-21719280 REVERSE LENGTH=261	0	4	4	3	5	2
AT4G34200.1	| Symbols: EDA9 | D-3-phosphoglycerate dehydrogenase | chr4:16374041-16376561 REVERSE LENGTH=603	5	4	8	3	4	3
AT3G04400.1	| Symbols: emb2171 | Ribosomal protein L14p/L23e family protein | chr3:1167339-1168308 FORWARD LENGTH=140	4	4	0	4	4	4
AT1G60710.1	| Symbols: ATB2 | NAD(P)-linked oxidoreductase superfamily protein | chr1:22355073-22356627 REVERSE LENGTH=345	6	4	12	5	13	2
AT2G15430.1	| Symbols: RBP36A, RPB35.5A, NRPB3, NRPD3, NRPE3A | DNA-directed RNA polymerase family protein | chr2:6733661-6735482 FORWARD LENGTH=319	6	4	7	3	11	4
AT2G02740.1	| Symbols: ATWHY3, PTAC11, WHY3 | ssDNA-binding transcriptional regulator | chr2:769389-770993 FORWARD LENGTH=268	5	4	4	3	6	4
AT1G04080.3	| Symbols: PRP39 | Tetratricopeptide repeat (TPR)-like superfamily protein | chr1:1051803-1056550 FORWARD LENGTH=823	0	4	4	3	7	3
AT4G27000.1	| Symbols: ATRBP45C | RNA-binding (RRM/RBD/RNP motifs) family protein | chr4:13554983-13557763 REVERSE LENGTH=415	0	4	9	0	11	0
AT3G53500.2	| Symbols: RSZ32, RS2Z32, At-RS2Z | RNA-binding (RRM/RBD/RNP motifs) family protein with retrovirus zinc finger-like domain | chr3:19834557-19836507 REVERSE LENGTH=284	4	4	2	0	3	5
AT3G58610.1	| Symbols: | ketol-acid reductoisomerase | chr3:21671561-21674639 FORWARD LENGTH=591	3	4	7	0	11	0
AT1G07320.1	| Symbols: RPL4 | ribosomal protein L4 | chr1:2249190-2250189 FORWARD LENGTH=282	4	4	2	0	4	2
AT2G02100.1	| Symbols: LCR69, PDF2.2 | low-molecular-weight cysteine-rich 69 | chr2:528397-528885 FORWARD LENGTH=77	0	4	0	0	0	3
AT5G59690.1	| Symbols: | Histone superfamily protein | chr5:24051649-24051960 FORWARD LENGTH=103	2	4	2	3	2	3
AT3G14100.1	| Symbols: | RNA-binding (RRM/RBD/RNP motifs) family protein | chr3:4673027-4675950 FORWARD LENGTH=427	0	4	7	0	4	0
AT4G14110.1	| Symbols: COP9, CSN8, FUS7, EMB143 | COP9 signalosome, subunit CSN8 | chr4:8133049-8134867 REVERSE LENGTH=197	2	4	2	0	3	0
AT4G29010.1	| Symbols: AIM1 | Enoyl-CoA hydratase/isomerase family | chr4:14297312-14302016 REVERSE LENGTH=721	4	4	8	2	8	2
AT3G48870.1	| Symbols: ATCLPC, ATHSP93-III, HSP93-III | Clp ATPase | chr3:18122363-18126008 REVERSE LENGTH=952	8	4	13	2	18	3
AT5G57655.2	| Symbols: | xylose isomerase family protein | chr5:23347030-23349805 FORWARD LENGTH=477	7	4	10	0	10	3
AT5G22060.1	| Symbols: ATJ2, J2 | DNAJ homologue 2 | chr5:7303798-7305668 REVERSE LENGTH=419	6	4	9	2	9	5
AT4G18040.1	| Symbols: EIF4E, CUM1, AT.EIF4E1, eIF4E1 | eukaryotic translation initiation factor 4E | chr4:10016724-10018151 REVERSE LENGTH=235	3	4	5	0	6	0
AT4G19006.1	| Symbols: | Proteasome component (PCI) domain protein | chr4:10409349-10411347 REVERSE LENGTH=386	9	4	9	3	6	2
AT3G06930.2	| Symbols: ATPRMT4B, PRMT4B | protein arginine methyltransferase 4B | chr3:2185469-2189296 REVERSE LENGTH=535	3	4	9	2	7	3
AT1G22780.1	| Symbols: PFL, RPS18A, PFL1 | Ribosomal protein S13/S18 family | chr1:8067990-8069163 FORWARD LENGTH=152	3	4	0	2	5	0
AT3G06480.1	| Symbols: | DEAD box RNA helicase family protein | chr3:1985697-1989666 REVERSE LENGTH=1088	0	4	0	0	4	3
AT5G12110.1	| Symbols: | Glutathione S-transferase, C-terminal-like;Translation elongation factor EF1B/ribosomal protein S6 | chr5:3914483-3915732 FORWARD LENGTH=228	5	4	5	4	6	3
AT1G31280.1	| Symbols: AGO2 | Argonaute family protein | chr1:11181777-11185112 FORWARD LENGTH=1014	0	4	0	3	0	3
AT3G04600.1	| Symbols: | Nucleotidylyl transferase superfamily protein | chr3:1243152-1245958 FORWARD LENGTH=402	5	4	10	4	10	3
AT1G12910.1	| Symbols: ATAN11, LWD1 | Transducin/WD40 repeat-like superfamily protein | chr1:4395114-4396154 REVERSE LENGTH=346	4	4	7	0	8	4
AT2G16485.1	| Symbols: | nucleic acid binding;zinc ion binding;DNA binding | chr2:7137269-7145222 REVERSE LENGTH=1773	0	4	0	2	4	5
AT5G59970.1	| Symbols: | Histone superfamily protein | chr5:24146352-24146663 REVERSE LENGTH=103	2	4	2	3	2	3
AT5G16280.1	| Symbols: | Tetratricopeptide repeat (TPR)-like superfamily protein | chr5:5323377-5331345 REVERSE LENGTH=1272	7	4	7	5	7	4
AT3G07590.1	| Symbols: | Small nuclear ribonucleoprotein family protein | chr3:2423146-2423958 FORWARD LENGTH=114	3	4	3	3	3	3
AT5G16440.1	| Symbols: IPP1 | isopentenyl diphosphate isomerase 1 | chr5:5371765-5373575 FORWARD LENGTH=291	3	4	7	0	8	2
AT3G09980.1	| Symbols: | Family of unknown function (DUF662) | chr3:3069358-3071145 FORWARD LENGTH=178	2	4	0	2	3	3
AT4G27500.1	| Symbols: PPI1 | proton pump interactor 1 | chr4:13743614-13745900 FORWARD LENGTH=612	0	4	2	0	8	0
AT4G02840.2	| Symbols: | Small nuclear ribonucleoprotein family protein | chr4:1264726-1266253 FORWARD LENGTH=126	4	4	3	3	3	4
AT3G53730.1	| Symbols: | Histone superfamily protein | chr3:19912659-19912970 REVERSE LENGTH=103	2	4	2	3	2	3
AT5G43830.1	| Symbols: | Aluminium induced protein with YGL and LRDR motifs | chr5:17622593-17624239 REVERSE LENGTH=251	3	4	5	2	7	2
AT2G09990.1	| Symbols: | Ribosomal protein S5 domain 2-like superfamily protein | chr2:3781442-3781882 FORWARD LENGTH=146	3	4	3	0	4	0
AT3G55800.1	| Symbols: SBPASE | sedoheptulose-bisphosphatase | chr3:20709640-20711421 FORWARD LENGTH=393	4	4	10	5	15	2
AT5G43060.1	| Symbols: | Granulin repeat cysteine protease family protein | chr5:17269784-17272117 REVERSE LENGTH=463	4	4	9	2	9	6
AT5G27850.1	| Symbols: | Ribosomal protein L18e/L15 superfamily protein | chr5:9873169-9874297 FORWARD LENGTH=187	0	4	0	0	0	4
AT3G45930.1	| Symbols: | Histone superfamily protein | chr3:16883390-16883701 FORWARD LENGTH=103	2	4	2	3	2	3
AT1G09270.1	| Symbols: IMPA-4 | importin alpha isoform 4 | chr1:2994506-2997833 FORWARD LENGTH=538	5	4	14	2	18	2
AT1G34030.1	| Symbols: | Ribosomal protein S13/S18 family | chr1:12370285-12371465 REVERSE LENGTH=152	3	4	0	2	5	0
AT5G59810.1	| Symbols: ATSBT5.4, SBT5.4 | Subtilase family protein | chr5:24096895-24100387 REVERSE LENGTH=778	0	4	3	0	8	6
AT4G26530.1	| Symbols: | Aldolase superfamily protein | chr4:13391566-13392937 FORWARD LENGTH=358	8	4	9	7	10	5
AT3G18390.1	| Symbols: EMB1865 | CRS1 / YhbY (CRM) domain-containing protein | chr3:6313572-6317584 FORWARD LENGTH=848	4	4	4	0	2	0
AT5G60670.1	| Symbols: | Ribosomal protein L11 family protein | chr5:24381066-24381566 REVERSE LENGTH=166	3	4	3	4	4	3
AT2G04520.1	| Symbols: | Nucleic acid-binding, OB-fold-like protein | chr2:1574802-1575239 REVERSE LENGTH=145	4	4	3	3	4	3
AT1G01960.1	| Symbols: EDA10 | SEC7-like guanine nucleotide exchange family protein | chr1:330830-337582 REVERSE LENGTH=1750	8	4	23	0	15	2
AT1G04480.1	| Symbols: | Ribosomal protein L14p/L23e family protein | chr1:1216110-1217257 FORWARD LENGTH=140	4	4	0	4	4	4
AT5G47690.3	| Symbols: | binding | chr5:19317899-19327014 FORWARD LENGTH=1607	0	4	6	3	7	5
AT1G33140.1	| Symbols: PGY2 | Ribosomal protein L6 family | chr1:12023360-12024502 FORWARD LENGTH=194	3	4	0	3	3	3
AT2G24590.1	| Symbols: RSZ22a, At-RSZ22a | RNA recognition motif and CCHC-type zinc finger domains containing protein | chr2:10449837-10450860 FORWARD LENGTH=196	4	4	3	0	2	4
AT1G07440.1	| Symbols: | NAD(P)-binding Rossmann-fold superfamily protein | chr1:2286436-2287665 REVERSE LENGTH=266	0	4	6	2	7	0
AT2G30860.1	| Symbols: ATGSTF9, GLUTTR, ATGSTF7, GSTF9 | glutathione S-transferase PHI 9 | chr2:13139132-13140057 FORWARD LENGTH=215	3	4	6	0	6	3
AT5G47010.1	| Symbols: UPF1, LBA1, ATUPF1 | RNA helicase, putative | chr5:19072009-19078856 FORWARD LENGTH=1254	2	4	6	0	10	2
AT5G65460.1	| Symbols: KCA2, KAC2 | kinesin like protein for actin based chloroplast movement 2 | chr5:26161831-26169001 REVERSE LENGTH=1264	2	4	8	0	5	0
AT2G43090.1	| Symbols: | Aconitase/3-isopropylmalate dehydratase protein | chr2:17918957-17919712 FORWARD LENGTH=251	6	4	7	0	8	3
AT3G58680.1	| Symbols: MBF1B, ATMBF1B | multiprotein bridging factor 1B | chr3:21707367-21708625 FORWARD LENGTH=142	0	4	0	2	5	3
AT3G27830.1	| Symbols: RPL12-A, RPL12 | ribosomal protein L12-A | chr3:10318576-10319151 FORWARD LENGTH=191	6	4	6	7	7	4
AT1G74960.2	| Symbols: FAB1, KAS2 | fatty acid biosynthesis 1 | chr1:28152564-28155948 REVERSE LENGTH=541	2	4	7	0	9	0
AT1G29350.1	| Symbols: | Kinase-related protein of unknown function (DUF1296) | chr1:10268761-10273613 REVERSE LENGTH=831	3	4	2	2	5	4
AT4G08350.1	| Symbols: GTA02, GTA2 | global transcription factor group A2 | chr4:5286351-5292072 FORWARD LENGTH=1041	2	4	7	0	5	3
AT2G32240.1	| Symbols: | FUNCTIONS IN: molecular_function unknown; INVOLVED IN: response to cadmium ion; LOCATED IN: plasma membrane; EXPRESSED IN: 25 plant structures; EXPRESSED DURING: 13 growth stages; CONTAINS InterPro DOMAIN/s: Prefoldin (InterPro:IPR009053); BEST Arabidopsis thaliana protein match is: unknown protein (TAIR:AT1G05320.3); Has 470429 Blast hits to 168274 proteins in 4282 species: Archae -…	7	4	17	6	19	4
AT5G18380.1	| Symbols: | Ribosomal protein S5 domain 2-like superfamily protein | chr5:6090253-6090693 REVERSE LENGTH=146	4	4	3	0	5	2
AT4G03120.1	| Symbols: | C2H2 and C2HC zinc fingers superfamily protein | chr4:1385747-1387331 FORWARD LENGTH=207	2	4	2	0	4	2
AT4G30190.2	| Symbols: HA2 | H(+)-ATPase 2 | chr4:14770820-14775920 REVERSE LENGTH=981	2	4	0	4	2	2
AT4G34490.1	| Symbols: ATCAP1, CAP 1, CAP1 | cyclase associated protein 1 | chr4:16484896-16487355 REVERSE LENGTH=476	3	4	13	2	9	2
AT5G42980.1	| Symbols: ATTRX3, ATH3, ATTRXH3, TRXH3, TRX3 | thioredoxin 3 | chr5:17242772-17243718 FORWARD LENGTH=118	2	4	6	2	10	4
AT4G21650.1	| Symbols: | Subtilase family protein | chr4:11501314-11504656 REVERSE LENGTH=766	3	3	3	4	11	4
AT4G11175.1	| Symbols: | Nucleic acid-binding, OB-fold-like protein | chr4:6818162-6818806 FORWARD LENGTH=141	0	3	0	0	0	0
AT3G02080.1	| Symbols: | Ribosomal protein S19e family protein | chr3:364138-365161 REVERSE LENGTH=143	2	3	0	0	3	0
AT3G62840.1	| Symbols: | Small nuclear ribonucleoprotein family protein | chr3:23235727-23236615 REVERSE LENGTH=109	4	3	4	2	5	3
AT1G77510.1	| Symbols: ATPDIL1-2, PDI6, ATPDI6, PDIL1-2 | PDI-like 1-2 | chr1:29126742-29129433 FORWARD LENGTH=508	4	3	5	3	6	3
AT5G20200.1	| Symbols: | nucleoporin-related | chr5:6816776-6821620 FORWARD LENGTH=762	4	3	0	0	0	0
AT2G35860.1	| Symbols: FLA16 | FASCICLIN-like arabinogalactan protein 16 precursor | chr2:15059859-15061810 FORWARD LENGTH=445	0	3	0	0	4	0
AT4G22670.1	| Symbols: AtHip1, HIP1, TPR11 | HSP70-interacting protein 1 | chr4:11918236-11920671 FORWARD LENGTH=441	0	3	4	0	7	2
AT3G50360.1	| Symbols: ATCEN2, CEN1, CEN2 | centrin2 | chr3:18674421-18675502 FORWARD LENGTH=169	3	3	0	0	0	0
AT1G23820.1	| Symbols: SPDS1 | spermidine synthase 1 | chr1:8420278-8422724 FORWARD LENGTH=378	0	3	3	0	9	3
AT5G45930.1	| Symbols: CHLI2, CHL I2, CHLI-2 | magnesium chelatase i2 | chr5:18628095-18629565 FORWARD LENGTH=418	0	3	4	0	7	0
AT5G24770.1	| Symbols: VSP2, ATVSP2 | vegetative storage protein 2 | chr5:8500713-8501844 REVERSE LENGTH=265	4	3	3	0	9	2
AT2G45810.1	| Symbols: | DEA(D/H)-box RNA helicase family protein | chr2:18859836-18862318 FORWARD LENGTH=528	5	3	9	0	8	3
AT2G18960.1	| Symbols: AHA1, PMA, OST2, HA1 | H(+)-ATPase 1 | chr2:8221858-8227268 FORWARD LENGTH=949	0	3	0	5	0	2
AT4G29350.1	| Symbols: PFN2, PRO2, PRF2 | profilin 2 | chr4:14450135-14451119 FORWARD LENGTH=131	3	3	7	0	5	2
AT1G17880.1	| Symbols: BTF3, ATBTF3 | basic transcription factor 3 | chr1:6152572-6153425 REVERSE LENGTH=165	0	3	0	0	0	0
AT3G58140.1	| Symbols: | phenylalanyl-tRNA synthetase class IIc family protein | chr3:21529988-21532386 REVERSE LENGTH=429	0	3	12	0	10	0
AT3G63490.1	| Symbols: | Ribosomal protein L1p/L10e family | chr3:23444269-23446020 FORWARD LENGTH=346	4	3	2	0	2	2
AT3G15020.1	| Symbols: mMDH2 | Lactate/malate dehydrogenase family protein | chr3:5056139-5057941 FORWARD LENGTH=341	3	3	4	2	6	3
AT2G42740.1	| Symbols: RPL16A | ribosomal protein large subunit 16A | chr2:17791794-17792946 FORWARD LENGTH=182	2	3	3	0	2	2
AT1G33680.1	| Symbols: | KH domain-containing protein | chr1:12204056-12208282 FORWARD LENGTH=763	3	3	0	0	5	0
AT3G12800.1	| Symbols: SDRB, DECR | short-chain dehydrogenase-reductase B | chr3:4063463-4064757 REVERSE LENGTH=298	6	3	7	5	4	4
AT1G64370.1	| Symbols: | unknown protein; Has 773 Blast hits to 375 proteins in 118 species: Archae - 0; Bacteria - 97; Metazoa - 421; Fungi - 108; Plants - 31; Viruses - 0; Other Eukaryotes - 116 (source: NCBI BLink). | chr1:23888967-23889503 FORWARD LENGTH=178	2	3	2	0	0	4
AT4G39330.1	| Symbols: ATCAD9, CAD9 | cinnamyl alcohol dehydrogenase 9 | chr4:18291268-18292772 FORWARD LENGTH=360	3	3	8	0	9	2
AT2G22125.1	| Symbols: CSI1 | binding | chr2:9406793-9414223 FORWARD LENGTH=2150	5	3	16	0	17	0
AT1G59830.1	| Symbols: PP2A-1 | protein phosphatase 2A-2 | chr1:22020708-22022293 REVERSE LENGTH=306	4	3	6	0	9	0
AT2G13360.1	| Symbols: AGT, AGT1, SGAT | alanine:glyoxylate aminotransferase | chr2:5539417-5540902 REVERSE LENGTH=401	5	3	3	0	7	0
AT1G70060.1	| Symbols: SNL4 | SIN3-like 4 | chr1:26383789-26389568 FORWARD LENGTH=1326	8	3	5	0	7	0
AT3G46000.1	| Symbols: ADF2 | actin depolymerizing factor 2 | chr3:16907743-16908822 REVERSE LENGTH=137	0	3	2	0	0	0
AT5G46180.1	| Symbols: DELTA-OAT | ornithine-delta-aminotransferase | chr5:18718766-18721271 REVERSE LENGTH=475	0	3	3	0	0	6
AT2G32720.1	| Symbols: B5 #4, ATCB5-B, CB5-B | cytochrome B5 isoform B | chr2:13877013-13878447 REVERSE LENGTH=134	0	3	0	0	2	0
AT5G60100.2	| Symbols: PRR3 | pseudo-response regulator 3 | chr5:24198215-24200502 REVERSE LENGTH=522	7	3	4	3	6	6
AT1G30620.1	| Symbols: HSR8, MUR4, UXE1 | NAD(P)-binding Rossmann-fold superfamily protein | chr1:10855496-10857970 FORWARD LENGTH=419	2	3	0	4	0	2
AT1G43170.1	| Symbols: ARP1, emb2207, RPL3A, RP1 | ribosomal protein 1 | chr1:16266992-16268631 FORWARD LENGTH=389	4	3	2	0	6	6
AT1G03475.1	| Symbols: LIN2, HEMF1, ATCPO-I | Coproporphyrinogen III oxidase | chr1:869302-871175 REVERSE LENGTH=386	2	3	6	0	6	3
AT4G11060.1	| Symbols: MTSSB | mitochondrially targeted single-stranded DNA binding protein | chr4:6754820-6756230 REVERSE LENGTH=201	0	3	0	3	0	2
AT3G23400.1	| Symbols: FIB4 | Plastid-lipid associated protein PAP / fibrillin family protein | chr3:8376636-8378225 REVERSE LENGTH=284	0	3	0	0	0	0
AT1G50500.2	| Symbols: HIT1 | Membrane trafficking VPS53 family protein | chr1:18708217-18715597 REVERSE LENGTH=847	2	3	0	0	7	2
AT1G70600.1	| Symbols: | Ribosomal protein L18e/L15 superfamily protein | chr1:26621168-26621608 REVERSE LENGTH=146	4	3	2	0	3	5
ATCG00770.1	| Symbols: RPS8 | ribosomal protein S8 | chrC:80068-80472 REVERSE LENGTH=134	2	3	3	0	2	2
AT3G02930.1	| Symbols: | Plant protein of unknown function (DUF827) | chr3:655306-658319 FORWARD LENGTH=806	7	3	6	4	10	5
AT4G39980.1	| Symbols: DHS1 | 3-deoxy-D-arabino-heptulosonate 7-phosphate synthase 1 | chr4:18539654-18541832 FORWARD LENGTH=525	0	3	5	0	10	0
AT2G17410.1	| Symbols: | ARID/BRIGHT DNA-binding domain-containing protein | chr2:7559869-7563474 FORWARD LENGTH=786	0	3	0	0	2	3
AT1G06680.1	| Symbols: PSBP-1, OEE2, PSII-P, OE23 | photosystem II subunit P-1 | chr1:2047940-2049186 FORWARD LENGTH=263	4	3	4	3	2	4
AT1G35680.1	| Symbols: | Ribosomal protein L21 | chr1:13208777-13210246 FORWARD LENGTH=220	3	3	0	0	0	2
AT3G26340.1	| Symbols: | N-terminal nucleophile aminohydrolases (Ntn hydrolases) superfamily protein | chr3:9650600-9652572 REVERSE LENGTH=273	6	3	10	6	11	5
AT1G06000.1	| Symbols: | UDP-Glycosyltransferase superfamily protein | chr1:1820495-1821802 REVERSE LENGTH=435	4	3	8	2	9	0
AT1G69200.1	| Symbols: FLN2 | fructokinase-like 2 | chr1:26016018-26018365 FORWARD LENGTH=616	0	3	2	0	3	2
AT1G23860.1	| Symbols: SRZ-21, SRZ21, RSZP21, RSZ21, At-RSZ21 | RS-containing zinc finger protein 21 | chr1:8428091-8429164 REVERSE LENGTH=187	4	3	0	2	3	3
AT1G23290.1	| Symbols: RPL27A, RPL27AB | Ribosomal protein L18e/L15 superfamily protein | chr1:8263007-8263447 FORWARD LENGTH=146	4	3	2	0	3	5
AT2G33850.1	| Symbols: | unknown protein; FUNCTIONS IN: molecular_function unknown; INVOLVED IN: biological_process unknown; LOCATED IN: endomembrane system; EXPRESSED IN: 17 plant structures; EXPRESSED DURING: 9 growth stages; BEST Arabidopsis thaliana protein match is: unknown protein (TAIR:AT1G28400.1); Has 3053 Blast hits to 2119 proteins in 133 species: Archae - 6; Bacteria - 52; Metazoa - 135; Fungi - …	0	3	0	0	0	0
AT3G55280.1	| Symbols: RPL23AB | ribosomal protein L23AB | chr3:20500667-20501519 FORWARD LENGTH=154	2	3	0	2	3	0
AT1G34430.1	| Symbols: EMB3003 | 2-oxoacid dehydrogenases acyltransferase family protein | chr1:12588027-12590084 REVERSE LENGTH=465	3	3	3	0	10	3
AT4G31580.1	| Symbols: SRZ-22, SRZ22, RSZP22, RSZ22, At-RSZ22 | serine/arginine-rich 22 | chr4:15306983-15308064 FORWARD LENGTH=200	4	3	3	0	3	3
AT3G17170.1	| Symbols: RFC3 | Translation elongation factor EF1B/ribosomal protein S6 family protein | chr3:5853186-5854853 REVERSE LENGTH=314	7	3	7	0	13	2
AT3G02780.1	| Symbols: IPP2, IPIAT1, IDI2 | isopentenyl pyrophosphate:dimethylallyl pyrophosphate isomerase 2 | chr3:602578-604648 REVERSE LENGTH=284	4	3	6	2	7	0
AT4G34670.1	| Symbols: | Ribosomal protein S3Ae | chr4:16548724-16550222 FORWARD LENGTH=262	0	3	0	0	2	2
AT3G53580.1	| Symbols: | diaminopimelate epimerase family protein | chr3:19864784-19866907 FORWARD LENGTH=362	2	3	5	0	6	2
AT3G09200.1	| Symbols: | Ribosomal protein L10 family protein | chr3:2823364-2825020 REVERSE LENGTH=320	0	3	2	0	3	0
AT3G01390.1	| Symbols: VMA10, AVMA10 | vacuolar membrane ATPase 10 | chr3:150265-150922 REVERSE LENGTH=110	2	3	4	2	6	2
AT2G43160.3	| Symbols: | ENTH/VHS family protein | chr2:17948884-17953267 FORWARD LENGTH=895	3	3	2	2	7	4
AT1G79440.1	| Symbols: ALDH5F1, SSADH1, SSADH | aldehyde dehydrogenase 5F1 | chr1:29882525-29887275 REVERSE LENGTH=528	0	3	7	0	6	0
ATMG01190.1	| Symbols: ATP1 | ATP synthase subunit 1 | chrM:302166-303689 REVERSE LENGTH=507	4	3	12	4	14	3
AT5G10360.1	| Symbols: EMB3010, RPS6B | Ribosomal protein S6e | chr5:3258734-3260142 REVERSE LENGTH=249	4	3	4	6	4	3
AT5G18410.1	| Symbols: PIR, KLK, PIR121, SRA1, PIRP, ATSRA1 | transcription activators | chr5:6097456-6104783 REVERSE LENGTH=1283	0	3	5	0	5	0
AT1G33410.1	| Symbols: SAR1, NUP160, ATNUP160 | SUPPRESSOR OF AUXIN RESISTANCE1 | chr1:12109769-12118828 REVERSE LENGTH=1504	3	3	0	0	2	0
AT5G35530.1	| Symbols: | Ribosomal protein S3 family protein | chr5:13710355-13712192 REVERSE LENGTH=248	0	3	0	2	3	3
AT1G69740.1	| Symbols: HEMB1 | Aldolase superfamily protein | chr1:26232197-26234713 FORWARD LENGTH=430	4	3	7	0	11	3
AT5G37720.1	| Symbols: ALY4 | ALWAYS EARLY 4 | chr5:14981805-14983978 REVERSE LENGTH=288	4	3	7	0	8	3
AT3G48500.2	| Symbols: PDE312, PTAC10 | Nucleic acid-binding, OB-fold-like protein | chr3:17962209-17965408 FORWARD LENGTH=697	2	3	4	0	7	2
AT2G28470.1	| Symbols: BGAL8 | beta-galactosidase 8 | chr2:12169047-12173164 REVERSE LENGTH=852	0	3	6	0	9	5
AT4G34870.1	| Symbols: ROC5, ATCYP1 | rotamase cyclophilin 5 | chr4:16614451-16614969 FORWARD LENGTH=172	2	3	3	2	7	3
AT2G38230.1	| Symbols: ATPDX1.1, PDX1.1 | pyridoxine biosynthesis 1.1 | chr2:16011475-16012404 FORWARD LENGTH=309	5	3	7	3	13	3
AT5G15520.1	| Symbols: | Ribosomal protein S19e family protein | chr5:5037242-5038136 REVERSE LENGTH=143	2	3	0	0	3	0
AT3G24080.1	| Symbols: | KRR1 family protein | chr3:8695191-8697107 REVERSE LENGTH=638	2	3	0	3	0	0
AT1G04170.1	| Symbols: EIF2 GAMMA | eukaryotic translation initiation factor 2 gamma subunit | chr1:1097423-1099702 FORWARD LENGTH=465	5	3	10	0	10	0
AT3G62530.1	| Symbols: | ARM repeat superfamily protein | chr3:23132219-23133121 FORWARD LENGTH=221	3	3	8	0	7	5
AT2G34730.1	| Symbols: | myosin heavy chain-related | chr2:14654611-14657443 FORWARD LENGTH=825	8	3	12	0	16	2
AT5G46210.1	| Symbols: CUL4, ATCUL4 | cullin4 | chr5:18731569-18736653 REVERSE LENGTH=792	3	3	3	0	2	2
AT5G65720.1	| Symbols: ATNIFS1, NIFS1, NFS1, ATNFS1 | nitrogen fixation S (NIFS)-like 1 | chr5:26296349-26297710 FORWARD LENGTH=453	0	3	3	0	8	0
AT3G22330.1	| Symbols: PMH2, ATRH53 | putative mitochondrial RNA helicase 2 | chr3:7892641-7895145 FORWARD LENGTH=616	2	3	0	0	3	0
AT2G25060.1	| Symbols: ENODL14, AtENODL14 | early nodulin-like protein 14 | chr2:10662308-10662930 FORWARD LENGTH=182	4	3	3	0	2	2
AT5G19370.1	| Symbols: | rhodanese-like domain-containing protein / PPIC-type PPIASE domain-containing protein | chr5:6524247-6526629 REVERSE LENGTH=299	0	3	4	0	3	2
AT1G19570.1	| Symbols: DHAR1, ATDHAR1, DHAR5 | dehydroascorbate reductase | chr1:6773462-6774413 REVERSE LENGTH=213	6	3	10	5	13	4
AT5G41950.1	| Symbols: | Tetratricopeptide repeat (TPR)-like superfamily protein | chr5:16785825-16789360 FORWARD LENGTH=565	3	3	10	3	13	4
AT2G17420.1	| Symbols: NTRA, ATNTRA, NTR2 | NADPH-dependent thioredoxin reductase A | chr2:7564357-7566219 FORWARD LENGTH=378	0	3	9	0	8	0
AT3G06400.3	| Symbols: CHR11 | chromatin-remodeling protein 11 | chr3:1941066-1946700 FORWARD LENGTH=1057	2	3	94	61	3	3
AT3G14240.1	| Symbols: | Subtilase family protein | chr3:4741637-4743964 REVERSE LENGTH=775	6	3	12	7	10	0
AT1G29370.1	| Symbols: | Kinase-related protein of unknown function (DUF1296) | chr1:10278080-10283024 REVERSE LENGTH=831	3	3	2	2	5	2
AT5G55070.1	| Symbols: | Dihydrolipoamide succinyltransferase | chr5:22347637-22350409 FORWARD LENGTH=464	0	3	3	0	2	2
AT5G24710.1	| Symbols: | Transducin/WD40 repeat-like superfamily protein | chr5:8459148-8467920 REVERSE LENGTH=1377	7	3	16	0	23	0
AT1G53240.1	| Symbols: mMDH1 | Lactate/malate dehydrogenase family protein | chr1:19854966-19856802 REVERSE LENGTH=341	3	3	6	3	7	3
AT1G79730.1	| Symbols: ELF7 | hydroxyproline-rich glycoprotein family protein | chr1:30000743-30003969 REVERSE LENGTH=589	2	3	0	3	0	0
AT1G24020.1	| Symbols: MLP423 | MLP-like protein 423 | chr1:8500653-8501458 REVERSE LENGTH=155	3	3	10	4	10	4
AT2G24940.1	| Symbols: AtMAPR2, MAPR2 | membrane-associated progesterone binding protein 2 | chr2:10609447-10609749 FORWARD LENGTH=100	5	3	9	2	7	4
AT4G21110.1	| Symbols: | G10 family protein | chr4:11267673-11268774 FORWARD LENGTH=145	2	3	0	0	3	0
AT3G51240.1	| Symbols: F3H, TT6, F3'H | flavanone 3-hydroxylase | chr3:19025409-19026658 FORWARD LENGTH=358	6	3	11	0	12	0
AT4G17390.1	| Symbols: | Ribosomal protein L23/L15e family protein | chr4:9714407-9715545 REVERSE LENGTH=204	0	3	0	2	0	2
AT3G07850.1	| Symbols: | Pectin lyase-like superfamily protein | chr3:2505813-2507438 REVERSE LENGTH=444	2	3	6	5	7	5
AT2G41530.1	| Symbols: ATSFGH, SFGH | S-formylglutathione hydrolase | chr2:17323656-17325430 REVERSE LENGTH=284	4	3	7	3	7	2
AT1G48600.2	| Symbols: PMEAMT, AtPMEAMT | S-adenosyl-L-methionine-dependent methyltransferases superfamily protein | chr1:17966074-17969077 FORWARD LENGTH=491	2	3	10	0	8	0
AT1G28400.1	| Symbols: | unknown protein; FUNCTIONS IN: molecular_function unknown; INVOLVED IN: biological_process unknown; LOCATED IN: endomembrane system; EXPRESSED IN: 22 plant structures; EXPRESSED DURING: 13 growth stages; BEST Arabidopsis thaliana protein match is: unknown protein (TAIR:AT2G33850.1); Has 45374 Blast hits to 18870 proteins in 668 species: Archae - 72; Bacteria - 1460; Metazoa - 1191; F…	3	3	0	4	0	7
AT5G61020.1	| Symbols: ECT3 | evolutionarily conserved C-terminal region 3 | chr5:24557485-24559780 REVERSE LENGTH=495	3	3	3	3	2	2
AT3G14040.1	| Symbols: | Pectin lyase-like superfamily protein | chr3:4648607-4650226 REVERSE LENGTH=445	2	3	6	5	8	5
AT5G06290.1	| Symbols: 2-Cys Prx B, 2CPB | 2-cysteine peroxiredoxin B | chr5:1919380-1921211 FORWARD LENGTH=273	5	3	7	3	9	3
AT4G13340.1	| Symbols: | Leucine-rich repeat (LRR) family protein | chr4:7758610-7760892 FORWARD LENGTH=760	0	3	0	0	0	3
AT4G00100.1	| Symbols: ATRPS13A, RPS13, PFL2, RPS13A | ribosomal protein S13A | chr4:37172-38123 FORWARD LENGTH=151	4	3	2	3	4	3
AT5G42190.1	| Symbols: ASK2, SKP1B | E3 ubiquitin ligase SCF complex subunit SKP1/ASK1 family protein | chr5:16854495-16855516 REVERSE LENGTH=171	7	3	6	3	7	3
AT1G01090.1	| Symbols: PDH-E1 ALPHA | pyruvate dehydrogenase E1 alpha | chr1:47705-49166 REVERSE LENGTH=428	3	3	7	5	9	4
AT5G48650.1	| Symbols: | Nuclear transport factor 2 (NTF2) family protein with RNA binding (RRM-RBD-RNP motifs) domain | chr5:19727279-19729533 FORWARD LENGTH=458	0	3	0	0	5	3
AT3G62250.1	| Symbols: UBQ5 | ubiquitin 5 | chr3:23037138-23037611 FORWARD LENGTH=157	6	3	6	6	8	2
AT5G55730.1	| Symbols: FLA1 | FASCICLIN-like arabinogalactan 1 | chr5:22558375-22560392 REVERSE LENGTH=424	2	3	2	0	4	3
AT2G42590.3	| Symbols: GRF9, GF14 MU | general regulatory factor 9 | chr2:17732164-17733775 REVERSE LENGTH=276	4	3	7	3	5	3
AT1G60830.1	| Symbols: | RNA-binding (RRM/RBD/RNP motifs) family protein | chr1:22395058-22395603 REVERSE LENGTH=111	0	3	0	2	3	2
AT2G03440.1	| Symbols: NRP1, ATNRP1 | nodulin-related protein 1 | chr2:1039409-1039972 REVERSE LENGTH=187	3	3	4	2	5	4
AT5G61170.1	| Symbols: | Ribosomal protein S19e family protein | chr5:24611158-24612202 FORWARD LENGTH=143	0	3	0	0	3	0
AT2G25700.1	| Symbols: ASK3, SK3 | SKP1-like 3 | chr2:10948914-10949551 REVERSE LENGTH=163	0	3	0	0	2	0
AT4G09320.1	| Symbols: NDPK1 | Nucleoside diphosphate kinase family protein | chr4:5923424-5924366 FORWARD LENGTH=169	2	3	3	2	5	2
AT1G04530.1	| Symbols: TPR4 | Tetratricopeptide repeat (TPR)-like superfamily protein | chr1:1234456-1235895 REVERSE LENGTH=310	0	3	3	0	6	2
AT2G47510.1	| Symbols: FUM1 | fumarase 1 | chr2:19498614-19502020 FORWARD LENGTH=492	5	3	9	4	16	2
AT4G01290.1	| Symbols: | unknown protein; FUNCTIONS IN: molecular_function unknown; INVOLVED IN: biological_process unknown; LOCATED IN: cellular_component unknown; EXPRESSED IN: 24 plant structures; EXPRESSED DURING: 15 growth stages; Has 1744 Blast hits to 1308 proteins in 219 species: Archae - 0; Bacteria - 241; Metazoa - 793; Fungi - 253; Plants - 108; Viruses - 0; Other Eukaryotes - 349 (source: NCBI BL…	2	3	0	0	0	0
AT3G27430.2	| Symbols: PBB1 | N-terminal nucleophile aminohydrolases (Ntn hydrolases) superfamily protein | chr3:10152910-10155052 FORWARD LENGTH=273	0	3	5	3	6	4
ATCG00470.1	| Symbols: ATPE | ATP synthase epsilon chain | chrC:52265-52663 REVERSE LENGTH=132	2	3	0	0	3	2
AT4G18730.1	| Symbols: RPL16B | ribosomal protein L16B | chr4:10302238-10303206 FORWARD LENGTH=182	2	3	3	0	2	2
AT1G52040.1	| Symbols: MBP1, ATMBP | myrosinase-binding protein 1 | chr1:19350595-19352578 REVERSE LENGTH=462	3	3	8	3	9	3
AT5G04710.1	| Symbols: | Zn-dependent exopeptidases superfamily protein | chr5:1357273-1360128 REVERSE LENGTH=526	2	3	2	0	3	0
AT1G17290.1	| Symbols: AlaAT1 | alanine aminotransferas | chr1:5922771-5926093 FORWARD LENGTH=543	2	3	6	0	6	0
AT1G71800.1	| Symbols: CSTF64 | cleavage stimulating factor 64 | chr1:26999606-27001850 FORWARD LENGTH=461	0	3	0	0	6	0
AT5G22580.1	| Symbols: | Stress responsive A/B Barrel Domain | chr5:7502709-7503137 FORWARD LENGTH=111	3	3	5	0	5	2
AT1G22410.1	| Symbols: | Class-II DAHP synthetase family protein | chr1:7912120-7914742 FORWARD LENGTH=527	0	3	4	0	3	0
AT1G13450.1	| Symbols: GT-1 | Homeodomain-like superfamily protein | chr1:4612999-4615115 REVERSE LENGTH=406	0	3	0	0	0	3
AT4G13850.1	| Symbols: ATGRP2, GR-RBP2, GRP2 | glycine-rich RNA-binding protein 2 | chr4:8021314-8022065 FORWARD LENGTH=158	2	3	2	0	4	4
AT5G63420.1	| Symbols: emb2746 | RNA-metabolising metallo-beta-lactamase family protein | chr5:25400515-25405807 FORWARD LENGTH=911	0	3	0	2	0	0
AT4G33010.1	| Symbols: AtGLDP1, GLDP1 | glycine decarboxylase P-protein 1 | chr4:15926852-15931150 REVERSE LENGTH=1037	3	3	17	0	21	2
AT3G52380.1	| Symbols: CP33, PDE322 | chloroplast RNA-binding protein 33 | chr3:19421619-19422855 FORWARD LENGTH=329	0	3	0	2	2	3
AT5G53480.1	| Symbols: | ARM repeat superfamily protein | chr5:21714016-21716709 FORWARD LENGTH=870	3	3	13	5	10	0
AT5G28840.1	| Symbols: GME | GDP-D-mannose 3',5'-epimerase | chr5:10862472-10864024 REVERSE LENGTH=377	2	3	8	3	7	2
AT3G58700.1	| Symbols: | Ribosomal L5P family protein | chr3:21711661-21712816 FORWARD LENGTH=182	2	3	3	0	2	2
AT3G25230.2	| Symbols: ROF1, ATFKBP62, FKBP62 | rotamase FKBP 1 | chr3:9188257-9191175 FORWARD LENGTH=562	4	3	8	3	11	4
AT3G11270.1	| Symbols: MEE34 | Mov34/MPN/PAD-1 family protein | chr3:3528989-3531317 FORWARD LENGTH=310	4	3	7	3	5	5
AT3G60370.1	| Symbols: | FKBP-like peptidyl-prolyl cis-trans isomerase family protein | chr3:22315000-22316533 REVERSE LENGTH=242	4	3	0	3	0	3
AT5G59890.1	| Symbols: ADF4, ATADF4 | actin depolymerizing factor 4 | chr5:24122545-24123596 FORWARD LENGTH=139	0	3	2	0	4	0
AT3G04920.1	| Symbols: | Ribosomal protein S24e family protein | chr3:1360989-1362065 FORWARD LENGTH=133	0	3	2	0	2	2
AT2G43770.1	| Symbols: | Transducin/WD40 repeat-like superfamily protein | chr2:18134272-18135303 REVERSE LENGTH=343	11	3	12	6	17	4
AT5G44635.1	| Symbols: MCM6 | minichromosome maintenance (MCM2/3/5) family protein | chr5:18006431-18010542 REVERSE LENGTH=831	0	3	3	3	0	0
AT1G72290.1	| Symbols: | Kunitz family trypsin and protease inhibitor protein | chr1:27215852-27216499 FORWARD LENGTH=215	2	3	3	2	3	0
AT3G58570.1	| Symbols: | P-loop containing nucleoside triphosphate hydrolases superfamily protein | chr3:21657099-21660352 FORWARD LENGTH=646	7	3	5	5	6	3
AT2G07698.1	| Symbols: | ATPase, F1 complex, alpha subunit protein | chr2:3361474-3364028 FORWARD LENGTH=777	4	3	12	4	14	3
AT2G26990.1	| Symbols: FUS12, ATCSN2, COP12, CSN2 | proteasome family protein | chr2:11519684-11522412 REVERSE LENGTH=439	0	3	2	0	5	0
AT3G60860.1	| Symbols: | SEC7-like guanine nucleotide exchange family protein | chr3:22484804-22491510 FORWARD LENGTH=1793	5	3	6	0	6	2
AT1G12780.1	| Symbols: UGE1, ATUGE1 | UDP-D-glucose/UDP-D-galactose 4-epimerase 1 | chr1:4356124-4358120 REVERSE LENGTH=351	0	3	3	0	10	0
AT5G52650.1	| Symbols: | RNA binding Plectin/S10 domain-containing protein | chr5:21355781-21357003 REVERSE LENGTH=179	2	3	3	0	2	3
AT2G45820.1	| Symbols: | Remorin family protein | chr2:18863147-18864576 REVERSE LENGTH=190	0	3	0	0	3	3
AT1G17370.1	| Symbols: UBP1B | oligouridylate binding protein 1B | chr1:5951842-5954825 REVERSE LENGTH=419	0	3	6	0	3	0
AT3G54230.2	| Symbols: SUA | suppressor of abi3-5 | chr3:20073872-20080142 FORWARD LENGTH=1008	3	3	0	0	3	0
AT2G38540.1	| Symbols: LP1, LTP1, ATLTP1 | lipid transfer protein 1 | chr2:16130418-16130893 FORWARD LENGTH=118	2	3	2	4	3	3
AT3G29075.1	| Symbols: | glycine-rich protein | chr3:11051645-11052629 REVERSE LENGTH=294	4	3	3	2	3	3
AT1G11650.2	| Symbols: ATRBP45B, RBP45B | RNA-binding (RRM/RBD/RNP motifs) family protein | chr1:3914895-3917941 FORWARD LENGTH=405	0	3	4	0	6	2
AT4G36690.1	| Symbols: ATU2AF65A | U2 snRNP auxilliary factor, large subunit, splicing factor | chr4:17294139-17297609 REVERSE LENGTH=573	2	3	2	0	3	0
AT1G47900.1	| Symbols: | Plant protein of unknown function (DUF869) | chr1:17647340-17651035 REVERSE LENGTH=1054	7	3	0	0	9	5
AT2G37040.1	| Symbols: PAL1, ATPAL1 | PHE ammonia lyase 1 | chr2:15557602-15560237 REVERSE LENGTH=725	6	3	16	4	14	0
AT4G16720.1	| Symbols: | Ribosomal protein L23/L15e family protein | chr4:9400156-9401315 REVERSE LENGTH=204	0	3	0	2	0	2
AT3G63190.1	| Symbols: RRF, HFP108, cpRRF, AtcpRRF | ribosome recycling factor, chloroplast precursor | chr3:23342861-23344640 REVERSE LENGTH=275	4	3	0	0	2	2
AT4G17330.1	| Symbols: ATG2484-1, G2484-1 | G2484-1 protein | chr4:9689263-9697172 REVERSE LENGTH=2037	2	3	7	4	7	2
AT2G01140.1	| Symbols: | Aldolase superfamily protein | chr2:95006-96491 REVERSE LENGTH=391	3	3	8	4	7	0
AT3G23450.1	| Symbols: | unknown protein; FUNCTIONS IN: molecular_function unknown; INVOLVED IN: biological_process unknown; LOCATED IN: endomembrane system; EXPRESSED IN: 14 plant structures; EXPRESSED DURING: 8 growth stages; Has 694543 Blast hits to 47111 proteins in 2535 species: Archae - 1794; Bacteria - 163056; Metazoa - 258989; Fungi - 49151; Plants - 70496; Viruses - 8919; Other Eukaryotes - 142138 (…	8	3	5	0	7	3
AT1G18250.2	| Symbols: ATLP-1 | Pathogenesis-related thaumatin superfamily protein | chr1:6277024-6278005 REVERSE LENGTH=244	3	3	2	0	3	0
AT5G42220.1	| Symbols: | Ubiquitin-like superfamily protein | chr5:16872962-16877455 FORWARD LENGTH=879	0	3	3	0	3	2
AT3G07030.1	| Symbols: | Alba DNA/RNA-binding protein | chr3:2223001-2225254 REVERSE LENGTH=405	0	3	5	0	5	3
AT4G38710.2	| Symbols: | glycine-rich protein | chr4:18078141-18080002 REVERSE LENGTH=465	2	3	0	0	0	4
AT1G79340.1	| Symbols: AtMC4, MC4 | metacaspase 4 | chr1:29842849-29844368 FORWARD LENGTH=418	0	3	2	0	4	0
AT1G10430.1	| Symbols: PP2A-2 | protein phosphatase 2A-2 | chr1:3428705-3430437 REVERSE LENGTH=306	4	3	6	0	8	0
AT4G04910.1	| Symbols: NSF | AAA-type ATPase family protein | chr4:2489696-2495666 REVERSE LENGTH=742	0	3	6	0	12	0
AT5G61970.1	| Symbols: | signal recognition particle-related / SRP-related | chr5:24888920-24893079 FORWARD LENGTH=605	2	3	2	4	8	2
AT1G55090.1	| Symbols: | carbon-nitrogen hydrolase family protein | chr1:20554857-20558188 FORWARD LENGTH=725	3	3	12	0	13	4
AT2G47640.1	| Symbols: | Small nuclear ribonucleoprotein family protein | chr2:19537393-19538431 FORWARD LENGTH=109	4	3	4	2	5	3
AT3G62870.1	| Symbols: | Ribosomal protein L7Ae/L30e/S12e/Gadd45 family protein | chr3:23242862-23244273 REVERSE LENGTH=256	4	3	2	4	0	2
AT1G06260.1	| Symbols: | Cysteine proteinases superfamily protein | chr1:1916449-1917585 FORWARD LENGTH=343	0	3	4	0	7	2
AT5G63400.1	| Symbols: ADK1 | adenylate kinase 1 | chr5:25393274-25394817 REVERSE LENGTH=246	0	3	3	0	0	4
AT5G67360.1	| Symbols: ARA12 | Subtilase family protein | chr5:26872192-26874465 REVERSE LENGTH=757	2	3	7	2	6	2
AT4G21860.1	| Symbols: MSRB2 | methionine sulfoxide reductase B 2 | chr4:11600238-11601507 REVERSE LENGTH=202	2	3	5	2	7	3
AT3G52880.2	| Symbols: ATMDAR1, MDAR1 | monodehydroascorbate reductase 1 | chr3:19601477-19604366 REVERSE LENGTH=466	0	3	7	2	9	0
AT5G12370.1	| Symbols: SEC10 | exocyst complex component sec10 | chr5:4003002-4008445 REVERSE LENGTH=825	3	3	5	0	7	3
AT2G22795.1	| Symbols: | unknown protein; BEST Arabidopsis thaliana protein match is: unknown protein (TAIR:AT4G37820.1); Has 799854 Blast hits to 188815 proteins in 4452 species: Archae - 4529; Bacteria - 144236; Metazoa - 287749; Fungi - 87083; Plants - 43826; Viruses - 3662; Other Eukaryotes - 228769 (source: NCBI BLink). | chr2:9697380-9699584 REVERSE LENGTH=734	3	3	0	4	0	2
AT3G11510.1	| Symbols: | Ribosomal protein S11 family protein | chr3:3623757-3624866 REVERSE LENGTH=150	5	3	5	5	6	3
AT2G47110.1	| Symbols: UBQ6 | ubiquitin 6 | chr2:19344701-19345174 FORWARD LENGTH=157	6	3	6	6	8	2
AT3G52960.1	| Symbols: | Thioredoxin superfamily protein | chr3:19639699-19640403 FORWARD LENGTH=234	3	3	4	3	3	2
AT1G62940.1	| Symbols: ACOS5 | acyl-CoA synthetase 5 | chr1:23310554-23312747 FORWARD LENGTH=542	2	3	6	0	6	0
AT5G45775.2	| Symbols: | Ribosomal L5P family protein | chr5:18565281-18566496 REVERSE LENGTH=182	2	3	3	0	2	2
AT5G04280.1	| Symbols: | RNA-binding (RRM/RBD/RNP motifs) family protein with retrovirus zinc finger-like domain | chr5:1192461-1195413 FORWARD LENGTH=310	4	3	5	0	6	3
AT2G24270.4	| Symbols: ALDH11A3 | aldehyde dehydrogenase 11A3 | chr2:10327109-10329601 REVERSE LENGTH=503	0	3	3	0	8	0
AT2G44350.2	| Symbols: ATCS, CSY4 | Citrate synthase family protein | chr2:18316673-18320524 FORWARD LENGTH=474	3	3	11	0	9	0
AT2G46290.1	| Symbols: | Transducin/WD40 repeat-like superfamily protein | chr2:19005910-19007797 REVERSE LENGTH=355	4	3	4	3	9	2
AT1G13020.1	| Symbols: EIF4B2 | eukaryotic initiation factor 4B2 | chr1:4440927-4443520 REVERSE LENGTH=549	5	3	4	6	3	4
AT5G44480.1	| Symbols: DUR | NAD(P)-binding Rossmann-fold superfamily protein | chr5:17921515-17923643 FORWARD LENGTH=436	0	3	0	2	0	0
AT5G01410.1	| Symbols: PDX1, ATPDX1.3, RSR4, PDX1.3, ATPDX1 | Aldolase-type TIM barrel family protein | chr5:172576-173505 REVERSE LENGTH=309	3	3	9	3	10	0
AT3G05000.1	| Symbols: | Transport protein particle (TRAPP) component | chr3:1387444-1388697 REVERSE LENGTH=173	3	3	0	0	3	0
AT5G59880.1	| Symbols: ADF3 | actin depolymerizing factor 3 | chr5:24120382-24121628 FORWARD LENGTH=139	0	3	0	0	2	2
AT1G23310.1	| Symbols: GGT1, AOAT1, GGAT1 | glutamate:glyoxylate aminotransferase | chr1:8268720-8271329 REVERSE LENGTH=481	2	3	8	0	14	3
AT4G13930.1	| Symbols: SHM4 | serine hydroxymethyltransferase 4 | chr4:8048013-8050021 REVERSE LENGTH=471	2	3	7	2	11	2
AT1G24190.1	| Symbols: SIN3, ATSIN3, SNL3 | SIN3-like 3 | chr1:8563858-8569927 REVERSE LENGTH=1330	6	3	4	2	4	3
AT2G44920.2	| Symbols: | Tetratricopeptide repeat (TPR)-like superfamily protein | chr2:18524419-18526502 FORWARD LENGTH=224	3	3	0	0	0	4
AT2G42680.1	| Symbols: MBF1A, ATMBF1A | multiprotein bridging factor 1A | chr2:17774972-17776116 FORWARD LENGTH=142	0	3	0	2	0	0
AT3G22960.1	| Symbols: PKP1, PKP-ALPHA | Pyruvate kinase family protein | chr3:8139369-8141771 FORWARD LENGTH=596	4	3	11	0	13	4
AT4G27740.1	| Symbols: | Yippee family putative zinc-binding protein | chr4:13839148-13839616 FORWARD LENGTH=105	2	3	0	2	3	3
AT2G27720.2	| Symbols: | 60S acidic ribosomal protein family | chr2:11818696-11819370 FORWARD LENGTH=130	0	3	0	0	2	2
AT3G25520.1	| Symbols: ATL5, PGY3, OLI5, RPL5A | ribosomal protein L5 | chr3:9269573-9271327 REVERSE LENGTH=301	2	3	0	2	3	3
AT5G17900.1	| Symbols: | microfibrillar-associated protein-related | chr5:5925144-5926690 FORWARD LENGTH=435	3	3	0	4	0	5
AT1G20140.1	| Symbols: ASK4, SK4 | SKP1-like 4 | chr1:6986430-6987079 FORWARD LENGTH=163	2	3	3	2	4	0
AT2G39460.1	| Symbols: ATRPL23A, RPL23A, RPL23AA | ribosomal protein L23AA | chr2:16475049-16475904 FORWARD LENGTH=154	2	3	0	2	3	0
AT2G16780.1	| Symbols: MSI2, MSI02, NFC02, NFC2 | Transducin family protein / WD-40 repeat family protein | chr2:7281615-7283583 REVERSE LENGTH=415	5	3	6	5	2	3
AT1G67680.1	| Symbols: | SRP72 RNA-binding domain | chr1:25365962-25368464 REVERSE LENGTH=664	0	2	3	0	3	0
AT2G01250.1	| Symbols: | Ribosomal protein L30/L7 family protein | chr2:132943-134264 REVERSE LENGTH=242	5	2	2	0	5	2
AT1G23490.1	| Symbols: ATARFA1A, ATARF1, ATARF, ARF1 | ADP-ribosylation factor 1 | chr1:8337232-8338373 FORWARD LENGTH=181	4	2	8	2	3	3
AT3G10060.1	| Symbols: | FKBP-like peptidyl-prolyl cis-trans isomerase family protein | chr3:3102291-3103801 FORWARD LENGTH=230	0	2	0	0	0	3
AT2G19540.1	| Symbols: | Transducin family protein / WD-40 repeat family protein | chr2:8461804-8464347 FORWARD LENGTH=469	0	2	0	0	0	2
AT5G56280.1	| Symbols: CSN6A | COP9 signalosome subunit 6A | chr5:22783617-22785530 REVERSE LENGTH=317	0	2	2	0	2	0
AT2G21580.1	| Symbols: | Ribosomal protein S25 family protein | chr2:9236629-9237510 FORWARD LENGTH=108	2	2	0	0	0	0
AT5G15530.1	| Symbols: BCCP2, CAC1-B | biotin carboxyl carrier protein 2 | chr5:5038955-5040437 FORWARD LENGTH=255	3	2	5	3	5	2
AT3G48000.1	| Symbols: ALDH2B4, ALDH2, ALDH2A | aldehyde dehydrogenase 2B4 | chr3:17717082-17719843 REVERSE LENGTH=538	8	2	10	0	13	0
AT1G08200.1	| Symbols: AXS2 | UDP-D-apiose/UDP-D-xylose synthase 2 | chr1:2574259-2576609 REVERSE LENGTH=389	3	2	12	2	17	0
AT1G76810.1	| Symbols: | eukaryotic translation initiation factor 2 (eIF-2) family protein | chr1:28831366-28836310 REVERSE LENGTH=1294	3	2	7	0	9	0
AT2G37220.1	| Symbols: | RNA-binding (RRM/RBD/RNP motifs) family protein | chr2:15634980-15636331 REVERSE LENGTH=289	0	2	0	2	5	2
AT3G53110.1	| Symbols: LOS4 | P-loop containing nucleoside triphosphate hydrolases superfamily protein | chr3:19687968-19690423 FORWARD LENGTH=496	0	2	8	0	10	0
AT2G47730.1	| Symbols: ATGSTF8, ATGSTF5, GST6, GSTF8 | glutathione S-transferase phi 8 | chr2:19558213-19559266 FORWARD LENGTH=263	2	2	3	0	4	2
AT4G39820.1	| Symbols: | Tetratricopeptide repeat (TPR)-like superfamily protein | chr4:18476698-18477924 REVERSE LENGTH=408	3	2	3	2	4	0
AT1G29920.1	| Symbols: CAB2, AB165, LHCB1.1 | chlorophyll A/B-binding protein 2 | chr1:10475089-10475892 REVERSE LENGTH=267	0	2	2	2	3	2
AT3G54050.1	| Symbols: HCEF1 | high cyclic electron flow 1 | chr3:20016951-20018527 FORWARD LENGTH=417	4	2	3	0	7	4
AT5G52840.1	| Symbols: | NADH-ubiquinone oxidoreductase-related | chr5:21413718-21414794 FORWARD LENGTH=169	3	2	5	2	5	3
AT5G35980.1	| Symbols: YAK1 | yeast YAK1-related gene 1 | chr5:14128551-14135984 FORWARD LENGTH=956	0	2	4	0	5	0
AT2G25670.1	| Symbols: | BEST Arabidopsis thaliana protein match is: copper ion binding (TAIR:AT4G32610.1); Has 43784 Blast hits to 26928 proteins in 1799 species: Archae - 86; Bacteria - 6347; Metazoa - 15971; Fungi - 5398; Plants - 1931; Viruses - 259; Other Eukaryotes - 13792 (source: NCBI BLink). | chr2:10929062-10930619 REVERSE LENGTH=318	0	2	0	0	0	3
AT4G10480.1	| Symbols: | Nascent polypeptide-associated complex (NAC), alpha subunit family protein | chr4:6478089-6479079 REVERSE LENGTH=212	2	2	0	0	0	3
AT5G15970.1	| Symbols: KIN2, COR6.6 | stress-responsive protein (KIN2) / stress-induced protein (KIN2) / cold-responsive protein (COR6.6) / cold-regulated protein (COR6.6) | chr5:5211966-5212441 FORWARD LENGTH=66	0	2	0	0	2	3
AT1G04510.1	| Symbols: MAC3A | MOS4-associated complex 3A | chr1:1226749-1230592 FORWARD LENGTH=523	2	2	9	4	13	0
AT1G22840.1	| Symbols: CYTC-1, ATCYTC-A | CYTOCHROME C-1 | chr1:8079384-8080286 FORWARD LENGTH=114	0	2	3	0	2	2
AT2G37660.1	| Symbols: | NAD(P)-binding Rossmann-fold superfamily protein | chr2:15795481-15796977 REVERSE LENGTH=325	5	2	12	0	13	0
AT2G34640.1	| Symbols: PTAC12, HMR | plastid transcriptionally active 12 | chr2:14582061-14584345 REVERSE LENGTH=527	2	2	2	0	3	0
AT4G28080.1	| Symbols: | Tetratricopeptide repeat (TPR)-like superfamily protein | chr4:13948993-13957840 REVERSE LENGTH=1819	0	2	5	0	5	0
AT1G56110.1	| Symbols: NOP56 | homolog of nucleolar protein NOP56 | chr1:20984544-20986893 REVERSE LENGTH=522	4	2	5	3	4	2
AT3G17020.1	| Symbols: | Adenine nucleotide alpha hydrolases-like superfamily protein | chr3:5802728-5804063 REVERSE LENGTH=163	0	2	0	0	2	0
AT2G05220.1	| Symbols: | Ribosomal S17 family protein | chr2:1894757-1895179 REVERSE LENGTH=140	0	2	2	0	3	2
AT3G48730.1	| Symbols: GSA2 | glutamate-1-semialdehyde 2,1-aminomutase 2 | chr3:18049697-18051550 FORWARD LENGTH=472	2	2	8	0	7	0
AT1G60850.2	| Symbols: ATRPAC42, AAC42 | DNA-directed RNA polymerase family protein | chr1:22398078-22400155 REVERSE LENGTH=375	2	2	3	0	2	0
AT4G20260.4	| Symbols: ATPCAP1, PCAP1 | plasma-membrane associated cation-binding protein 1 | chr4:10941593-10943227 FORWARD LENGTH=226	0	2	2	0	3	2
AT4G10040.1	| Symbols: CYTC-2 | cytochrome c-2 | chr4:6277083-6278281 FORWARD LENGTH=112	0	2	2	0	2	2
AT1G10200.1	| Symbols: WLIM1 | GATA type zinc finger transcription factor family protein | chr1:3346677-3347763 REVERSE LENGTH=190	2	2	4	2	6	2
AT1G33590.1	| Symbols: | Leucine-rich repeat (LRR) family protein | chr1:12177788-12179221 FORWARD LENGTH=477	0	2	0	0	2	0
AT3G58110.1	| Symbols: | unknown protein; FUNCTIONS IN: molecular_function unknown; INVOLVED IN: biological_process unknown; LOCATED IN: cellular_component unknown; EXPRESSED IN: cultured cell; BEST Arabidopsis thaliana protein match is: unknown protein (TAIR:AT2G42370.1); Has 2534 Blast hits to 1905 proteins in 233 species: Archae - 11; Bacteria - 102; Metazoa - 890; Fungi - 241; Plants - 124; Viruses - 59;…	3	2	4	2	8	2
AT3G55360.1	| Symbols: CER10, ECR, ATTSC13, TSC13 | 3-oxo-5-alpha-steroid 4-dehydrogenase family protein | chr3:20521186-20522856 REVERSE LENGTH=310	0	2	0	0	0	0
AT3G18490.1	| Symbols: | Eukaryotic aspartyl protease family protein | chr3:6349090-6350592 REVERSE LENGTH=500	3	2	0	0	4	2
AT3G49910.1	| Symbols: | Translation protein SH3-like family protein | chr3:18504311-18504751 FORWARD LENGTH=146	0	2	0	0	0	0
AT2G21170.1	| Symbols: TIM, PDTPI | triosephosphate isomerase | chr2:9071047-9073106 REVERSE LENGTH=315	3	2	4	2	5	2
AT5G22770.1	| Symbols: alpha-ADR | alpha-adaptin | chr5:7579844-7588026 REVERSE LENGTH=1012	3	2	7	0	7	0
AT4G18060.1	| Symbols: | SH3 domain-containing protein | chr4:10027668-10029662 REVERSE LENGTH=351	2	2	3	0	0	0
AT1G14650.1	| Symbols: | SWAP (Suppressor-of-White-APricot)/surp domain-containing protein / ubiquitin family protein | chr1:5028077-5030520 FORWARD LENGTH=785	4	2	6	2	7	3
AT3G11500.1	| Symbols: | Small nuclear ribonucleoprotein family protein | chr3:3621626-3622474 REVERSE LENGTH=79	2	2	3	2	4	2
AT1G12000.1	| Symbols: | Phosphofructokinase family protein | chr1:4050159-4053727 REVERSE LENGTH=566	0	2	2	0	9	2
AT5G14660.1	| Symbols: PDF1B, DEF2, ATDEF2 | peptide deformylase 1B | chr5:4727129-4728671 REVERSE LENGTH=273	2	2	0	3	0	3
AT2G26080.1	| Symbols: AtGLDP2, GLDP2 | glycine decarboxylase P-protein 2 | chr2:11109330-11113786 REVERSE LENGTH=1044	4	2	13	0	21	2
AT2G43550.1	| Symbols: | Scorpion toxin-like knottin superfamily protein | chr2:18073263-18073651 FORWARD LENGTH=103	5	2	5	4	7	3
AT1G41830.1	| Symbols: SKS6 | SKU5-similar 6 | chr1:15603892-15607802 REVERSE LENGTH=542	0	2	0	0	0	0
AT1G17720.1	| Symbols: ATB BETA | Protein phosphatase 2A, regulatory subunit PR55 | chr1:6093949-6098065 REVERSE LENGTH=501	3	2	5	2	6	0
AT2G33040.1	| Symbols: ATP3 | gamma subunit of Mt ATP synthase | chr2:14018978-14021047 REVERSE LENGTH=325	4	2	2	0	0	0
AT1G10390.1	| Symbols: | Nucleoporin autopeptidase | chr1:3407265-3412045 REVERSE LENGTH=1041	0	2	0	0	0	0
AT5G24490.1	| Symbols: | 30S ribosomal protein, putative | chr5:8365690-8367178 FORWARD LENGTH=308	0	2	0	0	0	2
AT2G05170.1	| Symbols: ATVPS11, VPS11 | vacuolar protein sorting 11 | chr2:1870020-1873278 FORWARD LENGTH=932	3	2	5	0	5	0
AT4G16500.1	| Symbols: | Cystatin/monellin superfamily protein | chr4:9301530-9301883 REVERSE LENGTH=117	3	2	4	3	4	3
AT1G20600.1	| Symbols: | AP2/B3-like transcriptional factor family protein | chr1:7133111-7134237 FORWARD LENGTH=237	0	2	0	3	2	2
AT5G23140.1	| Symbols: CLPP2, NCLPP7 | nuclear-encoded CLP protease P7 | chr5:7783811-7784826 FORWARD LENGTH=241	0	2	6	0	5	2
AT4G39860.1	| Symbols: | unknown protein; BEST Arabidopsis thaliana protein match is: unknown protein (TAIR:AT2G22270.1); Has 152 Blast hits to 146 proteins in 19 species: Archae - 0; Bacteria - 0; Metazoa - 0; Fungi - 2; Plants - 146; Viruses - 0; Other Eukaryotes - 4 (source: NCBI BLink). | chr4:18499909-18501472 FORWARD LENGTH=299	5	2	4	2	4	3
AT2G35490.1	| Symbols: | Plastid-lipid associated protein PAP / fibrillin family protein | chr2:14912309-14913797 REVERSE LENGTH=376	0	2	3	0	3	0
AT5G52310.1	| Symbols: COR78, LTI78, RD29A, LTI140 | low-temperature-responsive protein 78 (LTI78) / desiccation-responsive protein 29A (RD29A) | chr5:21240929-21243326 FORWARD LENGTH=710	0	2	0	0	0	0
AT2G47610.1	| Symbols: | Ribosomal protein L7Ae/L30e/S12e/Gadd45 family protein | chr2:19529854-19531401 FORWARD LENGTH=257	2	2	0	3	2	3
AT4G15000.1	| Symbols: | Ribosomal L27e protein family | chr4:8571896-8572303 FORWARD LENGTH=135	2	2	0	2	0	4
AT3G61650.1	| Symbols: TUBG1 | gamma-tubulin | chr3:22812601-22815011 REVERSE LENGTH=474	0	2	3	0	0	0
AT1G15930.2	| Symbols: | Ribosomal protein L7Ae/L30e/S12e/Gadd45 family protein | chr1:5471702-5472741 FORWARD LENGTH=144	6	2	6	3	10	2
AT3G14172.1	| Symbols: | FUNCTIONS IN: molecular_function unknown; INVOLVED IN: biological_process unknown; LOCATED IN: cellular_component unknown; BEST Arabidopsis thaliana protein match is: COP1-interacting protein-related (TAIR:AT1G72410.1); Has 30201 Blast hits to 17322 proteins in 780 species: Archae - 12; Bacteria - 1396; Metazoa - 17338; Fungi - 3422; Plants - 5037; Viruses - 0; Other Eukaryotes - 299…	2	2	0	0	0	0
AT1G29880.1	| Symbols: | glycyl-tRNA synthetase / glycine--tRNA ligase | chr1:10459662-10462781 REVERSE LENGTH=729	4	2	11	0	12	2
AT3G24490.1	| Symbols: | Alcohol dehydrogenase transcription factor Myb/SANT-like family protein | chr3:8911022-8912023 FORWARD LENGTH=333	0	2	0	0	0	0
AT3G07390.1	| Symbols: AIR12 | auxin-responsive family protein | chr3:2365452-2366273 FORWARD LENGTH=273	0	2	3	0	3	0
AT5G14540.1	| Symbols: | Protein of unknown function (DUF1421) | chr5:4687333-4689624 REVERSE LENGTH=547	2	2	0	0	0	2
AT5G02870.1	| Symbols: | Ribosomal protein L4/L1 family | chr5:657830-659526 FORWARD LENGTH=407	0	2	4	3	2	2
AT1G74970.1	| Symbols: RPS9, TWN3 | ribosomal protein S9 | chr1:28157761-28159202 REVERSE LENGTH=208	0	2	0	2	0	3
AT1G53500.1	| Symbols: MUM4, RHM2, ATRHM2, ATMUM4 | NAD-dependent epimerase/dehydratase family protein | chr1:19967157-19969239 REVERSE LENGTH=667	3	2	10	2	7	0
AT1G29220.2	| Symbols: | transcriptional regulator family protein | chr1:10210678-10212571 REVERSE LENGTH=363	0	2	0	0	0	2
AT3G02730.1	| Symbols: TRXF1, ATF1 | thioredoxin F-type 1 | chr3:588570-589591 REVERSE LENGTH=178	0	2	0	0	2	0
AT1G74060.1	| Symbols: | Ribosomal protein L6 family protein | chr1:27850033-27851299 REVERSE LENGTH=233	2	2	0	0	2	2
AT1G21540.1	| Symbols: | AMP-dependent synthetase and ligase family protein | chr1:7548758-7550521 REVERSE LENGTH=550	0	2	3	0	4	0
AT3G19120.1	| Symbols: | PIF / Ping-Pong family of plant transposases | chr3:6609678-6611018 REVERSE LENGTH=446	0	2	0	0	0	0
AT4G26110.1	| Symbols: NAP1;1, ATNAP1;1 | nucleosome assembly protein1;1 | chr4:13232712-13235502 FORWARD LENGTH=372	0	2	6	0	6	2
AT3G06670.2	| Symbols: | binding | chr3:2105908-2113136 REVERSE LENGTH=886	2	2	3	0	5	0
AT4G24510.1	| Symbols: CER2, VC2, VC-2 | HXXXD-type acyl-transferase family protein | chr4:12660929-12662537 FORWARD LENGTH=421	5	2	9	3	11	2
AT1G07750.1	| Symbols: | RmlC-like cupins superfamily protein | chr1:2404300-2405863 REVERSE LENGTH=356	3	2	3	0	3	3
AT5G48880.2	| Symbols: PKT2, KAT5 | peroxisomal 3-keto-acyl-CoA thiolase 2 | chr5:19814576-19817021 REVERSE LENGTH=457	0	2	6	0	12	3
AT4G28980.2	| Symbols: CDKF;1, CAK1AT | CDK-activating kinase 1AT | chr4:14288471-14290102 FORWARD LENGTH=479	2	2	5	2	7	0
AT3G53460.4	| Symbols: CP29 | chloroplast RNA-binding protein 29 | chr3:19819738-19821423 REVERSE LENGTH=363	2	2	0	3	2	3
AT5G04800.1	| Symbols: | Ribosomal S17 family protein | chr5:1389217-1389642 FORWARD LENGTH=141	0	2	2	0	3	2
AT1G35720.1	| Symbols: ANNAT1, OXY5, ATOXY5 | annexin 1 | chr1:13225304-13226939 FORWARD LENGTH=317	3	2	0	0	0	4
AT1G32380.1	| Symbols: PRS2 | phosphoribosyl pyrophosphate (PRPP) synthase 2 | chr1:11682033-11684229 FORWARD LENGTH=400	0	2	3	3	0	2
AT3G44680.1	| Symbols: HDA9, HDA09 | histone deacetylase 9 | chr3:16226769-16229752 REVERSE LENGTH=426	0	2	2	0	0	0
AT3G52220.1	| Symbols: | CONTAINS InterPro DOMAIN/s: Kinase phosphorylation domain (InterPro:IPR019315); Has 8882 Blast hits to 4920 proteins in 346 species: Archae - 10; Bacteria - 184; Metazoa - 3955; Fungi - 1221; Plants - 712; Viruses - 24; Other Eukaryotes - 2776 (source: NCBI BLink). | chr3:19369580-19370980 REVERSE LENGTH=237	2	2	0	0	0	2
contaminant_KERATIN20	no description	0	2	2	3	2	3
AT5G14720.1	| Symbols: | Protein kinase superfamily protein | chr5:4748212-4752642 REVERSE LENGTH=674	0	2	0	0	0	0
AT3G61240.1	| Symbols: | DEA(D/H)-box RNA helicase family protein | chr3:22666590-22669154 FORWARD LENGTH=498	3	2	4	0	8	2
AT1G61250.1	| Symbols: SC3 | secretory carrier 3 | chr1:22586035-22588664 FORWARD LENGTH=289	0	2	0	0	3	0
AT4G30220.2	| Symbols: RUXF | small nuclear ribonucleoprotein F | chr4:14803100-14804259 REVERSE LENGTH=96	2	2	3	3	2	2
AT4G22320.1	| Symbols: | unknown protein; BEST Arabidopsis thaliana protein match is: unknown protein (TAIR:AT5G55210.1); Has 8953 Blast hits to 5363 proteins in 542 species: Archae - 33; Bacteria - 806; Metazoa - 2454; Fungi - 831; Plants - 279; Viruses - 151; Other Eukaryotes - 4399 (source: NCBI BLink). | chr4:11793129-11794596 REVERSE LENGTH=238	2	2	2	0	3	0
AT5G28900.1	| Symbols: | Calcium-binding EF-hand family protein | chr5:10925852-10929892 FORWARD LENGTH=536	0	2	6	0	6	0
AT2G47170.1	| Symbols: ARF1A1C | Ras-related small GTP-binding family protein | chr2:19367264-19368518 FORWARD LENGTH=181	4	2	8	2	3	3
AT1G29930.1	| Symbols: CAB1, AB140, CAB140, LHCB1.3 | chlorophyll A/B binding protein 1 | chr1:10478071-10478874 FORWARD LENGTH=267	0	2	2	2	3	2
AT5G19485.1	| Symbols: | transferases;nucleotidyltransferases | chr5:6573907-6576352 REVERSE LENGTH=456	4	2	7	0	5	0
AT1G62640.1	| Symbols: KAS III | 3-ketoacyl-acyl carrier protein synthase III | chr1:23192502-23194737 FORWARD LENGTH=404	0	2	4	0	7	0
AT5G39500.1	| Symbols: GNL1, ERMO1 | GNOM-like 1 | chr5:15815274-15819910 FORWARD LENGTH=1443	2	2	5	0	14	2
AT1G13930.1	| Symbols: | Involved in response to salt stress. Knockout mutants are hypersensitive to salt stress. | chr1:4761091-4761558 FORWARD LENGTH=155	3	2	3	0	7	2
AT2G34480.1	| Symbols: | Ribosomal protein L18ae/LX family protein | chr2:14532916-14534161 REVERSE LENGTH=178	2	2	2	0	3	0
AT5G49020.1	| Symbols: ATPRMT4A, PRMT4A | protein arginine methyltransferase 4A | chr5:19871341-19874683 FORWARD LENGTH=528	2	2	5	0	6	0
AT1G77940.1	| Symbols: | Ribosomal protein L7Ae/L30e/S12e/Gadd45 family protein | chr1:29304116-29305288 REVERSE LENGTH=112	0	2	0	0	0	0
AT5G20160.2	| Symbols: | Ribosomal protein L7Ae/L30e/S12e/Gadd45 family protein | chr5:6804075-6805102 REVERSE LENGTH=160	0	2	0	0	0	0
AT2G44160.1	| Symbols: MTHFR2 | methylenetetrahydrofolate reductase 2 | chr2:18262301-18265185 FORWARD LENGTH=594	4	2	14	0	13	0
[truncated: 1,606 more rows]

## Sheet: MBD9_IPmassspec
Protein	DESCRIPTION	MBD9-9XMYC mbd9-3	MBD9-3XFLAG mbd9-3	MBD9-3XFLAG weak atxr5 atxr6 mbd9-3	WT- 3XFLAG	WT- 9XMYC
[truncated: 2,641 more rows]
