# Supplementary material for: The role of ATXR6 expression in modulating genome stability and transposable element repression in Arabidopsis
Source: Proc Natl Acad Sci U S A. 2022 Jan 13;119(3):e2115570119. doi: 10.1073/pnas.2115570119 (PMC8784105; doi:10.1073/pnas.2115570119)
Supplement: Supplementary File [file pnas.2115570119.sd03.xlsx]

## Sheet: Sheet3
RNASeq_cotyledons, FPKM
GENE NAME	AT ID	WT_R1	WT_R2	WT_R3	WT_R4	atxr5/6 (W)_R1	atxr5/6 (W)_R2	atxr5/6 (W)_R3	atxr5/6 (W)_R4	mbd9-3_R1	mbd9-3_R2	mbd9-3_R3	mbd9-3_R4	mbd9-3 atxr5/6 (W)_R1	mbd9-3 atxr5/6 (W)_R2	mbd9-3 atxr5/6 (W)_R3	mbd9-3 atxr5/6 (W)_R4
ATXR6	AT5G24330	0.160335	0.358258	0.282473	0.498027	0	0	0	0	0.165541	0	0.19685	0.128976	0.156737	0.0550679	0.0619143	0
ATXR5	AT5G09790	2.46116	2.66911	3.53181	3.4913	1.54483	1.29585	1.2392	1.26465	3.55559	3.72754	2.76279	3.67375	0.183643	0.434861	0.0543136	0.169291
DDM1	AT5G66750	1.59713	1.21487	1.64636	1.84716	2.18576	1.69878	1.03606	1.9826	0.98238	1.3079	1.2238	1.31209	1.55022	1.00372	0.787331	1.19976
FAS2	AT5G64630	0.606385	0.908539	1.12126	0.979267	0.62842	0.611769	0.468084	0.490104	0.400952	0.231086	0.477505	0.422146	0.449335	0.109286	0.149961	0.297898
FAS1	AT1G65470	3.23753	3.47518	3.13147	3.45069	3.85034	3.44201	2.87962	4.42766	2.35952	2.74293	2.93567	3.0639	2.57408	2.2457	1.96108	1.85924
HTR4	AT4G40030	422.658	384.942	446.612	323.577	363.133	367.616	335.797	368.421	394.222	338.216	349.069	292.943	362.249	453.048	258.27	244.661
HTR5	AT4G40040	353.669	358.642	351.371	338.225	351.12	380.997	342.703	383.723	386.896	345.803	352.643	365.115	393.25	371.52	312.177	241.249
HTR8	AT5G10980	260.484	227.06	253.076	211.2	246.935	289.703	204.003	284.953	195.609	182.44	187.468	192.718	195.14	212.04	158.031	127.049
H3.1	AT1G09200	38.1836	34.91	30.6099	62.1261	31.9744	33.4066	22.0452	45.5163	45.0554	39.906	37.0406	37.0536	34.496	21.5103	24.1846	26.7484
HTR3	AT3G27360	6.51767	5.58469	4.71128	12.7973	6.36937	5.61149	4.66492	10.0428	8.09826	9.34172	6.03611	7.7689	8.19846	5.19203	4.38542	3.24273
HTR13	AT5G10390	10.4195	9.33695	9.75202	18.8373	9.78301	10.1422	5.35564	13.4442	9.24504	7.68485	7.19576	6.15525	6.47218	3.46681	4.02356	5.48677
HTR9	AT5G10400	12.2112	13.8403	11.2243	35.1815	13.0309	14.836	9.0876	23.0333	22.6574	18.6351	17.3822	18.0798	18.915	6.92922	8.88415	12.0706
H3.1	AT5G65360	55.2078	38.3158	36.75	71.0053	73.2729	76.3556	54.7403	97.7001	53.9238	56.6068	49.6803	44.6623	43.441	34.0443	34.8854	31.9662
MBD9	AT3G01460	4.29456	4.2948	4.06991	4.2623	3.45089	3.62764	3.02951	3.65985	2.42874	2.14629	2.09324	3.15378	1.87897	2.3202	1.58384	1.49069
SAC3B	AT3G06290	6.03828	5.75275	6.19831	5.74367	5.84447	5.70117	4.88415	5.77241	5.59233	5.82287	5.97361	7.42414	6.78261	4.69854	5.69975	4.16241
STUBL2	AT1G67180	0.587703	0.437728	0.402653	1.11558	0.165799	0.150666	0.209573	0.644741	0.606786	0.379367	0.427583	0.840457	0.553237	0.313988	0.0504322	0.576378
MAIN	AT1G17930	3.92409	3.70436	5.30558	4.39366	4.20933	4.24625	4.50304	4.09561	4.8995	4.44017	4.96715	6.09297	4.66867	3.47907	4.01734	2.56294
MAIL1	AT2G25010	11.1728	10.5155	12.0787	11.9494	11.1753	12.1864	10.0239	12.2623	14.2098	12.4287	15.962	14.0942	14.2981	11.4423	11.4137	7.49821
ATM	AT3G48190	1.6441	1.59295	1.57713	1.74736	1.72165	1.44128	1.44769	1.58828	1.28031	0.940988	1.12331	1.25529	1.2213	1.01929	0.946939	0.855278
ATR	AT5G40820	0.26254	0.249486	0.318989	0.386655	0.306481	0.20888	0.181592	0.390046	0.355188	0.308993	0.281576	0.393252	0.336298	0.273621	0.181787	0.246988
SE	AT2G27100	23.198	21.9736	23.1178	20.8745	21.2821	19.3123	18.8685	19.2328	16.7842	13.8371	13.5956	14.017	14.5413	21.3115	11.4335	9.77614
MET1	AT5G49160	3.19002	2.96342	2.57843	5.10407	3.0262	3.0196	1.63132	3.49263	3.22121	2.7748	2.18062	1.98802	2.31884	2.16717	1.46197	1.58928
CMT3	AT1G69770	4.28999	3.76328	5.09463	5.92241	3.95354	3.69045	2.95761	4.16441	2.55915	2.35384	2.05478	2.454	2.44376	2.9905	1.30074	1.60643
SMC4	AT5G48600	1.36264	1.24049	1.50539	2.18348	1.31168	0.964825	0.799498	1.43664	1.22829	1.31939	0.973688	1.28752	1.76199	1.28081	0.801816	1.04133
SUVH4	AT5G13960	3.11967	3.40991	3.6046	3.83832	4.3205	4.17543	4.58349	3.85479	5.68898	4.47214	4.74208	4.88865	4.5679	4.11888	3.66097	2.69833
SUVH5	AT2G35160	0.501778	0.420447	0.442008	0.462711	0.530846	0.602992	0.855521	0.788184	0.679969	0.546585	0.718729	0.529775	0.510958	0.581642	0.726618	0.503294
SUVH6	AT2G22740	7.71044	7.42066	8.20517	8.45228	8.22756	7.37167	8.95216	7.56231	7.21957	7.30954	7.31677	6.83402	6.82665	4.94485	5.50693	4.40753
ARP6	AT3G33520	15.5039	13.2176	14.8423	17.1637	19.086	17.8367	18.8648	18.6316	17.4626	14.0969	15.3642	19.3774	15.4483	12.4981	13.9036	9.71601
SEF	AT5G37055	8.35906	11.0984	13.286	12.8412	12.1499	12.159	12.5388	13.538	9.00573	9.50137	10.5602	13.0098	11.6059	9.98595	15.7185	8.74883
MED12	AT4G00450	7.89396	7.30113	7.37917	7.42002	8.8947	7.98317	7.4775	8.44977	7.74886	6.77641	6.22971	7.90435	7.29452	6.57977	5.32315	4.67032
GENE NAME	AT ID	WT_R1	WT_R2	WT_R3	WT_R4	atxr5/6 (W)_R1	atxr5/6 (W)_R2	atxr5/6 (W)_R3	atxr5/6 (W)_R4	stubl2-3_R1	stubl2-3_R2	stubl2-3_R3	stubl2-3_R4	stubl2-3 atxr5/6 (W) _R1	stubl2-3 atxr5/6 (W) _R2
ATXR6	AT5G24330	0.359142	0.31757	0.139289	0.248611	0	0	0.0593004	0	0.249382	0.11267	0	0.0742658	0	0
ATXR5	AT5G09790	2.12327	2.57702	3.53757	1.20156	1.45737	0.863016	0.882812	1.16363	3.27581	2.27244	3.35962	2.28413	0.637178	0.65514
DDM1	AT5G66750	0.989519	0.841327	0.826587	0.526908	1.68911	1.66709	2.13659	2.14034	1.42706	0.549224	0.97235	0.944398	1.11803	1.02815
FAS2	AT5G64630	0.356391	0.529446	0.276435	0.493413	1.11636	0.89752	0.85973	0.321841	1.35914	0.335423	0.404677	0.80549	0.723299	0.432029
FAS1	AT1G65470	1.74288	2.51469	1.43385	1.23038	2.71715	2.14107	2.18351	2.75618	2.76462	1.18943	1.57424	1.45937	1.90853	1.69907
HTR4	AT4G40030	324.52	327.965	300.15	356.966	296.987	301.82	285.657	284.426	360.13	341.34	312.161	304.814	273.889	279.502
HTR5	AT4G40040	315.497	303.27	297.244	300.042	266.142	268.416	275.359	261.195	343.577	405.927	353.047	324.083	297.817	276.351
HTR8	AT5G10980	160.705	138.309	133.113	142.8	135.093	146.084	135.892	130.955	150.69	137.06	116.613	123.907	124.04	102.62
H3.1	AT1G09200	41.8595	38.8149	42.1224	38.8444	22.874	24.4686	25.7041	30.4728	73.5304	63.0342	31.9876	32.7524	47.4456	37.0284
HTR3	AT3G27360	2.67441	4.54397	3.31577	5.9603	3.19771	3.25726	5.42527	4.57569	16.1051	7.48539	3.39424	4.76726	6.72182	4.89702
HTR13	AT5G10390	7.8405	10.6413	11.0319	8.58298	6.96855	12.2301	6.26225	5.66686	20.2579	7.55075	5.27964	8.74754	9.41995	6.82039
HTR9	AT5G10400	14.469	14.1963	15.0669	13.4461	12.4621	12.7519	10.2109	8.21341	40.4634	19.8979	10.8031	11.968	17.8694	12.3566
H3.1	AT5G65360	52.3458	50.9464	57.2261	49.368	49.3748	64.681	47.7985	41.0743	86.8448	86.4077	41.5873	51.2888	64.5915	53.1117
MBD9	AT3G01460	3.48574	3.89464	3.10204	2.91799	2.71499	3.19949	3.27487	3.29919	3.64004	1.96668	3.22169	3.7549	2.99725	3.39019
SAC3B	AT3G06290	7.40416	6.35264	5.17458	4.84631	6.41679	5.09272	6.18539	6.31973	7.05022	3.85221	5.77493	6.41235	6.98048	6.01746
STUBL2	AT1G67180	1.17015	0.582022	1.02112	0.607516	0.450815	0.800888	0.338121	0.541179	12.7974	5.59826	7.34946	4.83944	0.814927	0.493933
MAIN	AT1G17930	4.44598	3.66022	3.72611	3.46679	3.84312	4.40705	3.24019	3.93278	5.32277	3.07815	4.3521	4.48061	3.46838	3.58413
MAIL1	AT2G25010	12.4564	11.4169	12.5298	9.1346	10.0975	10.3552	9.24133	10.7747	11.2167	9.06468	10.5598	13.1261	11.4082	10.0468
ATM	AT3G48190	1.88816	1.83519	1.52512	1.5663	2.21237	1.66613	1.83453	2.04383	2.38383	0.930141	1.63459	2.05872	1.7388	2.06726
ATR	AT5G40820	0.466404	0.38552	0.267401	0.294787	0.275	0.527409	0.308045	0.330123	0.380187	0.229022	0.276315	0.352238	0.441648	0.331854
SE	AT2G27100	13.0104	15.7835	11.1379	12.7406	16.6265	13.7914	14.3827	11.682	13.7165	13.8377	16.6876	15.6501	13.9026	12.9825
MET1	AT5G49160	4.22053	3.41955	3.16717	3.15261	2.46851	3.81572	4.03219	3.60246	4.49823	2.64812	2.64141	3.08507	4.13614	3.19209
CMT3	AT1G69770	2.45572	2.92676	2.595	2.51295	3.02751	3.36154	3.54943	2.47558	3.60813	1.40683	1.27301	2.00181	2.92024	1.71955
SMC4	AT5G48600	1.28388	1.58162	1.18139	1.07334	1.71919	1.2499	1.13594	0.900887	2.46504	0.714356	1.08002	1.31249	1.30632	1.28781
SUVH4	AT5G13960	3.04018	3.73149	2.81575	4.39751	4.25152	3.85102	4.76512	3.42486	3.97003	2.53388	2.9369	3.07767	3.53931	2.87598
SUVH5	AT2G35160	0.351236	0.652218	0.381423	0.291766	0.433017	0.0961587	0.394367	0.311888	0.439006	0.264455	0.239299	0.319577	0.498116	0.291958
SUVH6	AT2G22740	10.2793	9.59645	9.42507	9.36344	9.98664	8.6284	10.5251	10.5181	8.86182	6.5216	8.52391	9.54581	9.63844	9.13276
ARP6	AT3G33520	11.4086	13.5141	9.57287	13.6094	14.0649	14.4381	15.6387	17.5213	14.5484	11.5701	16.8653	14.4813	12.7197	12.0031
SEF	AT5G37055	6.91968	8.99811	4.73596	5.63535	13.549	8.6363	10.0814	12.9516	13.2841	10.9819	8.31953	9.59543	8.865	8.56433
MED12	AT4G00450	9.11813	9.62622	6.65305	7.08832	9.74451	9.51913	9.39503	10.6823	8.61299	5.5058	8.40581	9.7468	8.11371	8.25383
GENE NAME	AT ID	WT_R1	WT_R2	WT_R3	WT_R4	atxr5/6 (W)_R1	atxr5/6 (W)_R2	atxr5/6 (W)_R3	atxr5/6 (W)_R4	sac3b-3_R1	sac3b-3_R2	sac3b-3_R3	sac3b-3_R4	sac3b-3 atxr5/6 (W)_R1	sac3b-3 atxr5/6 (W)_R2	sac3b-3 atxr5/6 (W)_R3	sac3b-3 atxr5/6 (W)_R4
ATXR6	AT5G24330	0.71291	0.179051	0.381423	0.299859	0	0.110115	0.0967797	0.0953537	1.50879	1.28034	0.999758	0.611836	0.645296	0.0620725	0.093595	0
ATXR5	AT5G09790	3.39406	4.78241	4.94346	4.04033	2.95314	2.07585	2.59083	4.01863	3.61556	3.80102	4.15566	3.99478	0.201819	0.597937	0.616847	0.415234
DDM1	AT5G66750	2.97873	2.50459	2.29584	1.99131	3.05963	5.01762	3.13827	2.74847	3.9652	4.38346	3.11386	2.85281	6.58424	4.07827	3.82847	4.17285
FAS2	AT5G64630	1.61633	0.653772	0.958893	1.18986	1.03805	1.73947	1.34211	1.566	2.18227	2.5744	1.5892	2.15417	4.48149	2.02655	2.16722	1.25046
FAS1	AT1G65470	3.9228	3.55473	4.09082	3.75953	3.28322	5.17755	4.32106	4.30386	5.37633	4.69955	3.77571	3.98354	8.3073	4.91006	5.34154	4.39655
HTR4	AT4G40030	370.788	331.119	381.605	337.914	322.718	338.288	316.809	315.51	378.228	352.586	336.703	323.21	321.573	346.903	356.221	363.752
HTR5	AT4G40040	296.338	355.942	325.223	366.664	233.464	261.353	237.18	316.349	267.103	283.295	226.156	302.854	249.78	247.944	240.657	324.437
HTR8	AT5G10980	153.698	188.223	191.369	207.559	158.705	179.772	172.164	220.221	181.838	179.026	148.161	174.871	203.267	191.926	193.332	230.023
H3.1	AT1G09200	85.0819	36.3237	59.5958	46.8516	47.453	57.4423	44.0228	31.9599	121.42	147.058	100.779	95.7682	131.723	85.41	82.9077	81.5711
HTR3	AT3G27360	16.0334	9.51956	8.8513	5.89524	9.9641	14.3998	7.97478	8.06109	34.098	32.7533	24.1762	21.6959	38.9754	25.0074	27.1376	20.6214
HTR13	AT5G10390	14.1676	10.3631	12.5485	10.5552	8.46739	10.7338	8.94262	7.35852	21.0399	21.7011	14.5653	17.6715	28.7368	16.0093	13.8754	21.1116
HTR9	AT5G10400	25.6303	14.8224	20.3767	19.4173	17.7158	25.4023	15.4894	15.7874	50.072	60.3334	31.9538	37.2182	73.8718	39.7382	39.257	35.2927
H3.1	AT5G65360	77.9064	46.2392	71.0402	64.9221	82.6243	98.2356	88.0434	89.9174	103.018	109.733	84.1052	87.7802	135.354	85.0074	89.9071	93.9869
MBD9	AT3G01460	4.02287	3.65079	3.40929	3.17357	3.60254	4.47382	4.12136	3.32886	4.44237	4.79432	4.40202	3.62131	5.28513	3.923	5.01387	3.51969
SAC3B	AT3G06290	6.78748	6.76141	6.92924	6.89605	5.30779	6.86664	6.76602	6.26732	3.03869	2.07066	3.2829	2.22025	2.12632	1.78652	2.006	1.52718
STUBL2	AT1G67180	0.705135	0.437537	1.05634	0.488498	0.657335	1.25571	0.985396	0.310681	0.81932	1.28357	0.885164	0.941366	1.4267	1.11234	1.06733	1.15469
MAIN	AT1G17930	4.17361	4.48407	3.51694	3.86853	3.80212	4.51252	3.63555	3.20208	4.98079	5.60564	4.92337	4.37234	5.06326	4.91085	5.72669	4.16872
MAIL1	AT2G25010	7.51631	9.92492	10.1484	9.68787	7.12874	7.04544	8.09282	9.72535	8.79342	8.39165	6.91166	10.465	8.00061	7.11737	8.59731	8.6311
ATM	AT3G48190	1.59747	1.62597	1.56447	1.54609	1.67137	2.1865	1.89648	1.65724	2.52174	2.67028	2.28906	2.46938	2.79579	1.74229	2.41155	2.28582
ATR	AT5G40820	0.385283	0.272967	0.301512	0.361197	0.379715	0.528485	0.46995	0.376881	0.499791	0.417074	0.328882	0.38385	0.567356	0.315435	0.359361	0.329062
SE	AT2G27100	26.2536	21.3971	21.7037	23.0945	19.6679	24.2262	20.7579	16.724	27.3956	27.825	23.6394	20.8732	30.6871	24.2143	25.1815	23.3112
MET1	AT5G49160	6.47967	3.38623	5.10366	3.6058	5.31275	6.65676	5.42743	4.85754	7.63114	7.48275	6.0063	6.10883	9.44264	5.56424	5.51486	4.94177
CMT3	AT1G69770	6.35831	4.68431	5.35224	4.23939	5.13594	8.29321	5.06387	4.3089	6.73826	6.22685	4.53156	4.98527	10.0489	5.46231	4.69319	4.99485
SMC4	AT5G48600	2.52793	1.77109	1.56434	1.30054	2.21355	3.25311	2.21944	1.72367	3.60935	3.54735	2.79116	2.53112	5.81992	2.29436	2.77771	1.71307
SUVH4	AT5G13960	6.17643	4.93166	5.82148	5.50606	4.84876	6.06583	5.67363	5.20451	6.1001	6.71949	6.50246	5.01608	6.40594	4.67417	5.72344	5.65178
SUVH5	AT2G35160	0.577695	0.595374	0.984793	0.860224	0.56123	1.20614	0.813985	1.11906	0.845997	0.751297	0.81621	0.718043	1.00975	0.607062	1.09842	1.0783
SUVH6	AT2G22740	8.62327	9.22054	8.89605	8.97532	8.14816	8.858	9.8039	8.27827	9.99323	12.2572	11.9846	10.2718	12.4776	11.1981	13.8982	10.324
ARP6	AT3G33520	15.0976	16.8845	17.4354	15.8157	15.8719	16.8516	16.6284	19.5077	11.535	10.2319	9.86538	8.36647	10.8663	8.63132	8.97558	8.62238
SEF	AT5G37055	6.46392	10.3495	13.6605	12.4612	5.28447	9.48483	9.21371	13.6169	5.70004	7.14388	7.19268	6.47207	6.37326	7.45721	7.31936	7.85474
MED12	AT4G00450	9.3025	8.88122	7.13044	7.63871	9.84396	10.9075	12.2606	9.38931	10.4441	10.1322	10.7516	9.49157	10.527	7.95495	10.9768	9.07435
