# Supplementary material for: The role of ATXR6 expression in modulating genome stability and transposable element repression in Arabidopsis
Source: Proc Natl Acad Sci U S A. 2022 Jan 13;119(3):e2115570119. doi: 10.1073/pnas.2115570119 (PMC8784105; doi:10.1073/pnas.2115570119)
Supplement: Supplementary File [file pnas.2115570119.sd04.xlsx]

## Sheet: ChIP-seq samples
ChIP-seq
antibody	genotype	tissue	developmental time	Figure
H3K27me1	WT	Cotyledons	two week old	Fig 2, Fig. S3, Fig. S4, Fig. S5, Fig. S7, Fig S10
H3K27me1	atxr5/6 (W)
H3K27Ac	WT
H3K27Ac	atxr5/6 (W)
H3K14Ac	WT
H3K14Ac	atxr5/6 (W)
H3K4me1	WT
H3K4me1	atxr5/6 (W)
H3K4me3	WT
H3K4me3	atxr5/6 (W)
H3Ac	WT
H3Ac	atxr5/6 (W)
H4Ac	WT
H4Ac	atxr5/6 (W)
H2AZ	WT
H2AZ	atxr5/6 (W)
H3K9me2	atxr5/6 (W)
H3K9me2	WT
H3K27me3	WT
input	WT
input	atxr5/6 (W)
H3	WT
H3	atxr5/6 (W)
H3K27me1	WT	Rosette leaves	1-month old	Fig. 4e, f
H3K27me1	atxr5/6 (W)	Experiment 1
H3K27me1	subl2-3 atxr5/6 (W)
H3K27me1	mbd9-3 atxr5/6 (W)
H3K27me1	sac3b-3 atxr5/6 (W)
input	WT
input	atxr5/6 (W)
input	subl2-3 atxr5/6 (W)
input	mbd9-3 atxr5/6 (W)
input	sac3b-3 atxr5/6 (W)
H3K27me1	WT	Rosette leaves	1-month old	Fig. S17, Fig. S18
H3K27me1	atxr5/6 (W)	Experiment 2
H3K27me1	stubl2-3
H3K27me1	subl2-3 atxr5/6 (W)
H3K27me1	mbd9-3 atxr5/6 (W)
H3K27me1	sac3b-3 atxr5/6 (W)
input	WT
input	atxr5/6 (W)
input	stubl2-3
input	subl2-3 atxr5/6 (W)
input	mbd9-3 atxr5/6 (W)
input	sac3b-3 atxr5/6 (W)
H3K27me1	WT	Flower buds	1-month old	Fig. S10
H3K27me1	atxr5/6 (W)
input	WT
input	atxr5/6 (W)

## Sheet: RNA-seq samples
RNA-seq
genotype	tissue	developmental time	Figure
WT_R1	cotyledons	two-week old	Fig. 4a sac3b-3 panel,
WT_R2
WT_R3
WT_R4
atxr5/6 (W)_R1
atxr5/6 (W)_R2
atxr5/6 (W)_R3
atxr5/6 (W)_R4
sac3b-3 _R1
sac3b-3 _R2
sac3b-3 _R3
sac3b-3 _R4
sac3b-3 atxr5/6 (W) _R1
sac3b-3 atxr5/6 (W) _R2
sac3b-3 atxr5/6 (W) _R3
sac3b-3 atxr5/6 (W) _R4
sac3b-3 ddm1-2 _R1
sac3b-3 ddm1-2 _R2
sac3b-3 ddm1-2 _R3
sac3b-3 ddm1-2 _R4
ddm1-2_R1
ddm1-2_R2
ddm1-2_R3
ddm1-2_R4
WT_R1	cotyledons	two-week old	Fig. 4a mbd9-3 panel, Fig 3c
WT_R2
WT_R3
WT_R4
atxr5/6 (W)_R1
atxr5/6 (W)_R2
atxr5/6 (W)_R3
atxr5/6 (W)_R4
ddm1-2_R1
ddm1-2_R2
ddm1-2_R3
ddm1-2_R4
mbd9-3_R1
mbd9-3_R2
mbd9-3_R3
mbd9-3_R4
mbd9-3 ddm1-2_R1
mbd9-3 ddm1-2_R2
mbd9-3 ddm1-2_R3
mbd9-3 ddm1-2_R4
mbd9-3 atxr5/6 (W)_R1
mbd9-3 atxr5/6 (W)_R2
mbd9-3 atxr5/6 (W)_R3
mbd9-3 atxr5/6 (W)_R4
WT_R1	cotyledons	two-week old	Fig.4a stubl2-3 panel, Fig. S13 SWR1 supressors
WT_R2
WT_R3
WT_R4
atxr5/6 (W)_R1
atxr5/6 (W)_R2
atxr5/6 (W)_R3
atxr5/6 (W)_R4
ddm1-2_R1
ddm1-2_R2
ddm1-2_R3
ddm1-2_R4
stubl2-3_R1
stubl2-3_R2
stubl2-3_R3
stubl2-3_R4
stubl2-3 atxr5/6 (W)_R1
stubl2-3 atxr5/6 (W)_R2
stubl2-3 ddm1-2_R1
stubl2-3 ddm1-2_R2
stubl2-3 ddm1-2_R3
stubl2-3 ddm1-2_R4
arp6-1 atxr5/6 (W)_R1
arp6-1 atxr5/6 (W)_R2
arp6-1 atxr5/6 (W)_R3
arp6-1 atxr5/6 (W)_R4
WT_R1	cotyledons	two-week old	sef1-1 atxr5/6 (W)	Fig. S13
WT_R2
WT_R3
WT_R4
atxr5/6 (W)_R1
atxr5/6 (W)_R2
atxr5/6 (W)_R3
atxr5/6 (W)_R4
sef1-1 atxr5/6 (W)_R1
sef1-1 atxr5/6 (W)_R2
sef1-1 atxr5/6 (W)_R3
sef1-1 atxr5/6 (W)_R4
WT_R1	cotyledons	two-week old	Fig. S12a. Complementation of sac3b-3 atxr5/6 (W)
atxr5/6 (W)_R1
T2: SAC3b:SAC3B-Flag in sac3b-3 atxr5/6 (W)
WT_R1	cotyledons	two-week old	Fig. S12b. Complemetation of mbd9-3 atxr5/6 (W)
atxr5/6 (W)_R1
mbd9-3 atxr5/6 (W)_R1
T2:MBD9:MBD9-3xFlag in mbd9-3 atxr5/6 (W)_R1
T2:MBD9:MBD9-9xMYC in mbd9-3 atxr5/6 (W)_R1
mbd9-3_R1
WT_R1	cotyledons	two-week old	Fig. 4b, S14
WT_R2
WT_R3
WT_R4
sac3b-3 _R1
sac3b-3 _R2
sac3b-3 _R3
sac3b-3 _R4
mbd9-3_R1
mbd9-3_R2
mbd9-3_R3
mbd9-3_R4
stubl2-3_R1
stubl2-3_R2
stubl2-3_R3
stubl2-3_R4
WT_R1	Floral buds	1-month old	Fig. 3c, 4c
WT_R2
WT_R3
atxr5/6 (W)_R1
atxr5/6 (W)_R2
atxr5/6 (W)_R3
stubl2-3 atxr5/6 (W)_R1
stubl2-3 atxr5/6 (W)_R2
stubl2-3 atxr5/6 (W)_R3
mbd9-3 atxr5/6 (W)_R1
mbd9-3 atxr5/6 (W)_R2
mbd9-3 atxr5/6 (W)_R3
sac3b-3 atxr5/6 (W) _R1
sac3b-3 atxr5/6 (W) _R2
sac3b-3 atxr5/6 (W) _R3
WT_R1	Roots	two week old	Fig. 1c, 3c
WT_R2
WT_R3
WT_R4
atxr5/6 (W)_R1
atxr5/6 (W)_R2
atxr5/6 (W)_R3
atxr5/6 (W)_R4
atxr5/6 (W)_R1	Rosette leaves	1-month old	Fig. 1c, 3c
atxr5/6 (W)_R2
atxr5/6 (W)_R3
WT_R1
WT_R2
WT_R3
WT_R1	Rosette leaves	1-month old	Fig. S16b
WT_R2
atxr5/6 (W)_R1
atxr5/6 (W)_R2
atxr5/6 (W)_R3
med12 atxr5/6 (W)_R1
med12 atxr5/6 (W)_R2
med12 atxr5/6 (W)_R3

## Sheet: DNA-seq
DNA-seq
genotype	tissue	developmental time	Figure
WT	Rosette leaves	1-month old	Fig. S16c
atxr5/6 (W)
med12 atxr5/6 (W)

## Sheet: Smart-seq2 samples
Smart-seq2 FACS sorted two-week old cotyledons, Fig. S3b, Fig. S9.
genotype	sample	total paired reads	unique reads	unique dedup reads
WT	2C	67084270	54685420	3909618
WT	2C	43907846	36874488	1966724
WT	2C	14706520	12896240	880168
WT	2C	19485448	8379052	3051392
WT	4C	17180804	12670636	2249772
WT	4C	31809888	26080980	2685172
WT	4C	18429320	13949088	2449890
WT	8C	25831388	20134298	2599628
WT	8C	47732558	36009136	2812156
WT	8C	39849786	32984580	2006658
WT	8C	43411362	35302578	1716319
WT	16C	65557924	53420618	1836344
WT	16C	47660738	40136950	1620914
WT	16C	27340020	23617752	1556730
atxr5/6 (W)	2C	17462024	14710250	1834166
atxr5/6 (W)	2C	19616112	14240724	1936806
atxr5/6 (W)	4C	16083934	12053874	1856298
atxr5/6 (W)	4C	6807776	3598224	1153688
atxr5/6 (W)	4C	9190266	5878596	1419060
atxr5/6 (W)	4C	5953892	2277174	970482
atxr5/6 (W)	8C	13347510	9771624	1422322
atxr5/6 (W)	8C	38283368	31614424	1454292
atxr5/6 (W)	8C	2180944	1371778	680354
atxr5/6 (W)	8C	2629648	1934572	638274
atxr5/6 (W)	16C	40695248	33597082	1833002
atxr5/6 (W)	16C	8514022	6477798	1109214
atxr5/6 (W)	16C	21101350	17735252	1616400
ddm1-2	2C	12929404	4508012	1714798
ddm1-2	2C	11214248	4178380	1690268
ddm1-2	2C	15239026	4527610	1632464
ddm1-2	4C	10724450	4582768	2415630
ddm1-2	4C	10133626	3588760	1345512
ddm1-2	4C	10501310	3981250	1418432
ddm1-2	8C	6678128	2218212	1024812
ddm1-2	8C	5565502	1860788	831236
ddm1-2	8C	6459784	2187398	980156
ddm1-2	16C	7896220	2959072	1271610
ddm1-2	16C	6891256	2918916	1210842
empty_1		54682	22258	13950
empty_2		645394	230170	131508
empty_3		43272	18370	12402
